# Supplementary material for: An Integrative miRNA-mRNA Expression Analysis Reveals Striking Transcriptomic Similarities between Severe Equine Asthma and Specific Asthma Endotypes in Humans
Source: Genes (Basel). 2020 Sep 28;11(10):1143. doi: 10.3390/genes11101143 (PMC7600650; doi:10.3390/genes11101143)
Supplement: Supplementary file 1 [file genes-11-01143-s001.zip]

Archive with 3 entries (3 files):
- Supplementary Figures S1-S4.docx
- Supplementary Notes S1-S5.docx
- Supplementary Tables S1-S10.xlsx
