# Supplementary material for: An Integrative miRNA-mRNA Expression Analysis Reveals Striking Transcriptomic Similarities between Severe Equine Asthma and Specific Asthma Endotypes in Humans
Source: Genes (Basel). 2020 Sep 28;11(10):1143. doi: 10.3390/genes11101143 (PMC7600650; doi:10.3390/genes11101143)
Supplement: Supplementary file 1 [file genes-11-01143-s001.zip › Supplementary Tables S1-S10.xlsx]

## Sheet: Table S1
Table S1: MiRDeep2 output.
	novel miRNAs			known miRBase miRNAs
miRDeep2 score	novel miRNAs reported by miRDeep2	estimated false positive miRNA hairpins	estimated true positive miRNA hairpins	Number of reference miRNAs annotated in equine genome	Number of reference miRNAs in horse mapping perfectly to min. one precursor candidate in our data	Number of reference miRNAs in horse mapping perfectly to min. onemiRNA hairpin candidate in our data	estimated signal-to-noise ratio	Minimum read stack height required for excising a potential miRNA precurosor from the genome in this analysis
10	101	16 +/- 4	85 +/- 4 (85 +/- 4%)	690	289	142 (49%)	12.6	7
9	101	17 +/- 4	84 +/- 4 (84 +/- 4%)	690	289	142 (49%)	11.9	7
8	104	18 +/- 4	86 +/- 4 (83 +/- 4%)	690	289	142 (49%)	11.3	7
7	108	19 +/- 4	89 +/- 4 (82 +/- 4%)	690	289	142 (49%)	10.9	7
6	123	22 +/- 5	101 +/- 5 (82 +/- 4%)	690	289	143 (49%)	10.1	7
5	279	38 +/- 6	241 +/- 6 (86 +/- 2%)	690	289	204 (71%)	10.4	7
4	344	197 +/- 13	147 +/- 13 (43 +/- 4%)	690	289	224 (78%)	2.7	7
3	398	480 +/- 19	0 +/- 0 (0 +/- 0%)	690	289	226 (78%)	1.2	7
2	614	667 +/- 23	0 +/- 1 (0 +/- 0%)	690	289	230 (80%)	1.2	7
1	1095	898 +/- 27	197 +/- 27 (18 +/- 2%)	690	289	263 (91%)	1.5	7
0	1415	1771 +/- 39	0 +/- 0 (0 +/- 0%)	690	289	264 (91%)	0.9	7
-1	1622	2320 +/- 40	0 +/- 0 (0 +/- 0%)	690	289	265 (92%)	0.8	7
-2	2145	2860 +/- 41	0 +/- 0 (0 +/- 0%)	690	289	266 (92%)	0.8	7
-3	2572	3222 +/- 41	0 +/- 0 (0 +/- 0%)	690	289	267 (92%)	0.9	7
-4	2955	3446 +/- 41	0 +/- 0 (0 +/- 0%)	690	289	267 (92%)	0.9	7
-5	3234	3621 +/- 41	0 +/- 0 (0 +/- 0%)	690	289	267 (92%)	1	7
-6	3424	3743 +/- 41	0 +/- 0 (0 +/- 0%)	690	289	267 (92%)	1	7
-7	3583	3826 +/- 43	0 +/- 0 (0 +/- 0%)	690	289	267 (92%)	1	7
-8	3706	3892 +/- 42	0 +/- 0 (0 +/- 0%)	690	289	267 (92%)	1	7
-9	3788	3942 +/- 42	0 +/- 0 (0 +/- 0%)	690	289	267 (92%)	1	7
-10	3865	3983 +/- 42	0 +/- 0 (0 +/- 0%)	690	289	267 (92%)	1	7
novel miRNAs predicted by miRDeep2	Highlighted: High Confidence putative novel miRNAs reported by this study
provisional id	miRDeep2 score	estimated probability that the miRNA candidate is a true positive	rfam alert	total read count	mature read count	loop read count	star read count	significant randfold p-value	miRBase miRNA	example miRBase miRNA with the same seed	UCSC browser	NCBI blastn	consensus mature sequence	consensus star sequence	consensus precursor sequence	precursor coordinate
chr6_34516	15307.7	85 +/- 4%	-	30016	29912	1	103	yes	-	hsa-let-7a-5p	-	-	ugagguaguaguuugugcuguu	cugcgcaagcuacugccuug	ugagguaguaguuugugcuguuggucggguugugacacugcccgcuguggagauaacugcgcaagcuacugccuug	chr6:80187888..80187964:+
chr20_18333	3293.6	85 +/- 4%	-	6450	5699	0	751	yes	-	hsa-miR-30a-5p	-	-	uguaaacacccgacuggaagcc	cuuucagucgggugucugcagc	uguaaacacccgacuggaagccgugggcggcgggcuuucagucgggugucugcagc	chr20:63894234..63894290:-
chr3_28990	2919	85 +/- 4%	-	5716	5706	0	10	yes	-	hsa-miR-296-5p	-	-	agggcccccacacccuguggcug	ccccuggucguggggccccugcu	agggcccccacacccuguggcugcagagcucacugugccagccccuggucguggggccccugcu	chr3:35682624..35682688:+
chrX_42395	2526.6	85 +/- 4%	-	4956	4860	0	96	yes	-	-	-	-	agagguaaaaaauugauuugac	caaaucauuuuuuacucucca	agagguaaaaaauugauuugacuaguucuuaaacacaucuagcaaaucauuuuuuacucucca	chrX:98954634..98954697:-
chr3_30228	2006.4	85 +/- 4%	-	3925	3917	0	8	yes	-	hsa-miR-574-3p	-	-	cacgcucaugcacacaccca	agugugugugugugagugu	agugugugugugugagugugugucgcuccggguccacgcucaugcacacaccca	chr3:90484146..90484200:-
chr6_33862	1953.8	85 +/- 4%	-	3823	3583	0	240	yes	-	hsa-miR-26a-5p	-	-	uucaaguaauucaggauagguu	ccuguucuccauuacuuggcuc	uucaaguaauucaggauagguugugugcuguccagccuguucuccauuacuuggcuc	chr6:7834343..7834400:+
NW_019643269.1_43445	1423.3	85 +/- 4%	-	2788	675	2015	98	yes	-	-	-	-	gggcggaaggccgggcggac	cccgcccgcgucccuccgccc	cccgcccgcgucccuccgcccgccgcccgcccgcccuccuucgggggucggucguggcggggggcgggcggaaggccgggcggac	NW_019643269.1:3822..3907:+
chr3_28894	1355.5	85 +/- 4%	-	2663	2453	0	210	no	-	-	-	-	cuccugccacggccgcccggac	ggccggcggcgguggcgggc	cuccugccacggccgcccggaccccggcuguggagcgggccggcggcgguggcgggc	chr3:31936829..31936886:+
chr7_36759	1129.1	85 +/- 4%	-	2213	2202	0	11	yes	-	-	-	-	uggcgggcgguggggggcuc	gccccgcccugcccgccgc	uggcgggcgguggggggcuccccacacacacagccugagccccgcccugcccgccgc	chr7:543487..543544:-
chr5_32886	883.3	85 +/- 4%	-	1737	1711	25	1	no	-	-	-	-	cccgcccgccgccgccgc	cgcugcgcacggccggcgccgu	cgcugcgcacggccggcgccgucuaggccccucgcccccgcgcuccgcgucccggcgggccgcggacggcgauggagacuggcgcccgcccgccgccgccgc	chr5:1000958..1001060:-
chr8_38795	786.9	85 +/- 4%	-	1543	1012	0	531	no	-	hsa-miR-1306-5p	-	-	ccaccuccccugcaaacgucc	acguuggcucugguggugaug	ccaccuccccugcaaacguccagugaugcagagguaauggacguuggcucugguggugaug	chr8:278760..278821:-
chr7_37339	744.5	85 +/- 4%	-	1459	1211	0	248	no	-	hsa-miR-181a-5p	-	-	aacauucaaccugucggugaguu	accaucgaccguugaguggacc	aacauucaaccugucggugaguuuggacagcucaggcaaaccaucgaccguugaguggacc	chr7:46208595..46208656:-
chr5_33394	616.3	85 +/- 4%	-	1214	1202	0	12	no	-	-	-	-	aucuccgucgcccgccccucuga	ggaggagcggcggcggcg	ggaggagcggcggcggcggcgccgggggcaucuccgucgcccgccccucuga	chr5:43528535..43528587:-
chr11_2291	400.5	85 +/- 4%	-	784	555	0	229	yes	-	-	-	-	agcugaacccuaccagcgccaga	acggugcuguguaagcggggcagc	acggugcuguguaagcggggcagcugcccgccacagcucaggugcagcugaacccuaccagcgccaga	chr11:20025456..20025524:+
chr11_3248	396.7	85 +/- 4%	-	784	555	0	229	no	-	-	-	-	agcugaacccuaccagcgccaga	acggugcuguguaagcggggcagc	acggugcuguguaagcggggcagcugcccgccacagcucaggugcagcugaacccuaccagcgccaga	chr11:20032047..20032115:-
chr25_22075	379.5	85 +/- 4%	-	744	731	0	13	no	-	hsa-miR-5008-5p	-	-	ggaggcccggguucguuucccag	cggccccguggccuaguggu	cggccccguggccuagugguuaaguuuggcacacucugcuuuggaggcccggguucguuucccag	chr25:766360..766425:+
chr2_27406	349.6	85 +/- 4%	-	683	648	0	35	yes	-	-	-	-	gcugcggacuacaacucccgg	ugggaguugugguucggacc	ugggaguugugguucggacccagacgccgcucuucgcccggucgggcugcggacuacaacucccgg	chr2:48382300..48382366:-
chr23_20623	267.1	85 +/- 4%	-	529	516	0	13	no	-	-	-	-	gggaccaggcccggcuucggag	uggaggcacggccuggacagccg	uggaggcacggccuggacagccgcgcguguaaaagagaaugugggaccaggcccggcuucggag	chr23:40689986..40690050:+
chr7_35612	243	85 +/- 4%	-	467	446	0	21	yes	-	hsa-miR-330-5p	-	-	ccucugggaccggcucgcucug	gagcggggcggucacagggacu	ccucugggaccggcucgcucuggucaacauggagaacagagcggggcggucacagggacu	chr7:2920070..2920130:+
chr3_29542	224.5	85 +/- 4%	-	439	272	0	167	no	-	hsa-miR-363-5p	-	-	aggguggaaucggggugcagagcu	cucagcccguguucuccccacu	aggguggaaucggggugcagagcugguuucugcagccucagcccguguucuccccacu	chr3:116656027..116656085:+
chr5_33035	192.7	85 +/- 4%	-	386	335	0	51	no	-	hsa-miR-4802-5p	-	-	cauggaggucucugucuggcu	ucugaucguuccccucca	cauggaggucucugucuggcuuaggacagauggcuaagucugaucguuccccucca	chr5:11294078..11294134:-
chr24_21971	135.1	85 +/- 4%	-	263	256	0	7	no	-	hsa-miR-1247-5p	-	-	acccgucccgugcguccccggac	cgggaacgucgagacuggag	acccgucccgugcguccccggacguugcucucugccccgggaacgucgagacuggag	chr24:43798914..43798971:-
chr1_14089	132.7	85 +/- 4%	-	259	190	0	69	yes	-	-	-	-	acaccacuggaccggcccguu	aggggcugacccaauggcacag	acaccacuggaccggcccguuaauauuucuucuuaaagauaaggggcugacccaauggcacag	chr1:27313859..27313922:+
chr11_2619	131.4	85 +/- 4%	-	255	244	0	11	yes	-	-	-	-	cagcuggaccuggugggcacuc	aggcccaccaagguccagcug	aggcccaccaagguccagcugccgaagcugcaucugaaaugccagcuggaccuggugggcacuc	chr11:45724932..45724996:+
chr8_39661	113.4	85 +/- 4%	-	227	220	0	7	no	-	-	-	-	agggcggaggaggcggcggcgcgc	cccgccgccgccgcccgcccg	agggcggaggaggcggcggcgcgcaccucgcccccggccccgccgccgccgcccgcccg	chr8:94388484..94388543:-
chr13_6253	94.9	85 +/- 4%	-	185	146	0	39	yes	-	-	-	-	uugccuucugcucugucccca	uuggacagagaagaaagcagcuc	uuggacagagaagaaagcagcucagacaagucucagcaauguugccuucugcucugucccca	chr13:43641734..43641796:+
chrX_42610	90.1	85 +/- 4%	-	175	173	0	2	no	-	hsa-miR-4663	-	-	ugcugagccggcccucugcccaca	aagggaggggucacccagcagca	aagggaggggucacccagcagcagcucccagcugcugagccggcccucugcccaca	chrX:126726912..126726968:-
chr11_2801	89.7	85 +/- 4%	-	180	145	0	35	no	-	-	-	-	cccgcgccgcccgcccgc	cgcgggcggccgaggggcggg	cccgcgccgcccgcccgcgcgcaacaguucccccaaaguucagcccgggaggccggcgcgcgcgggcggccgaggggcggg	chr11:58127764..58127845:+
chr1_15655	88.3	85 +/- 4%	-	170	148	0	22	yes	-	-	-	-	cugggcaggggagaggcuggagaga	ucuccccucugcccugcccagg	cugggcaggggagaggcuggagagagggcggacugcagcccuggcuuuagagaugcugagccucucuccccucugcccugcccagg	chr1:31898065..31898151:-
chr30_27833	76.6	85 +/- 4%	-	148	139	0	9	no	-	hsa-miR-4746-3p	-	-	ggcggugcagcugcggcggcuc	cgccgccgcagcugcacgggu	cgccgccgcagcugcacggguccccggagccgcggccgucccgggcggugcagcugcggcggcuc	chr30:1272221..1272286:+
chr22_20253	76.6	85 +/- 4%	-	156	145	0	11	no	-	-	-	-	gcccugguucugaaggacgucu	cuguccccucaccaccagg	gcccugguucugaaggacgucugugugcuguuccuagcuguccccucaccaccagg	chr22:40331514..40331570:-
chr8_39209	75.9	85 +/- 4%	-	146	108	0	38	yes	-	-	-	-	ugccgccgcugccgccugggcug	cccgggcgcugcggcggcuc	ugccgccgcugccgccugggcugcuguuagcgccgagcccgggcgcugcggcggcuc	chr8:24513984..24514041:-
chr28_24963	70.2	85 +/- 4%	-	135	106	0	29	yes	-	-	-	-	aaaggggcugggugugaggguugg	gacccccagccccagcccugg	aaaggggcugggugugaggguugggguguuucuugguaaauccgacccccagccccagcccugg	chr28:36522816..36522880:-
chr3_29904	68.2	85 +/- 4%	-	139	135	0	4	no	-	-	-	-	ucagagcucucgucccggucgc	acgggcaccgggcucugauc	acgggcaccgggcucugauccaguuugcgcuccgugcucagagcucucgucccggucgc	chr3:36160372..36160431:-
chr2_26481	67.6	85 +/- 4%	-	132	122	0	10	yes	-	-	-	-	uggccggucucuucucugcagu	ugugggguagacucuagccaagg	ugugggguagacucuagccaaggcucuggggucucauccuuggccggucucuucucugcagu	chr2:56377471..56377533:+
chr28_24478	58.8	85 +/- 4%	-	113	97	0	16	yes	-	-	-	-	gcuggggcugcggggaccug	cuguccccgcaacccagccug	gcuggggcugcggggaccuguccugucucagcuuggcuguccccgcaacccagccug	chr28:35972695..35972752:+
chr23_20406	56.6	85 +/- 4%	-	116	115	0	1	no	-	-	-	-	cgagccgggagcgucgugugcgc	acacaccacgcccccgacc	cgagccgggagcgucgugugcgcgcagccggacacacacaccacgcccccgacc	chr23:4329673..4329727:+
chr8_37938	56.1	85 +/- 4%	-	108	70	0	38	yes	-	-	-	-	agugaggagagagccagagcaag	ugcucagugugcucuccuucccgc	agugaggagagagccagagcaagucagacgcccagggucuugcucagugugcucuccuucccgc	chr8:7632710..7632774:+
chr5_32255	54	85 +/- 4%	-	103	90	0	13	yes	-	-	-	-	gggccggcuguucccucuccu	agagagggggcugccggcc	agagagggggcugccggcccuuuggggaaagagggccggcuguucccucuccu	chr5:31620017..31620070:+
chr11_3426	53.8	85 +/- 4%	-	104	102	0	2	no	-	hsa-miR-151a-5p	-	-	ucgaggaggcggcggcggcggcggc	acagccagccccgcgccggaggag	acagccagccccgcgccggaggagcagaaggcccaagccgcccucgaggaggcggcggcggcggcggc	chr11:25955782..25955850:-
chr1_15869	53.4	85 +/- 4%	-	103	101	0	2	yes	-	-	-	-	aaccugucccagacucuccaaacu	guuguggcugggccuggggcag	aaccugucccagacucuccaaacucugaggccaucuagaccagcuaggguccagugagcaguuguggcugggccuggggcag	chr1:60172477..60172559:-
chr2_25853	49.3	85 +/- 4%	-	94	56	0	38	yes	-	-	-	-	gccuuuuccucuccagucuug	aagaguggagguggaaagauc	aagaguggagguggaaagaucaguuagucggagugcuggccuuuuccucuccagucuug	chr2:20009745..20009804:+
chr8_37963	48.6	85 +/- 4%	-	93	68	0	25	yes	-	-	-	-	cacacccggcuggcugcggcg	gcgcugacagcaggugugugggc	gcgcugacagcaggugugugggcugcaaguauauuugguccacacccggcuggcugcggcg	chr8:9668491..9668552:+
chr10_631	48.3	85 +/- 4%	-	88	87	0	1	yes	-	hsa-miR-6721-5p	-	-	agggcagguagagggaac	cccacaagccccagaccu	cccacaagccccagaccuucaccuggugaguaacugaugaucuuuguagaaggagcagggcagguagagggaac	chr10:24630079..24630153:+
chr2_25772	45.7	85 +/- 4%	-	87	84	0	3	yes	-	-	-	-	aagacuccagagcccggcc	cugggggcuggagucuuaac	aagacuccagagcccggccguguagccggcugggggcuggagucuuaac	chr2:12808180..12808229:+
chr4_30528	45.1	85 +/- 4%	-	87	86	0	1	yes	-	-	-	-	uacgagguacugaggcuacga	uguauccucauugccuagagacu	uacgagguacugaggcuacgacggagaauaggaguuguauccucauugccuagagacu	chr4:11296057..11296115:+
chr20_17826	44.8	85 +/- 4%	-	87	62	0	25	yes	-	-	-	-	uuucgaacaagaucucaaguuu	uucuugagaucuuguuugaagu	uucuugagaucuuguuugaaguaguguuacuuuuucgaacaagaucucaaguuu	chr20:24949323..24949377:-
chr11_1909	44.6	85 +/- 4%	-	85	83	0	2	yes	-	-	-	-	ugccgaccuccucucugccc	agcagggagggagcuggccaga	agcagggagggagcuggccagacaggccuuucuccuggguggaccugccgaccuccucucugccc	chr11:1883835..1883900:+
chr7_37141	41.3	85 +/- 4%	-	86	84	0	2	no	-	-	-	-	cgggacgagcggccgcggcgcuc	cgccgccgccgcccgccc	cgggacgagcggccgcggcgcucggccuccccuccucauccccgccgccgccgcccgccc	chr7:27450536..27450596:-
chr1_16760	40.9	85 +/- 4%	-	78	70	0	8	no	-	hsa-miR-4750-3p	-	-	ucugacccccauccucucccc	cgagaggcugggggccggggccga	cgagaggcugggggccggggccgacucugacccccauccucucccc	chr1:163882736..163882782:-
chr7_35676	40.7	85 +/- 4%	-	85	79	0	6	no	-	-	-	-	aguucacgagcaaggccgucggc	cgacgaccugcuggagaugcacggc	aguucacgagcaaggccgucggccgccucuucccgugcgccgacgaccugcuggagaugcacggc	chr7:5306384..5306449:+
chr8_38382	37.6	85 +/- 4%	-	79	55	0	24	no	-	-	-	-	caugggauggggucugcagggac	uccacgcugaccccuacccucu	caugggauggggucugcagggacagagagcgagcguccacgcugaccccuacccucu	chr8:31611009..31611066:+
chr16_10191	36.4	85 +/- 4%	-	69	43	0	26	yes	-	-	-	-	cuucccugggcaguucugagc	ccagaacuggccuugagagcgu	ccagaacuggccuugagagcgucugccuuuuuaggugaaaagggaugcuucccugggcaguucugagc	chr16:41683671..41683739:+
chr6_33948	33	85 +/- 4%	-	55	47	0	8	yes	-	hsa-miR-3180-3p	-	-	gggggcggaccggguggcuc	caccaccccggucccgccccggc	gggggcggaccggguggcuccccuuguccgcggcaccaccccggucccgccccggc	chr6:18796224..18796280:+
chr22_20361	32.9	85 +/- 4%	-	70	67	0	3	no	-	-	-	-	ugggccaccuggagucaggaag	caccuggauuccuggggcuc	ugggccaccuggagucaggaagcaucccccaaagcaccuggauuccuggggcuc	chr22:50627254..50627308:-
chr6_34917	31	85 +/- 4%	-	66	63	0	3	no	-	-	-	-	cgggcagagcgggcugcgggaau	cccccaacccugucugcugggc	cgggcagagcgggcugcgggaaugugagcuguucucccccaacccugucugcugggc	chr6:34624387..34624444:-
chr13_6224	29.9	85 +/- 4%	-	56	50	0	6	yes	-	-	-	-	uguggagcuguggggcgcaac	ggcgcccccaggcucucggu	uguggagcuguggggcgcaaccugcuguggggcggcggcgcccccaggcucucggu	chr13:42970364..42970420:+
chr2_25751	28.6	85 +/- 4%	-	47	40	0	7	yes	-	hsa-miR-6738-3p	-	-	cuucugcccaucucugccccua	agggcagggcugggcugaguuu	agggcagggcugggcugaguuucaucaccagaugcugauccccaacuucugcccaucucugccccua	chr2:11980586..11980653:+
chr13_5922	28.6	85 +/- 4%	-	63	59	0	4	no	-	-	-	-	aggcgcuggcugcucugcaggc	ucaucggcagagcacacagcaguu	aggcgcuggcugcucugcaggcuuacucucacugguuagcacaguacugcagcgaagcucaucggcagagcacacagcaguu	chr13:21246948..21247030:+
chr3_30070	28.2	85 +/- 4%	-	52	30	0	22	yes	-	-	-	-	cgcgucccgccguccgcucacg	cgagcggcggcggggcgcggga	cgagcggcggcggggcgcgggaggugucuucccacgggcacccgcgucccgccguccgcucacg	chr3:55482949..55483013:-
chr3_29010	27.8	85 +/- 4%	-	52	50	0	2	yes	-	-	-	-	ugugagcaggugguucaggucu	cacuuggccuccugcucucggc	ugugagcaggugguucaggucuguugugugaaauggcacuuggccuccugcucucggc	chr3:36678391..36678449:+
chr1_14068	27.7	85 +/- 4%	-	64	62	0	2	no	-	-	-	-	gguucguuucccggucauggaac	gccaugcuguggcagcauccc	gguucguuucccggucauggaacuacaccacuuaucugucaguugccaugcuguggcagcauccc	chr1:26755017..26755082:+
chr28_24727	26.2	85 +/- 4%	-	49	47	0	2	no	-	hsa-miR-4508	-	-	ccggggcucaagcggcgggcc	ccccgccgccggagccccgcg	ccggggcucaagcggcgggcccaccccagcgccaggccccgccgccggagccccgcg	chr28:5462069..5462126:-
chr11_3403	25.5	85 +/- 4%	-	41	26	0	15	yes	-	hsa-miR-5197-3p	-	-	aagaagagaggcugcggagag	uccgaccauagcuucucaucaccu	aagaagagaggcugcggagaggcggagaacuuaacccuccgaccauagcuucucaucaccu	chr11:24747875..24747936:-
chr2_25834	23.5	85 +/- 4%	-	48	28	0	20	no	-	hsa-miR-4468	-	-	ugagcagaggaaauccagacggguu	gccugucucuacaacucugccacacuc	ugagcagaggaaauccagacggguuguuuuccauuugucuuggggccugucucuacaacucugccacacuc	chr2:18489235..18489306:+
chr24_22023	23.2	85 +/- 4%	-	42	39	0	3	yes	-	-	-	-	gagcuggcucggcuguggcug	agccaggcucggggccagcgccc	gagcuggcucggcuguggcuggcauccccuccgcccgggcacacccagccaggcucggggccagcgccc	chr24:46562613..46562682:-
chr20_17462	22.9	85 +/- 4%	-	42	36	0	6	yes	-	-	-	-	cugguaagagaggaggcagcu	gcugccuccucucuuacccu	cugguaagagaggaggcagcuacagugguagcugccuccucucuuacccu	chr20:43471408..43471458:+
chr14_7690	22.2	85 +/- 4%	-	49	28	0	21	no	-	-	-	-	gcggcggcggcgcgcgggccc	uuugcgggcggcggcggccu	gcggcggcggcgcgcgggcccgagcgagugugugucggugguuugcgggcggcggcggccu	chr14:3615351..3615412:-
chrX_41446	20.6	85 +/- 4%	-	38	37	0	1	yes	-	-	-	-	augaggauggagaaggaagugg	cacuuccuguuuccaccucag	augaggauggagaaggaaguggaagguuugaaguggaagguucaaguucagucuuccacuuccuguuuccaccucag	chrX:56085770..56085847:+
chr13_6905	20.3	85 +/- 4%	-	38	32	0	6	no	-	hsa-miR-885-3p	-	-	gggcagcgcagcgaagggac	ccuccggccgagcugcccucau	gggcagcgcagcgaagggacugaggccccgcggguuccuugggaucaccccggggcgaccucccuccggccgagcugcccucau	chr13:43177659..43177743:-
chr11_2365	20.1	85 +/- 4%	-	29	26	0	3	yes	-	hsa-miR-10401-3p	-	-	gccucgccgccgccucugcugc	aaguggaggccgcggcugaggccc	aaguggaggccgcggcugaggcccgccgccggcccaugggggccucgccgccgccucugcugc	chr11:22458211..22458274:+
chr22_19845	19.9	85 +/- 4%	-	37	35	0	2	yes	-	-	-	-	uucucagguuggacaguccug	ugggcugacgaaccugagaacg	ugggcugacgaaccugagaacgacccuggagacucaccauucucagguuggacaguccug	chr22:50627509..50627569:+
chr25_22937	19.9	85 +/- 4%	-	36	35	0	1	no	-	hsa-miR-2277-5p	-	-	cgcgcgggggcgggggcgag	ucgcucccgcgugccccgcgcccu	cgcgcgggggcgggggcgagggggccgccccgggccucgcucccgcgugccccgcgcccu	chr25:33087547..33087607:-
chr13_6299	19.4	85 +/- 4%	-	36	19	0	17	yes	-	-	-	-	acggaguagagagggcccccgg	ugacguccucucugccucccgca	acggaguagagagggcccccgggaccccacgcccugacguccucucugccucccgca	chr13:1141596..1141653:-
chr2_27102	19.2	85 +/- 4%	-	36	32	0	4	yes	-	-	-	-	cugacaaccaccuuucccuacu	uaaggaaggguggcugcaa	uaaggaaggguggcugcaaggggagggugccuaccagucacuugggucucaucccugacaaccaccuuucccuacu	chr2:28512320..28512396:-
chr7_37695	18.2	85 +/- 4%	-	26	24	0	2	yes	-	hsa-miR-6857-5p	-	-	uuggggaugcggugggagggcagcc	ggcccuccccuguuuccccacu	uuggggaugcggugggagggcagccuggcugaggcgagcguggcccuccccuguuuccccacu	chr7:80635101..80635164:-
chr2_26358	17.9	85 +/- 4%	-	25	23	0	2	yes	-	hsa-miR-7162-3p	-	-	gcugagguccaggagagcccu	gggcucuccuggaccucacu	gcugagguccaggagagcccucacucuccugggggcucuccuggaccucacu	chr2:48493291..48493343:+
chr16_11082	16.9	85 +/- 4%	-	31	29	0	2	yes	-	-	-	-	gagugucagcugggucggagc	cugacccagccugacacgcc	cugacccagccugacacgccuguguagaaacggacuccaagauggagcccagagugucagcugggucggagc	chr16:67603392..67603464:-
chr4_31916	16.6	85 +/- 4%	-	31	27	0	4	yes	-	-	-	-	ucuguccccgugcugcccga	agggcggcacuggagacaggaag	agggcggcacuggagacaggaagcuggcacucuguccccgugcugcccga	chr4:103365129..103365179:-
chr8_38290	16.2	85 +/- 4%	-	29	13	0	16	yes	-	-	-	-	cuuaccucaggagccucccug	agggagggccuguagagguaag	agggagggccuguagagguaagugucuuacuaagguuuuccacuuaccucaggagccucccug	chr8:23930822..23930885:+
chr19_13571	16.1	85 +/- 4%	-	36	26	0	10	no	-	-	-	-	cugcgggagccuccgcgccggc	cggcgcggacgagccccgcac	cugcgggagccuccgcgccggcccgagagcugcggacggccggggccgccgagccggcgcggacgagccccgcac	chr19:3367413..3367488:-
chr23_20397	16	85 +/- 4%	-	36	29	0	7	no	-	-	-	-	uucuccccgcggcccucccggc	gcgggggaccgcggcggag	gcgggggaccgcggcggagguggugagugcuccgaagcgccuucuccccgcggcccucccggc	chr23:4265619..4265682:+
chr15_9044	15.8	85 +/- 4%	-	36	33	0	3	no	-	-	-	-	ggccgacgcgccugggucagga	ccgggcucgggggcggcgca	ggccgacgcgccugggucaggaccccgcaggacaggggccgggcucgggggcggcgca	chr15:83737737..83737795:+
chr20_17375	15.5	85 +/- 4%	-	37	33	0	4	no	-	-	-	-	aggacacaugcccugagcugg	aggcucaggacacguggacuga	aggcucaggacacguggacugacauuaaaggcccaaggacacaugcccugagcugg	chr20:37824426..37824482:+
chr11_3360	15.2	85 +/- 4%	-	27	24	0	3	yes	-	-	-	-	gaaagaccggcccaggcucccc	ggggccugggccuggucugcac	ggggccugggccuggucugcacaagaaagaccggcccaggcucccc	chr11:23321459..23321505:-
chr2_26322	14.2	85 +/- 4%	-	26	21	0	5	yes	-	-	-	-	uucccaggccuguccccagagg	uucugggggggccugggcac	uucccaggccuguccccagagguuacauucuguuguucugggggggccugggcac	chr2:48293318..48293373:+
chr15_9468	14	85 +/- 4%	-	32	11	0	21	no	-	-	-	-	acgcggccuggcggcggggcc	gccccgcccggcccggcc	gccccgcccggcccggcccggcccggccccugaggccagcgggaggcgucgcacgcggccuggcggcggggcc	chr15:43750733..43750806:-
chr16_11087	13.7	85 +/- 4%	-	25	24	0	1	no	-	hsa-miR-663a	-	-	uggcgggggcagcucccugggcauc	gccuggcggcgucugccu	uggcgggggcagcucccugggcaucuggacucuucagccuggcggcgucugccu	chr16:68370445..68370499:-
chr11_2341	13.1	85 +/- 4%	-	22	16	0	6	yes	-	-	-	-	cgugggccccugucuccgccc	ggcggagacaggggcccacgc	ggcggagacaggggcccacgcagcccugcucuguggcuccgugggccccugucuccgccc	chr11:21201579..21201639:+
chr25_23030	13	85 +/- 4%	-	31	23	0	8	no	-	-	-	-	ugcgcagcuagagccgggucu	ucuggcucuccuggugcggcagc	ucuggcucuccuggugcggcagcucccucugguggacguccugggcugcgcagcuagagccgggucu	chr25:37943613..37943680:-
chr30_27884	12.7	85 +/- 4%	-	22	21	0	1	no	-	hsa-miR-4467	-	-	gggcggcggcggggcugggggg	ccgccggcgcgcgcgggc	gggcggcggcggggcuggggggcggggggagcgccccgccggcgcgcgcgggc	chr30:7660429..7660482:+
chr19_13487	12.5	85 +/- 4%	-	29	22	0	7	no	-	-	-	-	cucccgggcgcggggccgccc	cgcggccccggcgcccgaggacg	cgcggccccggcgcccgaggacgcgaggaucucaggacgcgcucccgggcgcggggccgccc	chr19:46767638..46767700:+
chr8_38013	12.1	85 +/- 4%	-	22	11	8	3	no	-	hsa-miR-4447	-	-	ggugggggugcagggucagag	ucuggaaaggcgcccauccucc	ucuggaaaggcgcccauccucccgagcugggggcccgcagaguuagcccaggcugcucuuggcacgggugggggugcagggucagag	chr8:13401974..13402061:+
chr7_36097	11.4	85 +/- 4%	-	27	26	0	1	no	-	-	-	-	gaggcggcggcgccgcggcggcc	ccccucguccccgccgcc	ccccucguccccgccgcccggcccggcgcggcgcccuccccgcgggugaguccgagggcccgggagggaggcggcggcgccgcggcggcc	chr7:46227758..46227848:+
chr12_5416	11.4	85 +/- 4%	-	20	19	0	1	yes	-	-	-	-	aggacuccagccuggcccccagg	aggggggcaggcaggacgccu	aggggggcaggcaggacgccugcuucaagugggcaggacuccagccuggcccccagg	chr12:35388468..35388525:-
chr11_3292	11.3	85 +/- 4%	-	18	16	0	2	yes	-	-	-	-	cgugggccccugucuccgccc	ggcggagacaggggcccacgga	ggcggagacaggggcccacggagccacagagcagggcugcgugggccccugucuccgccc	chr11:21201578..21201638:-
chrX_41791	11.2	85 +/- 4%	-	20	19	0	1	yes	-	-	-	-	auggucggccuguguccucagc	cuggggcccaggcugaugccgug	cuggggcccaggcugaugccgugaugccuuacgcccauggucggccuguguccucagc	chrX:126288205..126288263:+
chr3_28725	10.8	85 +/- 4%	-	28	14	0	14	no	-	-	-	-	cugagcccucuucuugccccagg	augggguacagaugaggggag	augggguacagaugaggggagcagaggcagacccuagaugacuggcugagcccucuucuugccccagg	chr3:18361894..18361962:+
chr13_6149	10.7	85 +/- 4%	-	20	15	0	5	yes	-	-	-	-	ggggcagaguagauuggagcc	cccagucugacucuucccca	cccagucugacucuuccccauauccugcaauggacucuaaaucuuuucuggggcagaguagauuggagcc	chr13:41126263..41126333:+
chr18_12467	10.5	85 +/- 4%	-	22	5	0	17	yes	-	-	-	-	gugaggcuguccccuggaagu	cuccuaggacauuucucacuuc	gugaggcuguccccuggaagucauucgccaccuccuaggacauuucucacuuc	chr18:51625867..51625920:+
chr8_37809	10.4	85 +/- 4%	-	25	24	0	1	no	-	-	-	-	cacccgggccuggccgcccca	ggggcgcggggccggguac	ggggcgcggggccggguacgccggaggacgcacccgggccuggccgcccca	chr8:230427..230478:+
chr12_5271	8.3	83 +/- 4%	-	26	25	0	1	no	-	-	-	-	ucagugcugaaccaccuggcc	gucaaggugggagaguacuu	ucagugcugaaccaccuggccaaugaaggucagugucaaggugggagaguacuu	chr12:29296147..29296201:-
chr17_11245	8.3	83 +/- 4%	-	14	13	0	1	no	-	hsa-miR-1199-3p	-	-	ggcggccggacgcgggaccc	gacggcggcgcggccagcc	gacggcggcgcggccagccgcguacgacggggcggccggacgcgggaccc	chr17:2011888..2011938:+
chr12_4372	8.3	83 +/- 4%	-	26	25	0	1	no	-	-	-	-	ucagugcugaaccaccuggcc	gucaaggugggagaguacuu	ucagugcugaaccaccuggccaaugaaggucagugucaaggugggagaguacuu	chr12:29311414..29311468:+
chr20_17471	7.9	82 +/- 4%	-	14	13	0	1	yes	-	-	-	-	uguaccccucugcucccccc	uggggguuuagggguaucu	uggggguuuagggguaucugaauguguuccuagcccuggggguuccauguaccccucugcucccccc	chr20:43935167..43935234:+
chrX_41873	7.8	82 +/- 4%	-	13	10	0	3	yes	-	-	-	-	uacguccugugcaauaucugaga	ccagauacugcacaggacauac	uacguccugugcaauaucugagauauacuggaaaaagauuccuuaucccagauacugcacaggacauac	chrX:8073337..8073406:-
chr21_18601	7.6	82 +/- 4%	-	13	7	5	1	no	-	hsa-miR-1307-3p	-	-	ccucggcggcccgccggcc	gggacaggggcaccgacggccg	gggacaggggcaccgacggccguacgcggagagagcagccucggcgaggaccucggcggcccgccggcc	chr21:21688600..21688669:+
chr6_34058	7.5	82 +/- 4%	-	14	13	0	1	no	-	hsa-miR-4523	-	-	gaccgagagacaggugcuc	augucuguuuuggugccugu	gaccgagagacaggugcuccccuccuuuugcucauuaguggggaugucuguuuuggugccugu	chr6:26281073..26281136:+
chr6_34934	6.8	82 +/- 4%	-	11	8	0	3	yes	-	-	-	-	cgagccuguggggggaggg	uucuccucgccgcggcucuc	uucuccucgccgcggcucuccuccgagccuguggggggaggg	chr6:35208103..35208145:-
chr25_22080	6.4	82 +/- 4%	-	11	9	0	2	yes	-	-	-	-	agggggcagaaagagaacc	ccgcuccucucuguccccaca	agggggcagaaagagaacccaaggaagacugacuuggaggccgcuccucucuguccccaca	chr25:900914..900975:+
chr18_12929	6.3	82 +/- 4%	-	802	802	0	0	yes	-	hsa-miR-6783-5p	-	-	gaggggaaggggccucggcucgggc	ccgcgggcccccucccuuccu	gaggggaaggggccucggcucgggcuuucggaguaauuucgccgcggcccgcgggcccccucccuuccu	chr18:52830743..52830812:-
chr25_22582	6.2	82 +/- 4%	-	53	53	0	0	yes	-	hsa-miR-3178	-	-	agggcgcgcgggcucggucgg	caccgaccgcgcgcccucg	agggcgcgcgggcucggucggcgccccggagugagcgccaccgaccgcgcgcccucg	chr25:39430051..39430108:+
NW_019643269.1_43479	6.1	82 +/- 4%	-	289748	289646	0	102	yes	-	hsa-miR-3180-3p	-	-	cggggcggagcggcgggggg	ccucccccguuccucccc	ccucccccguuccuccccuccccggggcggagcggcgggggg	NW_019643269.1:6929..6971:+
chr11_2667	6.1	82 +/- 4%	-	23	23	0	0	yes	-	hsa-miR-6765-3p	-	-	ucaccuggacuccacgcgucu	augcguggaguccagggagg	augcguggaguccagggaggugggcgcaugggagccucaccuggacuccacgcgucu	chr11:48615198..48615255:+
chr7_36757	6.1	82 +/- 4%	-	59	53	6	0	yes	-	hsa-miR-4767	-	-	ggcgggcgcgccggcggggg	cccgccccgcccgcagg	ggcgggcgcgccggcgggggcggggcgggcugggggggcgccccgcggcaggcccugacccccgccccgcccgcagg	chr7:541665..541742:-
chr24_22029	6	82 +/- 4%	-	44	44	0	0	yes	-	hsa-miR-4707-3p	-	-	cgcccgccgcucgccccg	gggcuggagggggcggg	cgcccgccgcucgccccgccccggagagagcgaaacucggggcgggggcuggagggggcggg	chr24:46577332..46577394:-
chr9_40857	6	82 +/- 4%	-	14	14	0	0	yes	-	hsa-miR-7974	-	-	aggcugugcaggguccccugggc	ccaagcgggggccacugccagccgag	aggcugugcaggguccccugggcugcccgcccaagcgggggccacugccagccgag	chr9:84733524..84733580:-
chr1_16734	6	82 +/- 4%	-	42	41	0	1	yes	-	hsa-miR-3150a-3p	-	-	uuggggaggcucgcgcuggaac	cagcgcgagccuccggaucc	cagcgcgagccuccggauccgcgcgcacggggguuggggaggcucgcgcuggaac	chr1:163065448..163065503:-
chr25_23054	6	82 +/- 4%	-	168	168	0	0	yes	-	hsa-miR-6784-5p	-	-	gccggggcuguccacgccgggc	ccggcggagcccccggcca	ccggcggagcccccggccaaugaaugaguggccggggcuguccacgccgggc	chr25:39109440..39109492:-
chr13_6013	6	82 +/- 4%	-	14	14	0	0	yes	-	hsa-miR-4750-3p	-	-	ucugacccacugccccucccggc	gggggggggcagaggugggagg	gggggggggcagaggugggaggcguggcugagcccggcucugacccacugccccucccggc	chr13:30829364..30829425:+
chr2_25730	6	82 +/- 4%	-	42	42	0	0	yes	-	hsa-miR-2467-5p	-	-	agaggcucggcggcgcuggcu	cuggcgcggagcgagccuuccc	agaggcucggcggcgcuggcugcuugaaggcggagagcgagcuggcgcggagcgagccuuccc	chr2:8209335..8209398:+
chr6_35215	6	82 +/- 4%	-	100	100	0	0	yes	-	hsa-miR-4510	-	-	ugagggagggaggaggggccc	gcacccuccucccgggcccucccagg	ugagggagggaggaggggcccuauugcacucaaccugaagcacccuccucccgggcccucccagg	chr6:72113092..72113157:-
chr5_32391	6	82 +/- 4%	-	16	16	0	0	yes	-	hsa-miR-1909-3p	-	-	ggcaggggggccgggcugggca	cccccugccuggcccccuugcccu	cccccugccuggcccccuugcccugacuggcaggggggccgggcugggca	chr5:39487500..39487550:+
chr14_7334	5.9	86 +/- 2%	-	18	18	0	0	yes	-	hsa-miR-762	-	-	cgggcuggggucgcggggucggg	cgcagccccgcgcucuccgccccgug	cgggcuggggucgcggggucgggggucgcgccgcccgcagccccgcgcucuccgccccgug	chr14:42612027..42612088:+
chr10_1477	5.9	86 +/- 2%	-	1952	1951	1	0	yes	-	hsa-miR-3180-3p	-	-	cggggcggagcggcgggg	ucgccgguccgccagug	cggggcggagcggcggggcggcagggcggcagggcgggccaggacgccagcgcucgccgguccgccagug	chr10:25186320..25186390:-
chr5_32380	5.9	86 +/- 2%	-	35	35	0	0	yes	-	hsa-miR-5088-5p	-	-	gagggcucucggccaggcgc	ccucggccgagggagccccga	gagggcucucggccaggcgcgccucugacggucagggcgccucggccgagggagccccga	chr5:39305488..39305548:+
chr25_22119	5.9	86 +/- 2%	-	32	32	0	0	yes	-	hsa-miR-3183	-	-	uccucucuggaccccggcgc	gucgggguccggagcccggc	gucgggguccggagcccggcguuccgguccgugccccccgcgcgcguggccguggccagggcgcccuccucucuggaccccggcgc	chr25:4576254..4576340:+
chr6_34450	5.9	86 +/- 2%	-	22	22	0	0	yes	-	hsa-miR-6132	-	-	ggcagggcugccucugggucccuc	ggugacccggaggagccaaaggcccc	ggcagggcugccucugggucccucaggguggggugacccggaggagccaaaggcccc	chr6:74805753..74805810:+
chr13_6489	5.9	86 +/- 2%	-	28	28	0	0	yes	-	hsa-miR-4707-5p	-	-	gccccggcggcgggggcg	ccccugccucccggggcgc	gccccggcggcgggggcgucuccgcggaaacgcaggcgcucccacgccccugccucccggggcgc	chr13:12482628..12482693:-
chr1_16785	5.9	86 +/- 2%	-	28	28	0	0	yes	-	hsa-miR-1237-5p	-	-	cgggggcggagcggcggg	ccccacuaucccccgcccccgcc	cgggggcggagcggcggggcagccucgacggggcgcgcgcgcgcgcgcgcacccgugcagcccuccccacuaucccccgcccccgcc	chr1:171255104..171255191:-
chr30_28033	5.9	86 +/- 2%	-	13	9	0	4	yes	-	hsa-miR-626	-	-	cgcugucugggcgagcggcggcgcc	aggagaagaagcugcggg	aggagaagaagcugcgggagcuggagcgcugucugggcgagcggcggcgcc	chr30:29365544..29365595:+
chrX_42216	5.9	86 +/- 2%	-	29	29	0	0	yes	-	hsa-miR-6875-3p	-	-	uuucuuccucguacuugacuga	agucaaguaugaggcggaaaaa	agucaaguaugaggcggaaaaaguuugaucuagaaagagacacauccaaccuuuucuuccucguacuugacuga	chrX:57124489..57124563:-
chr2_26303	5.8	86 +/- 2%	-	77	77	0	0	yes	-	hsa-miR-185-3p	-	-	cggggcugggccgggccagga	cugccucuccccagcccuugg	cugccucuccccagcccuugggcuucagccugcucaucugcaggaugggccugcuggcgccuaccuccggggcugggccgggccagga	chr2:47544008..47544096:+
chr12_5003	5.8	86 +/- 2%	-	13	13	0	0	yes	-	hsa-miR-504-5p	-	-	ggacccuguggucucuggccacc	uggccagggccacagcugcccu	ggacccuguggucucuggccaccuccucuugccuaggccaggggucagggauggaguggccagggccacagcugcccu	chr12:11300257..11300335:-
chr7_36584	5.8	86 +/- 2%	-	12	12	0	0	yes	-	hsa-miR-4632-3p	-	-	ugccgcccacggacgccgcuc	guggcguccgccggcggcucc	ugccgcccacggacgccgcuccccgcaggcugucugaccaccucugugagcugcccucgugggcguggcguccgccggcggcucc	chr7:80491488..80491573:+
chrX_41598	5.8	86 +/- 2%	-	41	41	0	0	yes	-	hsa-miR-149-3p	-	-	agggagggcgcgggcuguagcc	cccggccucccgcccucucucccucc	agggagggcgcgggcuguagcccagccccuggcuggcccggccucccgcccucucucccucc	chrX:90913653..90913715:+
chr23_20761	5.8	86 +/- 2%	-	12	12	0	0	yes	-	hsa-miR-342-5p	-	-	gggggugcagggcuggaugggcc	cccuccccucugcagccccugu	gggggugcagggcuggaugggccacuggccuagucuggggcccuccccucugcagccccugu	chr23:2157625..2157687:-
chr2_27450	5.8	86 +/- 2%	-	168824	168824	0	0	yes	-	hsa-miR-320a-3p	-	-	aaaagcuggguugagagggc	cuucucuucccgguucuucc	cuucucuucccgguucuucccggagucgggaaaagcuggguugagagggc	chr2:51365773..51365823:-
chr12_3919	5.8	86 +/- 2%	-	115	115	0	0	yes	-	hsa-miR-1343-3p	-	-	cuccuggggcccgcacucucgcu	cuggggagcggcccccgggcggg	cuggggagcggcccccgggcgggccucugcuccggccccuccuggggcccgcacucucgcu	chr12:1681151..1681212:+
chr10_325	5.8	86 +/- 2%	-	14	14	0	0	yes	-	hsa-miR-744-5p	-	-	cgcggggcauggagccgggggagg	uccuccggguccccccccacccccuggu	uccuccggguccccccccacccccuggucugccccccucggggggcuccaccgcggggcauggagccgggggagg	chr10:16221208..16221283:+
chr11_2928	5.7	86 +/- 2%	-	74	74	0	0	yes	-	hsa-miR-4750-3p	-	-	ucugacccuaccuggccuccccca	gggcagggggccaggagcugggaggggu	gggcagggggccaggagcugggaggggugggcagacggucccucugacccuaccuggccuccccca	chr11:1674101..1674167:-
chr8_39143	5.7	86 +/- 2%	-	9	8	0	1	yes	-	-	-	-	uggcucuccucugccugcugugc	caccaggcuguugggagccuug	uggcucuccucugccugcugugcacucgagcugcagcucggcgccugcaccaggcuguugggagccuug	chr8:21718538..21718607:-
chr2_26416	5.7	86 +/- 2%	-	41	41	0	0	yes	-	hsa-miR-6721-5p	-	-	ggggcagggcugcuggggga	ccccuuccugcuuuuc	ggggcagggcugcugggggaugagcaucccccuuccugcuuuuc	chr2:51684856..51684900:+
chr25_22927	5.7	86 +/- 2%	-	32	32	0	0	yes	-	hsa-miR-629-3p	-	-	guucucccgggccgcauccuc	ggaagcaucccgagcgcuccc	guucucccgggccgcauccuccgcuccuccccgcggaggaagcaucccgagcgcuccc	chr25:32516438..32516496:-
chr24_22034	5.7	86 +/- 2%	-	42	42	0	0	yes	-	hsa-miR-3180-3p	-	-	gggggcggggcggggucc	cuccugccccaagcccucag	cuccugccccaagcccucaggaaagggggcggggcggggucc	chr24:46706096..46706138:-
chr22_19568	5.7	86 +/- 2%	-	23	23	0	0	yes	-	hsa-miR-7110-3p	-	-	ccucucuccuccucugcagcu	cugccuggaggagcgagcag	ccucucuccuccucugcagcuggcuggccaggagggggcugccuggaggagcgagcag	chr22:28643732..28643790:+
chr13_6453	5.7	86 +/- 2%	-	26	26	0	0	yes	-	hsa-miR-6819-3p	-	-	cagccucugcagcguccggcu	ccgcuuugccccagaggcuaau	cagccucugcagcguccggcuccugcccaggggugccgcuuugccccagaggcuaau	chr13:9483148..9483205:-
chr11_2548	5.7	86 +/- 2%	-	101	101	0	0	yes	-	hsa-miR-4435	-	-	uuggccagcugggaggacagacu	ucucccaccagcuggccagcu	uuggccagcugggaggacagacuaagcccugcccgcuacuuuccuugggggaugggggcugucucccaccagcuggccagcu	chr11:41558496..41558578:+
chr28_25048	5.7	86 +/- 2%	-	20	20	0	0	yes	-	hsa-miR-3150b-3p	-	-	agaggagaggaggaagacugggcc	ccccucuuccugccucuccugugu	ccccucuuccugccucuccugugugcugagaggagaggaggaagacugggcc	chr28:39152265..39152317:-
chr24_21539	5.7	86 +/- 2%	-	4609	4606	0	3	yes	-	hsa-miR-203a-3p	-	-	gugaaauguuuaggaccacu	agugguucuuaacaguuc	agugguucuuaacaguucaacaguucuguagcgcaauugugaaauguuuaggaccacu	chr24:45947386..45947444:+
chr22_20330	5.7	86 +/- 2%	-	31	31	0	0	yes	-	hsa-miR-185-3p	-	-	aggggcugccggcugcgggcuu	gccugcggcgaggcuggccuggca	gccugcggcgaggcuggccuggcagaggggcugccggcugcgggcuu	chr22:49265238..49265285:-
chr5_33634	5.7	86 +/- 2%	-	115	115	0	0	yes	-	hsa-miR-760	-	-	cggcucugggucuguggggagc	cccccgcaguccaccagagcccgg	cccccgcaguccaccagagcccggauaccuccgaaauucggcucugggucuguggggagc	chr5:68041386..68041446:-
chr2_26172	5.7	86 +/- 2%	-	28	28	0	0	yes	-	hsa-miR-1207-5p	-	-	uggcagggaggggcagggacac	gucucuccuuccucccugccccu	uggcagggaggggcagggacacuccaggugggacugguacccggccgccccgcccucggucucuccuuccucccugccccu	chr2:36780814..36780895:+
chr10_1415	5.7	86 +/- 2%	-	17	17	0	0	yes	-	hsa-miR-637	-	-	ucugggggaggcggaggc	cuccugccuuugccccaguuc	ucugggggaggcggaggccaggucucugugcccagcacagcccgccuccugccuuugccccaguuc	chr10:23663086..23663152:-
chr16_9812	5.7	86 +/- 2%	-	29	29	0	0	yes	-	hsa-miR-4677-3p	-	-	ucugugagagucagggagggca	cccuuucuccucgggcagacc	ucugugagagucagggagggcagcccuuucuccucgggcagacc	chr16:1601497..1601541:+
chr10_459	5.7	86 +/- 2%	-	134	134	0	0	yes	-	hsa-miR-3144-5p	-	-	gggggacccagagcuggccggggac	ccccuggcucaccugagcccccacccc	ccccuggcucaccugagcccccaccccuucuguccaucaaugggggggacccagagcuggccggggac	chr10:18928910..18928978:+
chr1_16462	5.7	86 +/- 2%	-	37	37	0	0	yes	-	hsa-miR-6805-5p	-	-	cagggggcugcagggaagggc	cccuccuggcccucccugcc	cccuccuggcccucccugccucuccccucccccuggcagggggcugcagggaagggc	chr1:124169533..124169590:-
chr25_23060	5.7	86 +/- 2%	-	89	89	0	0	yes	-	hsa-miR-4750-3p	-	-	ucugaccccugcugcccacccu	gguggggcagggguggggcc	gguggggcagggguggggccagcucccacuguccuggucugaccccugcugcccacccu	chr25:39184382..39184441:-
chrX_41203	5.7	86 +/- 2%	-	12	12	0	0	yes	-	hsa-miR-7109-5p	-	-	guggggggcuugaccuggcu	ccaggcccagccuccacca	ccaggcccagccuccaccauggggucaguucuggcaaugguggggggcuugaccuggcu	chrX:32055472..32055531:+
chr11_3388	5.6	86 +/- 2%	-	267	267	0	0	yes	-	hsa-miR-148a-3p	-	-	ucagugcaugacagaacu	uucugugauacacucuga	uucugugauacacucugacucgggcucuggagcagucagugcaugacagaacu	chr11:24247098..24247151:-
chrX_41430	5.6	86 +/- 2%	-	19	19	0	0	yes	-	hsa-miR-4515	-	-	aggacuggcaagcuggcuucca	gaagccagcuugucagccauc	aggacuggcaagcuggcuuccagggagcuggaagccagcuugucagccauc	chrX:53916074..53916125:+
chr2_26205	5.6	86 +/- 2%	-	46	46	0	0	yes	-	hsa-miR-423-5p	-	-	agaggggcagagagcgagc	uaucucuggcucggcuu	uaucucuggcucggcuucagaggggcagagagcgagc	chr2:39213657..39213694:+
chr2_27422	5.6	86 +/- 2%	-	38	38	0	0	yes	-	hsa-miR-6721-5p	-	-	agggcaggaaggggcuggacu	uccagacacccuuccacgcccuug	uccagacacccuuccacgcccuugacaagggcaggaaggggcuggacu	chr2:48715068..48715116:-
chr20_17310	5.6	86 +/- 2%	-	324	324	0	0	yes	-	hsa-miR-5187-5p	-	-	agggaugaggggaaaggagacc	ucccuuguccucccccaac	agggaugaggggaaaggagacccaccugucggcuuugggucccuuguccucccccaac	chr20:35418112..35418170:+
chr1_15373	5.6	86 +/- 2%	-	18	5	0	13	yes	-	hsa-miR-6734-5p	-	-	cugaggggcaggcguggcugg	acggcugccgcucagggucc	cugaggggcaggcguggcuggugcccagucacggcugccgcucagggucc	chr1:187771388..187771438:+
chr1_14182	5.6	86 +/- 2%	-	13	13	0	0	yes	-	hsa-miR-4707-5p	-	-	cccccggcgccggcucugcggc	cgcagggaggauccggggaaa	cccccggcgccggcucugcggcugcugaaucggaagccgcagggaggauccggggaaa	chr1:38956651..38956709:+
chr10_1136	5.6	86 +/- 2%	-	13	13	0	0	yes	-	hsa-miR-328-3p	-	-	cuggcccugccuucccccacccc	ugugggggaccagcggggcccaga	ugugggggaccagcggggcccagaggucggcgcugccuccuggcccugccuucccccacccc	chr10:10848831..10848893:-
chr6_34384	5.6	86 +/- 2%	-	72	72	0	0	yes	-	hsa-miR-647	-	-	guggcugcucccugaaccucc	ugguucagggagcagccccc	guggcugcucccugaaccuccucgcuggugguucagggagcagccccc	chr6:70853709..70853757:+
chr12_4244	5.6	86 +/- 2%	-	12	9	0	3	yes	-	hsa-miR-4763-5p	-	-	ugccugccccccaggccugggc	aggcccuggggggggggccaggac	ugccugccccccaggccugggcaguugccaaaggcccuggggggggggccaggac	chr12:28751235..28751290:+
chr5_32906	5.6	86 +/- 2%	-	16	16	0	0	yes	-	hsa-miR-6085	-	-	gaggggcugguccuugugggcggu	ugucuccguuuccucuugccccuccg	ugucuccguuuccucuugccccuccgcccuuccuggacccuccacagcccgcggaggggcugguccuugugggcggu	chr5:1789190..1789267:-
chr31_28480	5.6	86 +/- 2%	-	72	72	0	0	yes	-	hsa-miR-4485-3p	-	-	uaacggccgcacugcagacu	acugcagugcguugccguaggg	acugcagugcguugccguaggggagcagcuuccuaacggccgcacugcagacu	chr31:7866295..7866348:-
chr16_9838	5.6	86 +/- 2%	-	22	22	0	0	yes	-	hsa-miR-1291	-	-	aggcccugcaggcucugggcagca	cagcccuggagccugggucagggccgag	aggcccugcaggcucugggcagcaucugggcagacagcagcccuggagccugggucagggccgag	chr16:2584954..2585019:+
chr12_5080	5.6	86 +/- 2%	-	45	45	0	0	yes	-	hsa-miR-4783-5p	-	-	agcgcgcccggggucgaagcug	gcucucgauccggggcagcugc	gcucucgauccggggcagcugcgcagagcaggagcagcgcgcccggggucgaagcug	chr12:22719307..22719364:-
chr12_5381	5.6	86 +/- 2%	-	54	54	0	0	yes	-	hsa-miR-604	-	-	gggcugcggcagggacccgggcggc	agccccccugcacggcagcccga	gggcugcggcagggacccgggcggcugggagguuuaccucacccccacuucugcccccagcgcagccccccugcacggcagcccga	chr12:34437075..34437161:-
chr10_141	5.6	86 +/- 2%	-	13	13	0	0	yes	-	hsa-miR-6776-5p	-	-	ucuggguggggcccggcgaucu	auucccaggcaccaccccaggc	auucccaggcaccaccccaggcugaaucagaggcucuggguggggcccggcgaucu	chr10:10197112..10197168:+
chr10_329	5.6	86 +/- 2%	-	42	42	0	0	yes	-	hsa-miR-6731-5p	-	-	ggggagagagcggucaggucgu	aucuuggcccgcaucuccgccca	aucuuggcccgcaucuccgcccagugguacacugcgugggggagagagcggucaggucgu	chr10:16226600..16226660:+
chr17_12128	5.6	86 +/- 2%	-	20	20	0	0	yes	-	hsa-miR-4294	-	-	gggagucuccucguccucggu	cgagguugggagucuccucg	cgagguugggagucuccucguccucgguggugauggauguggucccccgagguugggagucuccucguccucggu	chr17:80326415..80326490:-
chr9_40901	5.6	86 +/- 2%	-	501	496	0	5	yes	-	hsa-miR-1226-5p	-	-	gugagggccugggagguuuggcu	ccugccaaguccucagagc	gugagggccugggagguuuggcuaagacacagggagcacuggggucggaccugccaaguccucagagc	chr9:85266339..85266407:-
chr7_36083	5.6	86 +/- 2%	-	17	17	0	0	yes	-	hsa-miR-4446-3p	-	-	cagggcuguucugggcgccu	gcgcccaccucagcccugag	gcgcccaccucagcccugagcuugaccuggaggccuugguucuaguuccguugguucggccagggcuguucugggcgccu	chr7:45877355..45877435:+
chr7_37024	5.6	86 +/- 2%	-	34	34	0	0	yes	-	hsa-miR-4687-5p	-	-	gagcccucggcccuggacuug	agcccaggagagaggccucug	agcccaggagagaggccucuggagaguggugccgagcccucggcccuggacuug	chr7:6007433..6007487:-
chr13_5807	5.6	86 +/- 2%	-	515	507	0	8	yes	-	hsa-miR-6829-5p	-	-	cgggcugcaggcugccaggggcu	agcucagggcagccugugaccc	agcucagggcagccugugaccccaggauggcccugccacgggcugcaggcugccaggggcu	chr13:11709463..11709524:+
chr14_7794	5.6	86 +/- 2%	-	16	13	3	0	yes	-	hsa-miR-658	-	-	ggcggagggcgaggcggcg	gcggcgagcucgcgcggg	gcggcgagcucgcgcgggggcgggucgggcggccgcggggguggcggcuggggcggcgccuggggcggagggcgaggcggcg	chr14:11624254..11624336:-
chr11_2900	5.5	86 +/- 2%	-	22	22	0	0	yes	-	hsa-miR-378g	-	-	ucugggcuggggacguggu	cacgcacccuaccugggag	cacgcacccuaccugggagaucagcuuucugaggcccagagggcggguuauuucugggcuggggacguggu	chr11:993951..994022:-
chr20_16942	5.5	86 +/- 2%	-	24	24	0	0	yes	-	hsa-miR-4695-5p	-	-	gaggaggcaggagcaaggagggac	gccugccuugguccaggcugcccccaccc	gaggaggcaggagcaaggagggacuaagaaagugccugccuugguccaggcugcccccaccc	chr20:7657715..7657777:+
chr6_34392	5.5	86 +/- 2%	-	21	18	0	3	yes	-	hsa-miR-5584-5p	-	-	aagggaaaggugggucaaggag	uuggccugucuuucccagga	aagggaaaggugggucaaggaguugcaccaucccuuggccugucuuucccagga	chr6:71091975..71092029:+
chr2_27374	5.5	86 +/- 2%	-	648	648	0	0	yes	-	hsa-miR-760	-	-	uggcucugagggcugggc	ccugccccaccgca	ccugccccaccgcauccaggggagcgcuuccugagcguccccgauuccuguggcucugagggcugggc	chr2:47031378..47031446:-
chr12_4002	5.5	86 +/- 2%	-	16	11	0	5	yes	-	hsa-miR-378g	-	-	gcugggcucuaccugcuuccagggc	ugggcggagggugggggucaggugcccggg	gcugggcucuaccugcuuccagggcuguacauaguuggggggauguguuagaaacugggcggagggugggggucaggugcccggg	chr12:9445278..9445363:+
chr3_29691	5.5	86 +/- 2%	-	14	14	0	0	yes	-	hsa-miR-4688	-	-	gaggggcacccucugagccuccagg	agcuuggcuccgaguggugccuuccua	gaggggcacccucugagccuccaggauggaugcuuugcucaucccucuagcuuggcuccgaguggugccuuccua	chr3:10955086..10955161:-
chr31_28542	5.5	86 +/- 2%	-	13	13	0	0	yes	-	hsa-miR-25-5p	-	-	aggcggagagggaggccccccaag	uccucucgcucuuccucccuccgccucc	uccucucgcucuuccucccuccgccuccuuccuucccccagugcgaggcggagagggaggccccccaag	chr31:17434095..17434164:-
chr1_14140	5.5	86 +/- 2%	-	13	13	0	0	yes	-	hsa-miR-6818-3p	-	-	cugucucuggcucugucccc	gagcaguuccagagccugcu	cugucucuggcucuguccccaggcugcggcccccagaccuggagcagcgcacgcgggugugggagcaguuccagagccugcu	chr1:31168707..31168789:+
chr17_12129	5.5	86 +/- 2%	-	20	20	0	0	yes	-	hsa-miR-4294	-	-	gggagucuccucguccucggu	cgagauugggagucuccucg	cgagauugggagucuccucguccucgguggugauggauguggucccccgagguugggagucuccucguccucggu	chr17:80326462..80326537:-
chr11_2961	5.5	86 +/- 2%	-	45	45	0	0	yes	-	hsa-miR-4510	-	-	ggagggaggcuuugagggag	cccucuuagccccccugggcccca	ggagggaggcuuugagggagguuuuuccuucucccucuuagccccccugggcccca	chr11:4156123..4156179:-
chr12_4021	5.5	86 +/- 2%	-	14	14	0	0	yes	-	hsa-miR-10396a-3p	-	-	ggccccggggcugaccgcggau	gcacggaagccugcggggcagg	gcacggaagccugcggggcaggguggggccccggggcugaccgcggau	chr12:11028998..11029046:+
NW_019643504.1_43741	5.5	86 +/- 2%	-	89	89	0	0	yes	-	hsa-miR-625-5p	-	-	ugggggaaggucgggggc	cucuggccuggaccccuu	cucuggccuggaccccuucugcagaaacugccccuucccaugucuguggcuggagggggugcucagaggugggggaaggucgggggc	NW_019643504.1:30463..30550:+
chr2_27361	5.5	86 +/- 2%	-	180	180	0	0	yes	-	hsa-miR-4726-3p	-	-	ccccaggucaggcgggag	ccuuccuggggacccuuugug	ccccaggucaggcgggagcaggggggcaugaggagaugcuucucuuccuuccuggggacccuuugug	chr2:45458409..45458476:-
chr20_17304	5.5	86 +/- 2%	-	22	22	0	0	yes	-	hsa-miR-92a-2-5p	-	-	cgguggggggcugcugggcu	cucagcgccguccccacccccagcu	cgguggggggcugcugggcugaccucagcgccguccccacccccagcu	chr20:34914096..34914144:+
chr20_16988	5.5	86 +/- 2%	-	27	27	0	0	yes	-	hsa-miR-6805-5p	-	-	aagggggccggggaacaugucu	acuguuuccuucucccuucg	aagggggccggggaacaugucuuuaugcauacugagauacuagacuguuuccuucucccuucg	chr20:15269874..15269937:+
chr2_27489	5.5	86 +/- 2%	-	42	42	0	0	yes	-	hsa-miR-345-3p	-	-	ccccugaaccccucaacucacc	ugaggugauggggcagguggga	ccccugaaccccucaacucaccugccuccaguuuucaggugaggugauggggcagguggga	chr2:56773417..56773478:-
chr3_29536	5.5	86 +/- 2%	-	18	18	0	0	yes	-	hsa-miR-7851-3p	-	-	gaccugggccucugugug	cacugaacucagguccc	gaccugggccucugugugacuuccucacacugaacucagguccc	chr3:116574127..116574171:+
chr9_40792	5.5	86 +/- 2%	-	15	15	0	0	yes	-	hsa-miR-4468	-	-	ugagcagacugagggccaggcc	ccccugcccucagcugcccaccagc	ccccugcccucagcugcccaccagcccgucuguccagcugagcagacugagggccaggcc	chr9:81239511..81239571:-
chr3_28609	5.5	86 +/- 2%	-	13	13	0	0	yes	-	hsa-miR-548av-3p	-	-	aaaacugccugggggcaggggcu	ccuccuccccagggcagauugcu	ccuccuccccagggcagauugcuuccacugaaaacugccugggggcaggggcu	chr3:3321011..3321064:+
chr20_16944	5.5	86 +/- 2%	-	24	24	0	0	yes	-	hsa-miR-4695-5p	-	-	gaggaggcaggagcaaggagggac	gccugccuugguccaggcugcccccaccc	gaggaggcaggagcaaggagggacuaagaaagugccugccuugguccaggcugcccccaccc	chr20:7772139..7772201:+
chr7_37164	5.5	86 +/- 2%	-	60	60	0	0	yes	-	hsa-miR-4722-5p	-	-	cgcaggaggacucagccagac	uuggcuggccguccugaggg	uuggcuggccguccugagggaacgucucccagccccgcaggaggacucagccagac	chr7:27934456..27934512:-
chr10_572	5.4	86 +/- 2%	-	11	11	0	0	yes	-	hsa-miR-4434	-	-	cggagaagugggagcgcc	ccucccggcuccuuuuguc	cggagaagugggagcgccgccggccccgccgccucccggcuccuuuuguc	chr10:21662779..21662829:+
chr28_24467	5.4	86 +/- 2%	-	47	47	0	0	yes	-	hsa-miR-3663-3p	-	-	ugagcacccccugccacuucag	gggguggaggugggggcuuggg	gggguggaggugggggcuugggagcuacgccugagcacccccugccacuucag	chr28:35937324..35937377:+
chr30_28064	5.4	86 +/- 2%	-	221	221	0	0	yes	-	hsa-miR-657	-	-	ugcagguuagaggaccgucacgcc	cgugcgucccuccagccugcuaa	ugcagguuagaggaccgucacgccagcugccagcuucucucugggcgugcgucccuccagccugcuaa	chr30:30730419..30730487:+
chr5_32407	5.4	86 +/- 2%	-	29	29	0	0	yes	-	hsa-miR-5008-3p	-	-	ucugugcuccacuccugccu	gauaguggggccuggagg	gauaguggggccuggaggggguucauuuacucauuccccucugugcuccacuccugccu	chr5:40254249..40254308:+
chr16_10803	5.4	86 +/- 2%	-	18	18	0	0	yes	-	hsa-miR-18a-3p	-	-	ccugcccuggacugugccugca	cggagcuguguugagggugagggcu	ccugcccuggacugugccugcaggguugaaagccccagacggagcuguguugagggugagggcu	chr16:38587249..38587313:-
chr24_22006	5.4	86 +/- 2%	-	18	18	0	0	yes	-	hsa-miR-203b-3p	-	-	uugaacuguuaagaaccacu	ugguccuaaacauuucacaa	ugguccuaaacauuucacaauugcgcuacagaacuguugaacuguuaagaaccacu	chr24:45947386..45947442:-
chr15_9199	5.4	86 +/- 2%	-	35	35	0	0	yes	-	hsa-miR-423-5p	-	-	ugaggggcagagagcaagg	uggcccuguccucaacu	ugaggggcagagagcaaggggugcuggugguggcgagguggugcagguuauugccagcaaccagcauggcccuguccucaacu	chr15:11122535..11122618:-
chr12_5072	5.4	86 +/- 2%	-	16	15	0	1	no	-	-	-	-	aggacgaggcgggcgggcucgg	agagcccgaucccccucc	agagcccgaucccccuccccgggcaggacgaggcgggcgggcucgg	chr12:21136025..21136071:-
chr16_10512	5.4	86 +/- 2%	-	12	12	0	0	yes	-	hsa-miR-637	-	-	gcugggggcaagcugguccggcc	cagggggaccaggggaagcug	cagggggaccaggggaagcugggugcagccugcaggggccaugcuguagacagcugggggcaagcugguccggcc	chr16:1713713..1713788:-
chr9_40892	5.4	86 +/- 2%	-	24	24	0	0	yes	-	hsa-miR-3150b-3p	-	-	ggaggagagcaagacgcugagcc	aucagcgucaagaacuucauccug	aucagcgucaagaacuucauccuggcugcggacgucaugaagagcaucucacugcugcgcuaccaggaggagagcaagacgcugagcc	chr9:85144186..85144274:-
chr11_3589	5.4	86 +/- 2%	-	36	36	0	0	yes	-	hsa-miR-6721-5p	-	-	ggggcaggaccuggggcuc	ggcccagguucagucuccu	ggggcaggaccuggggcuccagcugcccaaaucccucccuccgagaggggugguccccacagguugcaggcccagguucagucuccu	chr11:42050695..42050782:-
chr7_36491	5.4	86 +/- 2%	-	20	20	0	0	yes	-	hsa-miR-454-5p	-	-	gcccuaucuccccccacccaga	ggggugggaaggggaggugguuacag	ggggugggaaggggaggugguuacaggagggguccugaccugcccuaucuccccccacccaga	chr7:73183830..73183893:+
chr12_5008	5.4	86 +/- 2%	-	60	60	0	0	yes	-	hsa-miR-215-3p	-	-	ucugucaugugcuucuccucccagc	ugggaggggacggaggacauugugguug	ugggaggggacggaggacauugugguuggcaaggccucugucaugugcuucuccucccagc	chr12:11679485..11679546:-
chr9_40821	5.4	86 +/- 2%	-	16	16	0	0	yes	-	hsa-miR-6737-5p	-	-	cugggguggaugugcgggcu	cccguugccucugccccagac	cugggguggaugugcgggcucacacccaagccccugaacuggugggggcagcaccacaggcccguugccucugccccagac	chr9:83919427..83919508:-
chrX_41894	5.4	86 +/- 2%	-	124	124	0	0	yes	-	hsa-miR-211-3p	-	-	gcagggacggcacucuggg	caucaggcuaccccugccu	caucaggcuaccccugccucaggccuccuaaggccgagagcagggacggcacucuggg	chrX:12468963..12469021:-
chr29_25413	5.4	86 +/- 2%	-	17	17	0	0	yes	-	hsa-miR-3913-3p	-	-	ugacaucagcaguccgucagugc	ccugaaggacagcuggaguugug	ugacaucagcaguccgucagugcgguauucagggugccugaaggacagcuggaguugug	chr29:3983160..3983219:-
chr6_35047	5.4	86 +/- 2%	-	28	28	0	0	yes	-	hsa-miR-423-5p	-	-	ugaggggcagagagccagag	auggcuuagaggucccugcuuc	ugaggggcagagagccagagccagauggcuuagaggucccugcuuc	chr6:56554651..56554697:-
chrX_41347	5.4	86 +/- 2%	-	12	12	0	0	yes	-	hsa-miR-3173-3p	-	-	gaaggaggaggaggaacggaaagcu	cuaucacucuuccuucccugccu	cuaucacucuuccuucccugccuccaggaaguugcuugucggaaggaggaggaggaacggaaagcu	chrX:44877084..44877150:+
chr16_11193	5.4	86 +/- 2%	-	55	55	0	0	yes	-	hsa-miR-6770-5p	-	-	ugagaagggacgcuuccuc	guggccgucuguaaaccagg	ugagaagggacgcuuccucucucccuguuuuccgcugugaggacgcagugagagaguggccgucuguaaaccagg	chr16:87453958..87454033:-
chr16_9811	5.4	86 +/- 2%	-	29	29	0	0	yes	-	hsa-miR-4677-3p	-	-	ucugugagagucagggagggca	uccucccuguaccagcagggc	uccucccuguaccagcagggcccgcagagcagcucugugagagucagggagggca	chr16:1601464..1601519:+
chr25_22214	5.4	86 +/- 2%	-	52	52	0	0	yes	-	hsa-miR-455-5p	-	-	uaugugccuuuggacuacaucg	augcaguccaugggcauauaca	uaugugccuuuggacuacaucguggaagccagcaccaugcaguccaugggcauauaca	chr25:19416043..19416101:+
chrX_42600	5.4	86 +/- 2%	-	50	41	0	9	yes	-	hsa-miR-5003-5p	-	-	ucacaacacccuggcccaacagc	gcuugggcugggugccgag	gcuugggcugggugccgagaaccuuccuaaccgcucacaacacccuggcccaacagc	chrX:126720711..126720768:-
chr5_33118	5.4	86 +/- 2%	-	18	18	0	0	yes	-	hsa-miR-4728-3p	-	-	caugcugacuugucccaaccugc	cagcugggaaaggcagcagca	cagcugggaaaggcagcagcaugcuuguguccuagaagcagcaugcugacuugucccaaccugc	chr5:21825489..21825553:-
chr13_6288	5.4	86 +/- 2%	-	2646	2643	0	3	yes	-	hsa-miR-339-5p	-	-	ucccuguccuccaggagcuc	gagcuccccgaggccagagcccg	ucccuguccuccaggagcucacuuacauccggccgugagcuccccgaggccagagcccg	chr13:724105..724164:-
chr23_20647	5.4	86 +/- 2%	-	13	13	0	0	yes	-	hsa-miR-887-3p	-	-	cugaacggugcgcccuggagc	ggcagggggugccguucacau	ggcagggggugccguucacauagaauauaaucugaacggugcgcccuggagc	chr23:45112361..45112413:+
chr11_2570	5.4	86 +/- 2%	-	36	36	0	0	yes	-	hsa-miR-6721-5p	-	-	ggggcaggaccuggggcuc	ggcccagguucagucuccu	ggggcaggaccuggggcuccagcugcccaaaucccucccuccgagaggggugguccccacagguugcaggcccagguucagucuccu	chr11:42145681..42145768:+
chr16_10278	5.3	86 +/- 2%	-	13	13	0	0	yes	-	hsa-miR-3668	-	-	uauguagagacagagagagaga	ucucucucugucucuacauaua	uauguagagacagagagagagauaccucucucucugucucuacauaua	chr16:53268134..53268182:+
chr22_19888	5.3	86 +/- 2%	-	24	24	0	0	yes	-	hsa-miR-3202	-	-	gggaaggggcagcugugagcu	caguaggucugcuccuggggga	caguaggucugcuccugggggagggcguaacuuucugggcacguccaggggaaggggcagcugugagcu	chr22:5251100..5251169:-
chr7_36310	5.3	86 +/- 2%	-	32	32	0	0	yes	-	hsa-miR-1343-3p	-	-	guccuggggcuggaguag	gcccugccucugggcug	guccuggggcuggaguaggggcagccuugacaaccucagucuccauccugugcccugcccugccucugggcug	chr7:56078842..56078915:+
chr7_37337	5.3	86 +/- 2%	-	300	300	0	0	yes	-	hsa-miR-181a-5p	-	-	aacauucauuguugucgguggguu	cccaccgggggaugaaugucac	aacauucauuguugucgguggguugugaggacggaggccagacccaccgggggaugaaugucac	chr7:46208380..46208444:-
chr14_7504	5.3	86 +/- 2%	-	42	42	0	0	yes	-	hsa-miR-574-3p	-	-	cacgcucaugcacacacc	uguguguaugugcgugcg	cacgcucaugcacacaccuaagauacaagcaggcaaaguguuuagauugugugucuauguguguaugugcgugcg	chr14:75560099..75560174:+
chr16_10124	5.3	86 +/- 2%	-	16	16	0	0	yes	-	hsa-miR-6746-5p	-	-	ucgggagaagcagauagggcug	gcuaucugcuccccucu	ucgggagaagcagauagggcugagaguccuggcccacaaagggacucaggcuaucugcuccccucu	chr16:38839020..38839086:+
chr23_20852	5.3	86 +/- 2%	-	64	64	0	0	yes	-	hsa-miR-92a-2-5p	-	-	ggguggggucugagaaucugaau	ucagauuccugggccccaccugcca	ucagauuccugggccccaccugccaugaguuucugacugggguggggucugagaaucugaau	chr23:20627683..20627745:-
chr10_1253	5.3	86 +/- 2%	-	13	13	0	0	yes	-	hsa-miR-4271	-	-	aggggaaguugaaguuggggugg	uccccaaccuccucuucccuguc	aggggaaguugaaguuggggugguacuuggagggcaagcuguuccuccagcuccccaaccuccucuucccuguc	chr10:16397367..16397441:-
chr10_1440	5.3	86 +/- 2%	-	13	13	0	0	yes	-	hsa-miR-1301-3p	-	-	cugcagcugcagggaggacucug	gguccuccacagcggauugaaagga	gguccuccacagcggauugaaaggagaccgcgaucuccugcagcugcagggaggacucug	chr10:24713042..24713102:-
chr21_18746	5.3	86 +/- 2%	-	13	13	0	0	yes	-	hsa-miR-6085	-	-	caggggcugccggcucagggguc	cuccugaggggcagccucugcc	caggggcugccggcucaggggucucagguugcagcuccugaggggcagccucugcc	chr21:50327558..50327614:+
chr20_17058	5.3	86 +/- 2%	-	14	12	0	2	yes	-	hsa-miR-520a-5p	-	-	cuccagagaagauucuccccuga	ggggcaucuuccuggaug	cuccagagaagauucuccccugacagagcaccuucgccaggggggcaucuuccuggaug	chr20:25399569..25399628:+
chr4_31093	5.3	86 +/- 2%	-	22	22	0	0	yes	-	hsa-miR-4329	-	-	ucugagacccuggccagaggau	ccucugaaccagggcccucagaag	ccucugaaccagggcccucagaaggcucugagacccuggccagaggau	chr4:97603614..97603662:+
chr10_1180	5.3	86 +/- 2%	-	24	24	0	0	yes	-	hsa-miR-3664-5p	-	-	cacucuguccuuccuugaccaga	gggucugagggaggagggagcuguu	gggucugagggaggagggagcuguucaugccuuuucgugaucacucuguccuuccuugaccaga	chr10:13614335..13614399:-
chr2_27665	5.2	86 +/- 2%	-	26	26	0	0	yes	-	hsa-miR-423-5p	-	-	ggaggggcugcugagcgg	gcuuuuagcagaaucauagacug	ggaggggcugcugagcggcccagagacugggugugcuuuuagcagaaucauagacug	chr2:91024010..91024067:-
chr3_29523	5.2	86 +/- 2%	-	11	11	0	0	yes	-	hsa-miR-204-3p	-	-	ccugggaacugucccucuc	gggggauggggcacaggga	gggggauggggcacagggacccaauccagggccgucucugaggccagguuugcuggucccugggaacugucccucuc	chr3:116406776..116406853:+
chr23_21033	5.2	86 +/- 2%	-	15	15	0	0	yes	-	hsa-miR-503-5p	-	-	gagcagcgcuguggugacaagacu	guccgucaccauggccuguguug	gagcagcgcuguggugacaagacucuguggacggcagcuggaacggaggugaccguccgucaccauggccuguguug	chr23:51685820..51685897:-
chr31_28552	5.2	86 +/- 2%	-	17	17	0	0	yes	-	hsa-miR-548g-3p	-	-	gaaacugucuguggguggagccc	acuccgccccagacauacug	acuccgccccagacauacugaaucagaaacugucuguggguggagccc	chr31:19161239..19161287:-
chr8_38393	5.2	86 +/- 2%	-	32	32	0	0	yes	-	hsa-miR-7152-5p	-	-	uuuccuguaggaggcacc	ugccgccacagaguuaggagaug	ugccgccacagaguuaggagaugaauuuccuguaggaggcacc	chr8:31818165..31818208:+
chr20_18082	5.2	86 +/- 2%	-	11	11	0	0	yes	-	hsa-miR-6804-5p	-	-	ggagggugccucucugcuccaaggc	cccagagcagggaggccucucucuuc	cccagagcagggaggccucucucuucuuucagaggagggugccucucugcuccaaggc	chr20:35484788..35484846:-
chr10_296	5.2	86 +/- 2%	-	13	13	0	0	yes	-	hsa-miR-4525	-	-	ugggggaugucaguggcucuga	aggccucuguccucuccccuc	ugggggaugucaguggcucugacugccagccacccagcucaggccucuguccucuccccuc	chr10:15901386..15901447:+
chr5_32612	5.2	86 +/- 2%	-	198	198	0	0	yes	-	hsa-miR-1233-5p	-	-	agugggaggcuuugaagu	cuugcugccucuaauuca	agugggaggcuuugaaguguuggagaaguuuacuccuaaugggccuccucaucuugcugccucuaauuca	chr5:52353534..52353604:+
chr27_23699	5.2	86 +/- 2%	-	39	24	0	15	yes	-	hsa-miR-4693-3p	-	-	agagaguggaagcuggggcuug	caaggccugucuuccccucucu	agagaguggaagcuggggcuugggagucuagauucaaggccugucuuccccucucu	chr27:3723072..3723128:+
chr8_38118	5.2	86 +/- 2%	-	16	16	0	0	yes	-	hsa-miR-30b-3p	-	-	gugggaggagcccugggcc	accaggucuccgccuucccucag	gugggaggagcccugggcccccagcucgggaccaggucuccgccuucccucag	chr8:15558608..15558661:+
chr15_8631	5.2	86 +/- 2%	-	179	113	0	66	yes	-	hsa-miR-3175	-	-	aggggagaagguaagcagagaaac	ccucucuucccuucuccccagc	aggggagaagguaagcagagaaacagacuucccuuuccucucuucccuucuccccagc	chr15:29532058..29532116:+
chr25_22921	5.2	86 +/- 2%	-	26	26	0	0	yes	-	hsa-miR-6810-5p	-	-	uuggggaccaggacuuuu	accugaaccuugaau	uuggggaccaggacuuuugggucaggacagaagauuccaagcuucugucuccagcccagaccugaaccuugaau	chr25:32284403..32284477:-
chr8_39305	5.2	86 +/- 2%	-	180	180	0	0	yes	-	hsa-miR-6740-3p	-	-	agucuucuccugggcacc	ugccaaggccacacgauugu	agucuucuccugggcaccaucaagcagugccaaggccacacgauugu	chr8:31620361..31620408:-
chr21_18868	5.2	86 +/- 2%	-	11	11	0	0	yes	-	hsa-miR-1226-5p	-	-	cugagggcuugggagaauc	cgcgcuggggcccagcagug	cgcgcuggggcccagcagugcucggggacaggggcacguccucugggggcugagggcuugggagaauc	chr21:2827994..2828062:-
chr10_512	5.2	86 +/- 2%	-	11	10	0	1	yes	-	hsa-miR-4436a	-	-	ccaggacagaccccgugagcagc	ccagggaggcugugcugguc	ccaggacagaccccgugagcagcagugggucccuugcucugccagggaggcugugcugguc	chr10:19698386..19698447:+
chr5_32904	5.1	86 +/- 2%	-	19	19	0	0	yes	-	hsa-miR-762	-	-	agggcugggggcagaaggagguc	cccuuccuucaaucaguaacgguccacu	cccuuccuucaaucaguaacgguccacugagucccagccauaggucacaccugugcgaggagcugcagagggcugggggcagaaggagguc	chr5:1783292..1783383:-
chr3_30414	5.1	86 +/- 2%	-	54	54	0	0	yes	-	hsa-miR-6747-5p	-	-	agggguguagaggggcugugc	ccagcuucucacaugcaugu	ccagcuucucacaugcauguuuaacucuuccucugaguagcacagggguguagaggggcugugc	chr3:120105782..120105846:-
chr19_13300	5.1	86 +/- 2%	-	13	12	0	1	yes	-	hsa-miR-939-3p	-	-	uccugggcuccggcacuguc	ugucauuggcccuggcug	uccugggcuccggcacugucauuggcagcaauugcuccaucaccaacagugucauuggcccuggcug	chr19:24856521..24856588:+
chr15_9275	5.1	86 +/- 2%	-	901	901	0	0	yes	-	hsa-miR-7974	-	-	aggcugugaugauuggcgcaggggu	cucagcugagucaugggagcugag	aggcugugaugauuggcgcagggguacggaccucagcugagucaugggagcugag	chr15:19089612..19089667:-
chr14_7284	5.1	86 +/- 2%	-	21	21	0	0	yes	-	hsa-miR-6784-5p	-	-	cccggggcuggagcaggug	acugcuagggcuggggcu	cccggggcuggagcagguguugggguagagucugagcuagggcuggggcaacugcuagggcuggggcu	chr14:36592681..36592749:+
chrX_42370	5.1	86 +/- 2%	-	68	68	0	0	yes	-	hsa-miR-432-3p	-	-	uuggauggggccugggcauc	ugccugggucccaaccccagaga	ugccugggucccaaccccagagauucugauuuaauuggucuuggauggggccugggcauc	chrX:91201242..91201302:-
chr16_10531	5.1	86 +/- 2%	-	11	11	0	0	yes	-	hsa-miR-7106-5p	-	-	cgggaggaagcgggggacga	gccgcccgcucccuuguu	cgggaggaagcgggggacgaccgaaaugucuggagacauuucuuagccgcccgcucccuuguu	chr16:2842801..2842864:-
chr25_22688	5.1	86 +/- 2%	-	17	17	0	0	yes	-	hsa-miR-4716-3p	-	-	aagggggauuugagaguuuggau	ccgagggacuagaguccaccuuug	ccgagggacuagaguccaccuuuggguuaccuuccuugggcucugagaggaggucuuacacccaaagggggauuugagaguuuggau	chr25:5054605..5054692:-
NW_019643418.1_43645	5.1	86 +/- 2%	-	901	901	0	0	yes	-	hsa-miR-7974	-	-	aggcugugaugauuggcgcaggggu	cucagcugagucaugggagcugag	aggcugugaugauuggcgcagggguacggaccucagcugagucaugggagcugag	NW_019643418.1:8217..8272:-
chr23_20726	5.1	86 +/- 2%	-	17	17	0	0	yes	-	hsa-miR-6867-5p	-	-	agugugugaccuggugacu	aaaccacgaccacacuca	agugugugaccuggugacugaggagcagcgacugcugccugaaaccacgaccacacuca	chr23:53846895..53846954:+
chr7_37651	5.1	86 +/- 2%	-	66	66	0	0	yes	-	hsa-miR-4689	-	-	cugaggagaugugggagaagu	uucaccauucuccuccccc	cugaggagaugugggagaaguaguuuauucaccauucuccuccccc	chr7:73717445..73717491:-
chr19_13824	5.1	86 +/- 2%	-	12	12	0	0	yes	-	hsa-miR-4433a-3p	-	-	ucaggagugggacucaggccu	gccugggcccuacucccagag	gccugggcccuacucccagagauuuugucucauuuggucaggagugggacucaggccu	chr19:57469882..57469940:-
chr14_7229	5	86 +/- 2%	-	770	770	0	0	yes	-	hsa-miR-361-5p	-	-	uuaucagaaucuccagggg	ucucuagagguuuuucuaagu	ucucuagagguuuuucuaagugugggcuucuuucuaucuuuaucagaaucuccagggg	chr14:26962898..26962956:+
chr3_30309	5	86 +/- 2%	-	281	281	0	0	yes	-	hsa-miR-6894-5p	-	-	aggaggauugacagauug	aucuguugguguucuuug	aggaggauugacagauuguaaugcaaucuguugguguucuuug	chr3:107301960..107302003:-
chr1_15945	5	86 +/- 2%	-	106	106	0	0	yes	-	hsa-miR-3620-5p	-	-	augggcugggggccggggcug	gacaccucccccuacccauac	augggcugggggccggggcuggauggacagacaccucccccuacccauac	chr1:68206774..68206824:-
chr24_21990	5	86 +/- 2%	-	11	11	0	0	yes	-	hsa-miR-4715-3p	-	-	cugccaccucccuggcugggcc	accagccagggaagguggccugg	accagccagggaagguggccugggagagcuggacugccaccucccuggcugggcc	chr24:44933033..44933088:-
chr13_6091	5	86 +/- 2%	-	281	281	0	0	yes	-	hsa-miR-6744-5p	-	-	aggaugacuuguggauag	agucacaagugccugg	agucacaagugccugguauggaacaaccaccuguuuaguccaacagcaggaugacuuguggauag	chr13:38559275..38559340:+
chr5_32002	5	86 +/- 2%	-	14	14	0	0	yes	-	hsa-miR-10524-5p	-	-	aaggaugcagcuagagca	ccuggcugcccuucu	aaggaugcagcuagagcacagucagccuggcugcccuucu	chr5:77295..77335:+
chr1_14974	5	86 +/- 2%	-	15	15	0	0	yes	-	hsa-miR-3921	-	-	gcucugagggcugggucu	aaacacugucaaagcac	gcucugagggcugggucugauucaauugggugugaaacacugucaaagcac	chr1:132191847..132191898:+
chr2_27205	5	86 +/- 2%	-	77	77	0	0	yes	-	hsa-miR-607	-	-	guucaaauccaggauggc	ugguuguguggugggaacuu	guucaaauccaggauggcuacuaagggcugguuguguggugggaacuu	chr2:34556243..34556291:-
chr1_14264	5	86 +/- 2%	-	470	459	0	11	yes	-	hsa-miR-6747-5p	-	-	aggggugugcucagagcagggggcc	ucuguuuaaaacacacccaacagga	aggggugugcucagagcagggggccugaagaaaugacuccucuguuuaaaacacacccaacagga	chr1:57426687..57426752:+
chr6_35298	5	86 +/- 2%	-	31	31	0	0	yes	-	hsa-miR-7162-3p	-	-	ucugaggugugaccugggca	cuugggucccauccccagagg	cuugggucccauccccagagguuccgauuugauugcucugaggugugaccugggca	chr6:80272381..80272437:-
chr11_2641	4.9	43 +/- 4%	-	18	18	0	0	yes	-	hsa-miR-4446-3p	-	-	gagggcugggccgggaucagg	gagucagcgagugcccagacucuggg	gagucagcgagugcccagacucugggcgaggaaaaccucagauccgagggcugggccgggaucagg	chr11:46776741..46776807:+
chr22_20067	4.9	43 +/- 4%	-	11	11	0	0	yes	-	hsa-miR-3064-5p	-	-	ucuggcugcccccucucugggccc	gcccuucccaggucccggccagcca	ucuggcugcccccucucugggcccccuuuccuccucccacagccauaugcggugcuguggucggggcccuucccaggucccggccagcca	chr22:24077667..24077757:-
chr13_6021	4.9	43 +/- 4%	-	57	57	0	0	yes	-	hsa-miR-3175	-	-	gggggagaagggucggggg	gcugaucaagaaucucuccgua	gcugaucaagaaucucuccguagccaacgcugccagggggagaagggucggggg	chr13:31056260..31056314:+
chr8_38452	4.9	43 +/- 4%	-	69	69	0	0	yes	-	hsa-miR-30b-3p	-	-	gugggaggcugugaaguug	aacaggaacagcugucauga	gugggaggcugugaaguuggaagccaaacaggaacagcugucauga	chr8:38048253..38048299:+
chr6_34467	4.9	43 +/- 4%	-	13	13	0	0	yes	-	hsa-miR-6852-5p	-	-	uccugggggagaggcggcc	aagccuuuuuccaaggaga	aagccuuuuuccaaggagaaacugaggaugaccuuaguuccugggggagaggcggcc	chr6:75785319..75785376:+
chr12_4600	4.9	43 +/- 4%	-	11	11	0	0	yes	-	hsa-miR-6761-5p	-	-	ccugagaggggcuggggagacc	uuacuguccuccccucucagguu	ccugagaggggcuggggagaccaguaugacgucauuuuacuagaggagcgggggcguuaaucagguuacuguccuccccucucagguu	chr12:32930184..32930272:+
chr1_15754	4.9	43 +/- 4%	-	54	54	0	0	yes	-	hsa-miR-1228-5p	-	-	gugggcgggcugccggggau	ccucccuuuccacaa	ccucccuuuccacaauggugggcgggcugccggggau	chr1:40631714..40631751:-
chr6_34085	4.9	43 +/- 4%	-	11	11	0	0	yes	-	hsa-miR-133a-3p	-	-	uuugguccugggcuggggguu	ccuccagcccucugaccaaggu	ccuccagcccucugaccaagguagcagacaagccagcuuuugguccugggcuggggguu	chr6:31094561..31094620:+
chr9_40516	4.9	43 +/- 4%	-	28	28	0	0	yes	-	hsa-miR-4254	-	-	uccuggagagagccucugacuga	agaagagcaucuucuccaguaacu	agaagagcaucuucuccaguaacuucaguuagaaaaguccuggagagagccucugacuga	chr9:36943546..36943606:-
chr24_21321	4.8	43 +/- 4%	-	40	40	0	0	yes	-	hsa-miR-4520-5p	-	-	acugcgugccuguugaag	ucagagagcucuccuugg	ucagagagcucuccuuggggcacacuauauaaaauacaguccucaccagggugccccacugcgugccuguugaag	chr24:22415724..22415799:+
chr12_4656	4.8	43 +/- 4%	-	93	93	0	0	yes	-	hsa-miR-4782-5p	-	-	uucuggauggcugaugggcc	ccagacucaguuauuugacuu	uucuggauggcugaugggccuggugauaggccagacucaguuauuugacuu	chr12:34840868..34840919:+
chr30_28085	4.8	43 +/- 4%	-	16	15	0	1	no	-	-	-	-	ucccggaccugaucucguugcuc	cgcugagaacaggcccgagaaac	ucccggaccugaucucguugcuccagaggacuccuggaagagcgcugagaacaggcccgagaaac	chr30:1785854..1785919:-
chr2_25889	4.8	43 +/- 4%	-	11	11	0	0	yes	-	hsa-miR-6779-3p	-	-	cagcccuggggcugcaggccu	gccugcagaggcccaguguuccc	gccugcagaggcccaguguucccuccaggcagcccuggggcugcaggccu	chr2:21165644..21165694:+
chr7_36309	4.8	43 +/- 4%	-	32	32	0	0	yes	-	hsa-miR-1343-3p	-	-	guccuggggcuggaguag	ccuuugcccuaauucu	ccuuugcccuaauucuucacaagacacuucucugagcagguccuggggcuggaguag	chr7:56078803..56078860:+
chr7_37465	4.7	43 +/- 4%	-	11	11	0	0	yes	-	hsa-miR-4475	-	-	gaagggacuuggggucgaaugggcc	uccaucgacuccaucucucugcccuc	gaagggacuuggggucgaaugggccuucccaccuccaucgacuccaucucucugcccuc	chr7:51441160..51441219:-
chr24_21261	4.7	43 +/- 4%	-	19	19	0	0	yes	-	hsa-miR-4279	-	-	uucuccucugaaaaauccuccu	gaggguuucucuucugggagga	gaggguuucucuucugggaggacaaagucgucuucuccucugaaaaauccuccu	chr24:20157598..20157652:+
chr11_2001	4.7	43 +/- 4%	-	33	33	0	0	yes	-	hsa-miR-6815-5p	-	-	gagguggcugugaggaagag	cucacucgcagccagcguua	cucacucgcagccagcguuacgagguggcugugaggaagag	chr11:6105261..6105302:+
chr4_31638	4.7	43 +/- 4%	-	20	20	0	0	yes	-	hsa-miR-5580-5p	-	-	agcuggcugccucuggau	cccuguugggcagcugucuu	cccuguugggcagcugucuuauagcuggcugccucuggau	chr4:69904981..69905021:-
chr3_30068	4.7	43 +/- 4%	-	15	15	0	0	yes	-	hsa-miR-12120	-	-	gaaggaacaaggggacuggcuc	gacuacaguuacccuuugccuuggu	gacuacaguuacccuuugccuugguuuuuguuccaagcgcugaugagcuaggaggcuaaaacaagaaggaacaaggggacuggcuc	chr3:55138361..55138447:-
chr20_17267	4.7	43 +/- 4%	-	12	12	0	0	yes	-	hsa-miR-4667-5p	-	-	ccuggggaucugaggagc	cccucagccaccggggu	cccucagccaccggggugcucagcaccaccagcaucgccaucauagcugcuguccaaaggccccuggggaucugaggagc	chr20:34036922..34037002:+
chr22_20093	4.7	43 +/- 4%	-	23	23	0	0	yes	-	hsa-miR-1249-5p	-	-	aggagggacacugggcagaaa	ugagccccaguguucuauagcugag	aggagggacacugggcagaaaaugagccccaguguucuauagcugag	chr22:26149448..26149495:-
chr13_5584	4.6	43 +/- 4%	-	10	7	0	3	yes	-	hsa-miR-6721-5p	-	-	cgggcaggggcgaggaccagc	cguccucucccugcucugcc	cgggcaggggcgaggaccagcuccucugcccgcacucccaccugguccuguccguccucucccugcucugcc	chr13:755695..755767:+
chr5_32521	4.6	43 +/- 4%	-	28	28	0	0	yes	-	hsa-miR-140-5p	-	-	uagugguuaguacucuug	aaaauauuaaagggcacaua	aaaauauuaaagggcacauaggagcugccggaagaucuauggcacgcugugauccuauagugguuaguacucuug	chr5:44195767..44195842:+
chr18_12900	4.6	43 +/- 4%	-	13	13	0	0	yes	-	hsa-miR-4782-5p	-	-	gucuggauguaaguuugccauu	ugggaaauuuacaaccaguuucca	ugggaaauuuacaaccaguuuccauuuuguaauauuuauggucuggauguaaguuugccauu	chr18:48605301..48605363:-
chr21_18826	4.6	43 +/- 4%	-	11	11	0	0	yes	-	hsa-miR-485-5p	-	-	agaggcugcaggggggac	cccaucccugcagaaucugg	cccaucccugcagaaucuggacagagcguccacaugagaggcugcaggggggac	chr21:259785..259839:-
chr14_7839	4.5	43 +/- 4%	-	10	10	0	0	yes	-	hsa-miR-2355-3p	-	-	cuuguccugcuccucugggcu	cacccagaggagccagugcagcc	cuuguccugcuccucugggcugucaccauucaccagcagcacccagaggagccagugcagcc	chr14:20982874..20982936:-
chr22_19993	4.5	43 +/- 4%	-	9	7	0	2	no	-	hsa-miR-5197-3p	-	-	gagaagagaaccaaagac	cugcuggcugcuccuccu	gagaagagaaccaaagacagggucauggagaccccaugcugugccugcuggcugcuccuccu	chr22:20801519..20801581:-
chr30_28161	4.5	43 +/- 4%	-	289	289	0	0	yes	-	hsa-miR-1207-5p	-	-	aggcagggcuguugacug	guggagggcccacuacuuau	aggcagggcuguugacugaaagcuuucacuauagaaaugacuuucuguggagggcccacuacuuau	chr30:15303281..15303347:-
chr25_22411	4.5	43 +/- 4%	-	18	18	0	0	yes	-	hsa-miR-7112-3p	-	-	cgcaucacgcccacucggacccc	uccccgguggaugaugaugccuu	uccccgguggaugaugaugccuuccuacauggacccacgcaucacgcccacucggacccc	chr25:34638707..34638767:+
chr23_20666	4.5	43 +/- 4%	-	11	11	0	0	yes	-	hsa-miR-3688-3p	-	-	aauggaaagagaggaucgcc	uggccucugcuuacucucauucu	aauggaaagagaggaucgccucaaauaugucgcccuggcuguuugagaguggccucugcuuacucucauucu	chr23:49540997..49541069:+
chr14_7840	4.5	43 +/- 4%	-	10	10	0	0	yes	-	hsa-miR-2355-3p	-	-	cuuguccugcuccucugggcu	gagucaggaguggaaaccgaguc	gagucaggaguggaaaccgagucccugacuccgaguccagggcuuguccugcuccucugggcu	chr14:20982915..20982978:-
chr12_4247	4.4	43 +/- 4%	-	10	10	0	0	yes	-	hsa-miR-6798-5p	-	-	gcagggggaggggugagggca	cccucacccuguccuuccuuguuccc	cccucacccuguccuuccuuguucccuuuuuauuuauugggcagggggaggggugagggca	chr12:28758523..28758584:+
chr15_9241	4.4	43 +/- 4%	-	18	18	0	0	yes	-	hsa-miR-4689	-	-	cugaggaggagacagagcaac	uguuccgcuuuccucuucaagg	cugaggaggagacagagcaacuggacugucaugagauggauuguuguuccgcuuuccucuucaagg	chr15:15260011..15260077:-
chr21_19186	4.4	43 +/- 4%	-	56	56	0	0	yes	-	hsa-miR-4752	-	-	auguggaugauagacggc	ugucuaucaucuaucaucu	ugucuaucaucuaucaucucuccuauugguuuaguuucucuggagaacacugacuaacacaauagauguggaugauagacggc	chr21:46395728..46395811:-
chr15_9243	4.4	43 +/- 4%	-	18	18	0	0	yes	-	hsa-miR-4689	-	-	cugaggaggagacagagcaac	uguuccgcuuuccucuucaagg	cugaggaggagacagagcaacuggacugucaugagauggauuguuguuccgcuuuccucuucaagg	chr15:15443316..15443382:-
chr11_3029	4.4	43 +/- 4%	-	10	10	0	0	yes	-	hsa-miR-140-5p	-	-	aagugguucaggucuggaguggcuu	gcccccaggccugagccuuu	aagugguucaggucuggaguggcuuucuucucuuuuccaagcuggcccccaggccugagccuuu	chr11:5875390..5875454:-
chr24_21859	4.4	43 +/- 4%	-	105	105	0	0	yes	-	hsa-miR-6826-3p	-	-	uuccccucugugaccacc	ugggauuggaagg	uuccccucugugaccaccgaucucuggaaguugaauauuuuuaacuguucauaugauggugggauuggaagg	chr24:35156117..35156189:-
NW_019643765.1_43822	4.4	43 +/- 4%	-	18	18	0	0	yes	-	hsa-miR-4689	-	-	cugaggaggagacagagcaac	uguuccgcuuuccucuucaagg	cugaggaggagacagagcaacuggacugucaugagauggauuguuguuccgcuuuccucuucaagg	NW_019643765.1:107174..107240:+
chr26_23286	4.3	43 +/- 4%	-	55	55	0	0	yes	-	hsa-miR-1265	-	-	uaggaugugaaucugcgc	gcagagaacaguuacuggg	uaggaugugaaucugcgcuugucuagggugaaaauccacaaggcugggcagagaacaguuacuggg	chr26:37956279..37956345:+
chr8_38969	4.3	43 +/- 4%	-	9	9	0	0	yes	-	hsa-miR-762	-	-	ugggcuggggucuggggggcgaggc	cucugcccacccccccccagccccuu	ugggcuggggucuggggggcgaggcuugaugucucugcccacccccccccagccccuu	chr8:12978343..12978401:-
chr12_5258	4.3	43 +/- 4%	-	9	9	0	0	yes	-	hsa-miR-6815-5p	-	-	gagguggccggacagcugggcucc	gguuuaggcuccauggcugcccca	gguuuaggcuccauggcugccccaucugcccccagcuggagguggccggacagcugggcucc	chr12:28741407..28741469:-
chr22_19580	4.3	43 +/- 4%	-	11	11	0	0	yes	-	hsa-miR-4632-5p	-	-	aagggcaggaaccagggacu	uccuuucugcucucug	aagggcaggaaccagggacuagaaaguguucaaggaccagaacaacuuuccuccuuucugcucucug	chr22:29629757..29629824:+
chr23_21026	4.3	43 +/- 4%	-	9	9	0	0	yes	-	hsa-miR-3158-3p	-	-	cagggcuuggggacgcgc	gugagccccaacucugga	cagggcuuggggacgcgcugugagccccaacucugga	chr23:51628442..51628479:-
chr23_21025	4.2	43 +/- 4%	-	9	9	0	0	yes	-	hsa-miR-3158-3p	-	-	cagggcuuggggacgcgc	gugagccccaacucugga	cagggcuuggggacgcgcugugagccccaacucugga	chr23:51628442..51628479:-
chr3_29353	4.2	43 +/- 4%	-	11	11	0	0	yes	-	hsa-miR-6861-5p	-	-	ccuggguagguguucagggaagu	aucccagagcccuaccagguc	aucccagagcccuaccaggucugccucaacauuucccagcagcuccuggguagguguucagggaagu	chr3:89105981..89106048:+
chr10_1459	4.2	43 +/- 4%	-	9	9	0	0	yes	-	hsa-miR-6852-5p	-	-	gccuggggcaggcuuggcaggacu	ucagccagagucuggugcaggggg	gccuggggcaggcuuggcaggacugcagcagcgcccagggagugggagguccuggggggaggguggggucagccagagucuggugcaggggg	chr10:24875545..24875637:-
chr7_36974	4.2	43 +/- 4%	-	9	9	0	0	yes	-	hsa-miR-6721-5p	-	-	ggggcagggacucggaggcc	ccccagggcccggccccac	ccccagggcccggccccaccccggggcagggacucggaggcc	chr7:4019649..4019691:-
chr3_30064	4.2	43 +/- 4%	-	11	11	0	0	yes	-	hsa-miR-4656	-	-	agggcugaagagaggaaag	uuuauuuguucaccuuucu	uuuauuuguucaccuuucuauucccagggauggagggcugaagagaggaaag	chr3:55095667..55095719:-
chr12_4068	4.1	43 +/- 4%	-	16	15	0	1	no	-	-	-	-	aagagagaauugggccgggcugu	ugccccugucacaccucuga	aagagagaauugggccgggcugugguuggugcuuugcagcaagacaagagagcuggcuuugccccugucacaccucuga	chr12:12376700..12376779:+
chr12_4082	4.1	43 +/- 4%	-	16	15	0	1	no	-	-	-	-	aagagagaauugggccgggcugu	ugccccugucacaccucuga	aagagagaauugggccgggcugugguuggugcuuugcagcaagacaagagagcuggcuuugccccugucacaccucuga	chr12:12515042..12515121:+
NW_019642913.1_42884	4.1	43 +/- 4%	-	16	15	0	1	no	-	-	-	-	aagagagaauugggccgggcugu	ugccccugucacaccucuga	aagagagaauugggccgggcugugguuggugcuuugcagcaagacaagagagcuggcuuugccccugucacaccucuga	NW_019642913.1:33273..33352:+
chr2_26037	4.1	43 +/- 4%	-	13	9	0	4	no	-	-	-	-	cgccgcgugcucgggccgcu	uggccgggcucgccgcgggac	uggccgggcucgccgcgggacgagggcuccccgcccgccgcgugcucgggccgcu	chr2:30075167..30075222:+
chr7_36568	4.1	43 +/- 4%	-	51	51	0	0	yes	-	hsa-miR-619-5p	-	-	acugggaugggucugagacuga	ucucucucuccucuucccauagg	acugggaugggucugagacugacggcuaauucagcaucucucucucucuccucuucccauagg	chr7:79164754..79164817:+
chr11_1889	4.1	43 +/- 4%	-	15	15	0	0	yes	-	hsa-miR-6085	-	-	caggggcugcuggcuggcc	ccagccccagcuucucuu	ccagccccagcuucucuuccccacuuuacccaccacuucacaauccagccacaggggcugcuggcuggcc	chr11:1509309..1509379:+
chr12_5025	4.1	43 +/- 4%	-	16	15	0	1	no	-	-	-	-	aagagagaauugggccgggcugu	ugccccugucacaccucuga	aagagagaauugggccgggcugugguuggugcuuugcagcaagacaagagagcuggcuuugccccugucacaccucuga	chr12:12782509..12782588:-
chr2_26035	4.1	43 +/- 4%	-	11	11	0	0	yes	-	hsa-miR-378a-3p	-	-	acuggacuuggagucgaagg	ugagaauccagaaccagacu	ugagaauccagaaccagacugguuuaggagaaacaacacuggacuuggagucgaagg	chr2:30015155..30015212:+
chrX_42083	4	43 +/- 4%	-	9	9	0	0	yes	-	hsa-miR-4455	-	-	ggggugugcucagagcaggggacc	uccucuguuuacaacacacccaac	ggggugugcucagagcaggggaccugaagaaacagcuccucuguuuacaacacacccaac	chrX:42802254..42802314:-
chr18_12314	4	43 +/- 4%	-	23	23	0	0	yes	-	hsa-miR-2115-3p	-	-	uaucagaaucuccagggg	ucugagagauucgaugaugca	uaucagaaucuccaggggugaagcuuuucugagagauucgaugaugca	chr18:20153842..20153890:+
chr2_26166	4	43 +/- 4%	-	9	9	0	0	yes	-	hsa-miR-1253	-	-	cgagaagacgaaagaugggc	ccgucccaaacguggucguccgag	cgagaagacgaaagaugggcagauccugcccgucccaaacguggucguccgag	chr2:36448182..36448235:+
chr16_10514	4	43 +/- 4%	-	9	9	0	0	yes	-	hsa-miR-4434	-	-	aggagaaggggucucuuggcca	gacccggaggccccagauguccacc	gacccggaggccccagauguccaccacaggagaaggggucucuuggcca	chr16:1752873..1752922:-
chrX_41722	4	43 +/- 4%	-	21	21	0	0	yes	-	hsa-miR-302a-3p	-	-	aaagugcugggugaauuuugau	cguaaauucacaccaacccuucac	aaagugcugggugaauuuugauuuuuauacuagacguaaauucacaccaacccuucac	chrX:112269588..112269646:+
chrX_41607	4	43 +/- 4%	-	24	24	0	0	yes	-	hsa-miR-661	-	-	agccuggggugucgugcugaggac	ccccagcucuuccccccaggaugu	ccccagcucuuccccccaggaugucuccuggagccuggggugucgugcugaggac	chrX:91077306..91077361:+
NW_019642836.1_42869	4	43 +/- 4%	-	9	9	0	0	yes	-	hsa-miR-4455	-	-	ggggugugcucagagcaggggacc	uccucuguuuacaacacacccaac	ggggugugcucagagcaggggaccugaagaaacagcuccucuguuuacaacacacccaac	NW_019642836.1:17526..17586:-
chr31_28400	4	43 +/- 4%	-	18	18	0	0	yes	-	hsa-miR-214-3p	-	-	acagcagggcuggaagcg	cuaaauaauccugcuucag	acagcagggcuggaagcggguguggguuguuugcacaaagucagcuagcaaaauacacaggcuaaauaauccugcuucag	chr31:18154090..18154170:+
chrX_41304	4	43 +/- 4%	-	9	9	0	0	yes	-	hsa-miR-4455	-	-	ggggugugcucagagcaggggacc	uccucuguuuacaacacacccaac	ggggugugcucagagcaggggaccugaagaaacagcuccucuguuuacaacacacccaac	chrX:42872485..42872545:+
chr21_18859	3.9	0 +/- 0%	-	9	9	0	0	yes	-	hsa-miR-6742-3p	-	-	uccuggguagaaagaggggc	cccuccucucccacaggugu	uccuggguagaaagaggggcccguccugcaugcggggaccucuuccugacuggccccuccucucccacaggugu	chr21:1946977..1947051:-
chr12_3925	3.9	0 +/- 0%	-	9	9	0	0	yes	-	hsa-miR-1252-5p	-	-	agaaggaagugggagccaggcagg	guucuggguccuagauucuugggc	guucuggguccuagauucuugggcugagaaggaagugggagccaggcagg	chr12:1848690..1848740:+
chr8_38559	3.9	0 +/- 0%	-	103	103	0	0	yes	-	hsa-miR-939-3p	-	-	accugggcucagacacca	auguccccacagcccagggca	auguccccacagcccagggcagucaaagcaccugggcucagacacca	chr8:58682135..58682182:+
chr25_22913	3.8	0 +/- 0%	-	9	9	0	0	yes	-	hsa-miR-5586-3p	-	-	cagagugacuaggccugaggagg	ucuucuccuucucacugugcu	cagagugacuaggccugaggaggaacccugcccucuucuccuucucacugugcu	chr25:32007196..32007250:-
chr1_16683	3.8	0 +/- 0%	-	12	12	0	0	yes	-	hsa-miR-4433b-5p	-	-	cugucccaccuacuccggaaag	uucuggauggaguggaaaugggg	cugucccaccuacuccggaaaguugagcccucaguauauuuucagaguuuuuugaauggcaaucuuuuuucuggauggaguggaaaugggg	chr1:152909011..152909102:-
chr13_6518	3.8	0 +/- 0%	-	320	320	0	0	yes	-	hsa-miR-518c-5p	-	-	acucuggagaaggaacuc	gaucuuuagagaaa	gaucuuuagagaaagacucuggagaaggaacuc	chr13:16470470..16470503:-
chr2_26671	3.8	0 +/- 0%	-	79	79	0	0	yes	-	hsa-miR-3911	-	-	uguguggaguggauaacc	uuuuccauuuuccauccuuu	uuuuccauuuuccauccuuuuucuguguggaguggauaacc	chr2:92784073..92784114:+
chr3_30092	3.8	0 +/- 0%	-	23	23	0	0	yes	-	hsa-miR-4736	-	-	gggcaggugauuggggug	caggaagucauuggcuuga	caggaagucauuggcuugaggaagugugggcaggugauuggggug	chr3:60794297..60794342:-
chr12_4596	3.8	0 +/- 0%	-	23	23	0	0	no	-	hsa-miR-4270	-	-	ccagggagaagcgacugg	gggaugcaggcccccggug	ccagggagaagcgacuggaugggcgcccaaguccggauggggcccggcugggaugcaggcccccggug	chr12:32547390..32547458:+
chr2_26950	3.8	0 +/- 0%	-	8	8	0	0	yes	-	hsa-miR-6132	-	-	ggcagggcugggugagguc	ccuccccagagccaggccca	ccuccccagagccaggcccagggcagggcugggugagguc	chr2:16957153..16957193:-
chr6_35274	3.7	0 +/- 0%	-	9	9	0	0	yes	-	hsa-miR-939-5p	-	-	gggggagcuuuggacacagg	ugauguucgugucccucuc	ugauguucgugucccucucauagggggagcuuuggacacagg	chr6:76291843..76291885:-
chr13_6197	3.7	0 +/- 0%	-	8	8	0	0	yes	-	hsa-miR-3130-3p	-	-	ucugcacccucuggcccccgg	gagggaaagagggugggggcc	gagggaaagagggugggggccgagccgcaguggcugucugcacccucuggcccccgg	chr13:42220117..42220174:+
chr25_23069	3.7	0 +/- 0%	-	9	9	0	0	yes	-	hsa-miR-3173-5p	-	-	ugcccugcugggcucugugcc	ccucacagccaugcugguacu	ugcccugcugggcucugugccccauauugcacccucccuucuuggggccucacagccaugcugguacu	chr25:39373225..39373293:-
chr8_38911	3.7	0 +/- 0%	-	13	13	0	0	yes	-	hsa-miR-4535	-	-	uuggaccuuuccuucugggu	ccagcaggaucuguucugga	uuggaccuuuccuucugggugggcagaaauuuucagacugcacagacgacacacccagcaggaucuguucugga	chr8:8057796..8057870:-
chr1_13871	3.6	0 +/- 0%	-	9	9	0	0	yes	-	hsa-miR-6888-5p	-	-	gaggagauugauugauuga	uguuggucagccucccucug	uguuggucagccucccucugucauaaaugacaagacagaggagauugauugauuga	chr1:2884737..2884793:+
chrX_41876	3.6	0 +/- 0%	-	374458	374458	0	0	yes	-	hsa-miR-4738-3p	-	-	agaaacugccugcauuucu	aucaaaggcuguguuccuucuag	aucaaaggcuguguuccuucuagaggcucugggagagaaucuguaucuugccuuccccagcuuuuagaaacugccugcauuucu	chrX:8160608..8160692:-
chr11_2162	3.5	0 +/- 0%	-	18	18	0	0	yes	-	hsa-miR-3064-5p	-	-	ucuggcuguuguggugugcaa	gccacacugcaacaccuuaca	ucuggcuguuguggugugcaaaacuccguacauugcuauuuugccacacugcaacaccuuaca	chr11:15023768..15023831:+
chr24_21554	3.5	0 +/- 0%	-	7	7	0	0	yes	-	hsa-miR-4779	-	-	gaggagggcgggcuuggaggggc	cccuccugccccacccucaccca	gaggagggcgggcuuggaggggcugugucccuccugccccacccucaccca	chr24:46582150..46582201:+
chr15_9124	3.5	0 +/- 0%	-	12	10	0	2	no	-	-	-	-	augcucuccgccucggacggc	ucggccgaggaggagagca	ucggccgaggaggagagcaguggcgggggcucggugacgcuggacccucuggagcacgcguggaugcucuccgccucggacggc	chr15:298238..298322:-
chr5_33324	3.5	0 +/- 0%	-	9	9	0	0	yes	-	hsa-miR-185-3p	-	-	uggggcuggagaaggaca	uccuuuuccuguuccaaa	uccuuuuccuguuccaaaccgucccaguggggcuggagaaggaca	chr5:39800220..39800265:-
chr13_6167	3.5	0 +/- 0%	-	8	8	0	0	yes	-	hsa-miR-6734-3p	-	-	uccuucccagugccucgcccug	ggguggggucagggaaucugu	ggguggggucagggaaucuguuccuuuuggccgacuccuucccagugccucgcccug	chr13:41809477..41809534:+
chr10_164	3.4	0 +/- 0%	-	8	8	0	0	yes	-	hsa-miR-744-5p	-	-	agcggggcaucuauaaggacg	gcccaggugccuggcucg	agcggggcaucuauaaggacgacaucgcccaggugccuggcucg	chr10:10432312..10432356:+
chr6_34643	3.4	0 +/- 0%	-	8	8	0	0	yes	-	hsa-miR-3199	-	-	agggacugaggccagaggg	cucuggccaguccuggc	agggacugaggccagagggucucucaagcucuucguccacucuggccaguccuggc	chr6:6382695..6382751:-
NW_019644552.1_43927	3.4	0 +/- 0%	-	7	7	0	0	yes	-	hsa-miR-12114	-	-	gagguggaggaggagcuccu	gagcccuguggcucugccucca	gagcccuguggcucugccuccagggcucagggggcagcacagaggcgcugguucagcugggccuuggagguggaggaggagcuccu	NW_019644552.1:224..310:+
chr8_37871	3.4	0 +/- 0%	-	7	7	0	0	yes	-	hsa-miR-769-5p	-	-	ggagaccugggcucugaccc	gucagggccgcuggucucugcccu	gucagggccgcuggucucugcccuggugcggagcgcacagggagaccugggcucugaccc	chr8:3291270..3291330:+
chr12_4605	3.4	0 +/- 0%	-	7	7	0	0	yes	-	hsa-miR-12114	-	-	gagguggaggaggagcuccu	gagcccuguggcucugccucca	gagcccuguggcucugccuccagggcucagggggcagcacagaggcgcugguucagcugggccuuggagguggaggaggagcuccu	chr12:32999137..32999223:+
chr5_33380	3.4	0 +/- 0%	-	8	8	0	0	yes	-	hsa-miR-4764-5p	-	-	aggaugugcagaggcugcugagg	ugggcacccucaggacauucuug	ugggcacccucaggacauucuugaguuucagugcagacaaggaugugcagaggcugcugagg	chr5:42874344..42874406:-
NW_019643636.1_43807	3.4	0 +/- 0%	-	7	7	0	0	yes	-	hsa-miR-12114	-	-	gagguggaggaggagcuccu	gagcccuguggcucugccucca	gagcccuguggcucugccuccagggcucagggggcagcacagaggcgcugguucagcugggccuuggagguggaggaggagcuccu	NW_019643636.1:5741..5827:+
chr3_28790	3.4	0 +/- 0%	-	12	11	0	1	no	-	-	-	-	cguuuccgggauccccaccag	guggggaacucaggcaaccu	cguuuccgggauccccaccagugucggcgcugugcugugguggggaacucaggcaaccu	chr3:23940927..23940986:+
chr12_5088	3.4	0 +/- 0%	-	7	7	0	0	yes	-	hsa-miR-12114	-	-	gagguggaggaggagcuccu	gagcccuguggcucugccucca	gagcccuguggcucugccuccagggcucagggggcagcacagaggcgcugguucagcugggccuuggagguggaggaggagcuccu	chr12:23004263..23004349:-
chr6_34131	3.4	0 +/- 0%	-	8	8	0	0	yes	-	hsa-miR-4793-3p	-	-	ccugcacuucucccaccacagc	ugugggagggaggaggaacagaca	ugugggagggaggaggaacagacaguggcccaaggagacaggucacagugccugcacuucucccaccacagc	chr6:35359302..35359374:+
chr4_31465	3.3	0 +/- 0%	-	8	8	0	0	yes	-	hsa-miR-6721-5p	-	-	agggcagggccggccugggc	cucgggcggcccugcaccuuu	agggcagggccggccugggcagugucugcaacccucgccacgucucgggcggcccugcaccuuu	chr4:36304768..36304832:-
chr9_40915	3.3	0 +/- 0%	-	7	7	0	0	yes	-	hsa-miR-6847-5p	-	-	gcagaggacccacgagggcucca	gggacuccgugggcucucugccc	gcagaggacccacgagggcuccacugcuucuucuguggggacuccgugggcucucugccc	chr9:85348154..85348214:-
chr2_27075	3.3	0 +/- 0%	-	17	17	0	0	yes	-	hsa-miR-4433b-3p	-	-	aaggagugacauggagaggcu	cuuucuccaaagucacccuaag	aaggagugacauggagaggcuuuaauauacccaaccuccaaucuucaucagcuuucuccaaagucacccuaag	chr2:27316303..27316376:-
chr26_23359	3.3	0 +/- 0%	-	7	7	0	0	yes	-	hsa-miR-7109-5p	-	-	cuggggggccgccucggggucc	ccccuguggggcgugucccucaggu	ccccuguggggcgugucccucagguuggccaagcucagagccauggugugcacuggggggccgccucggggucc	chr26:40916619..40916693:+
chr5_33370	3.3	0 +/- 0%	-	8	8	0	0	yes	-	hsa-miR-4667-5p	-	-	gcuggggaggagaaggagc	uucuuuaucuuccaggagg	uucuuuaucuuccaggaggcugcuggggaggagaaggagc	chr5:42226779..42226819:-
chr12_5526	3.3	0 +/- 0%	-	7	7	0	0	yes	-	hsa-miR-940	-	-	gaggcagggaggggcugggccc	gcacaagccccucccuggucacuucc	gcacaagccccucccuggucacuuccacccacuguccgaggcagggaggggcugggccc	chr12:36544588..36544647:-
chr11_2608	3.2	0 +/- 0%	-	8	8	0	0	yes	-	hsa-miR-6515-5p	-	-	uuggagggaggguucugcuu	gcagauucuuuucuccgucu	uuggagggaggguucugcuuggcacagcuggugcacgauuuagcagauucuuuucuccgucu	chr11:45097982..45098044:+
chr15_8814	3.2	0 +/- 0%	-	12	11	0	1	no	-	-	-	-	aguccgagugaagcgagcgagcug	guguggucgcuucucggaga	aguccgagugaagcgagcgagcugagugguuguguggucgcuucucggaga	chr15:52839373..52839424:+
chr7_36299	3.2	0 +/- 0%	-	10	10	0	0	yes	-	hsa-miR-1260a	-	-	aucccaccagucguagcca	uuuaggauacugggugggauau	uuuaggauacugggugggauauuaaucauuccugggccaccuggucccauacccaucccaccagucguagcca	chr7:54931616..54931689:+
chr8_39195	3.2	0 +/- 0%	-	7	7	0	0	yes	-	hsa-miR-5589-5p	-	-	cgcuggguccugagggcuggaaag	gucuggcuugacaaggccccagggg	cgcuggguccugagggcuggaaaguguugucuggcuugacaaggccccagggg	chr8:24266533..24266586:-
chr19_13720	3.2	0 +/- 0%	-	8	8	0	0	yes	-	hsa-miR-2278	-	-	cagagcagaaccagaacccgggu	uggggugucugucuacugcugcc	uggggugucugucuacugcugccucacuaguuaguggcagagcagaaccagaacccgggu	chr19:37575432..37575492:-
chr6_34382	3.2	0 +/- 0%	-	7	7	0	0	yes	-	hsa-miR-491-5p	-	-	uguggggauggcaggguagggc	ccacccugccacggcccccacgag	uguggggauggcaggguagggcaugcuggcaguuuugaguacugagcaccugugccugcugcccacccugccacggcccccacgag	chr6:70016090..70016176:+
chr11_2075	3.1	0 +/- 0%	-	7	7	0	0	yes	-	hsa-miR-185-3p	-	-	aggggcuggggcuuccugggagcug	gcucccugccccaccccacc	gcucccugccccaccccacccaggggcuggggcuuccugggagcug	chr11:7311901..7311947:+
chr4_30849	3.1	0 +/- 0%	-	8	8	0	0	yes	-	hsa-miR-3173-3p	-	-	gaaggaggguugucggggag	cccaaaaucuucauccu	cccaaaaucuucauccuuauucuuaucccaagugugauuuccagcacagugggggcuggaaguggaaggaggguugucggggag	chr4:66293718..66293802:+
chr11_3013	3.1	0 +/- 0%	-	7	7	0	0	yes	-	hsa-miR-6829-5p	-	-	agggcugcucucccggggccu	gccucuggcgugggacagcccuca	agggcugcucucccggggccugugcucugagauaggcugcugccucuggcgugggacagcccuca	chr11:5141440..5141505:-
chr25_22859	3.1	0 +/- 0%	-	7	7	0	0	yes	-	hsa-miR-3141	-	-	gagggcgggcuggcaggauggc	cuccuugccagacccuggccugag	gagggcgggcuggcaggauggcuccugggccuccuugccagacccuggccugag	chr25:28854274..28854328:-
chr4_31129	3.1	0 +/- 0%	-	7	7	0	0	yes	-	hsa-miR-4438	-	-	uacaggcuggagggcaacacu	ccccgccugguccagccccaaggc	ccccgccugguccagccccaaggcccucgcuacaggcuggagggcaacacu	chr4:102622443..102622494:+
chr15_9415	3.1	0 +/- 0%	-	9	9	0	0	yes	-	hsa-miR-6842-3p	-	-	uuggcuggguuuuuuuguu	cagacccagcucccu	uuggcuggguuuuuuuguuuguuuuguuuuuuaacagacccagcucccu	chr15:35228240..35228289:-
chr10_88	3	0 +/- 0%	-	7	7	0	0	yes	-	hsa-miR-7106-5p	-	-	ggggaggagacugaggcc	ccuucccuuuccccg	ggggaggagacugaggccgucugcacugcagugccuugcagccuucccuuuccccg	chr10:8229080..8229136:+
chr10_405	3	0 +/- 0%	-	7	7	0	0	yes	-	hsa-miR-1915-3p	-	-	gcccagggggcuguguagggc	ccugcacagcuccugacaaua	ccugcacagcuccugacaauaagugucugcccagggggcuguguagggc	chr10:17330335..17330384:+
chr2_26039	3	0 +/- 0%	-	7	7	0	0	yes	-	hsa-miR-7106-3p	-	-	ugcucccuucucugcccu	gucuggaaggcuuggccagg	gucuggaaggcuuggccaggccuggggcccagcccccuccugcucccuucucugcccu	chr2:30276999..30277057:+
chr12_5525	3	0 +/- 0%	-	7	7	0	0	yes	-	hsa-miR-940	-	-	gaggcagggaggggcugggccc	ucccaccccucccgcccgg	gaggcagggaggggcugggccccagcccucuccagucucucccguuccucccaccccucccgcccgg	chr12:36544543..36544610:-
chr23_20826	3	0 +/- 0%	-	8	8	0	0	yes	-	hsa-miR-940	-	-	aaggcaggacugaggggaac	ucaacucagcucugcacugug	ucaacucagcucugcacugugaaacuuuucugugaaguuucaaaggcaggacugaggggaac	chr23:13559869..13559931:-
chr4_31098	2.9	0 +/- 0%	-	9	9	0	0	yes	-	hsa-miR-6761-5p	-	-	gcugagagggaagagcuc	gaauuccucuaagcua	gcugagagggaagagcucaggaaggcaaccaaauaaguaguuuaugaauuucugggaauuccucuaagcua	chr4:98456323..98456394:+
chr26_23539	2.9	0 +/- 0%	-	8	8	0	0	yes	-	hsa-miR-6731-5p	-	-	ugggagagcgucagacugu	ggauaggcagagucucucacu	ugggagagcgucagacugugaugccguucugacccugugaaggagggagggaggaaaggaggaguggauaggcagagucucucacu	chr26:32443798..32443884:-
chr13_6239	2.9	0 +/- 0%	-	3	1	0	2	yes	-	-	-	-	cccggugcacgugcgcucgcccc	gacgagugcacguggcaccgag	gacgagugcacguggcaccgagcacacccccgcguggcgcccggugcacgugcgcucgcccc	chr13:43402697..43402759:+
chr12_4242	2.9	0 +/- 0%	-	7	7	0	0	yes	-	hsa-miR-4435	-	-	cuggccagggacugagagcgaca	ucagcucucgucuuuguggcaaga	cuggccagggacugagagcgacaaagauuuggccugacucugaggccaaaggucagcucucgucuuuguggcaaga	chr12:28700512..28700588:+
chr1_16592	2.9	0 +/- 0%	-	471	471	0	0	yes	-	-	-	-	cauaugggucuggucuggccu	gccagaccagacccauaugcc	gccagaccagacccauaugccuuuguucacggcauaugggucuggucuggccu	chr1:142161989..142162042:-
chr15_8662	2.9	0 +/- 0%	-	14	14	0	0	yes	-	hsa-miR-1914-5p	-	-	accugugcccccacugugcuu	ucacaguguuucguaguug	accugugcccccacugugcuuuaugaugccucauuucagcauggaucacaguguuucguaguug	chr15:30868454..30868518:+
chr1_15055	2.9	0 +/- 0%	-	471	471	0	0	yes	-	-	-	-	cauaugggucuggucuggccu	gccagaccagacccauaugcc	gccagaccagacccauaugccgugaacaaaggcauaugggucuggucuggccu	chr1:142161991..142162044:+
chr30_28099	2.8	0 +/- 0%	-	10	10	0	0	yes	-	hsa-miR-651-3p	-	-	gaaggaaagaagaagggga	uuuuucuucccacagc	gaaggaaagaagaaggggagggagagagggaaaaaucacaaaacaggaucucuuuccugggcuuuuucuucccacagc	chr30:4955101..4955179:-
chr22_19486	2.8	0 +/- 0%	-	7	7	0	0	yes	-	hsa-miR-3929	-	-	gaggcugagcccaugggcu	ccucagcuccuccucuu	gaggcugagcccaugggcuuccagcagcccagcugcuccucugccuccugcugguccuugccucagcuccuccucuu	chr22:22282407..22282484:+
chr11_3413	2.8	0 +/- 0%	-	841	841	0	0	yes	-	-	-	-	ccggggggcuccggcggg	cgccggcuccccccgggc	ccggggggcuccggcggggcugcucucccccagcccccgccggcuccccccgggc	chr11:25643274..25643329:-
chr7_37032	2.8	0 +/- 0%	-	14	14	0	0	no	-	hsa-miR-185-3p	-	-	aggggcuggccugugguguag	ugcaaacuggcucagccccuau	ugcaaacuggcucagccccuauggaaaacaguauaaagauuccucaaaaaacuaagaauaggggcuggccugugguguag	chr7:6993110..6993190:-
chr24_21625	2.8	0 +/- 0%	-	7	7	0	0	yes	-	hsa-miR-122-5p	-	-	uggaguguaaaggcauaa	aaauguucggcuccccuccacu	uggaguguaaaggcauaaggcuuucauuuuggccuuaaauguucggcuccccuccacu	chr24:5502005..5502063:-
chr1_16505	2.7	0 +/- 0%	-	328	328	0	0	yes	-	hsa-miR-6715a-3p	-	-	ucaaaccaauuuuuugaggccuug	aggcuacuuauuuugguuuaagaaa	ucaaaccaauuuuuugaggccuuguucuaacaaggcuacuuauuuugguuuaagaaa	chr1:128329030..128329087:-
chr7_35808	2.7	0 +/- 0%	-	7	7	0	0	yes	-	hsa-miR-4649-5p	-	-	cgggcgaggaagcugggggg	acccugcauuuuucugug	cgggcgaggaagcuggggggagugacaggccuggggcaggcuccccagagucgucacaugacccugcauuuuucugug	chr7:26469021..26469099:+
chr6_33836	2.7	0 +/- 0%	-	8	8	0	0	yes	-	hsa-miR-765	-	-	aggaggagcucguuggggc	ccugauaacauucucuuucuuu	aggaggagcucguuggggcuuuugaggguccugauaacauucucuuucuuu	chr6:7639824..7639875:+
chr16_10216	2.7	0 +/- 0%	-	7	7	0	0	yes	-	hsa-miR-3176	-	-	ucuggccucugggcagccagccc	gcugagcacucagagaagccaggua	ucuggccucugggcagccagcccucccagagcugagcacucagagaagccaggua	chr16:44417220..44417275:+
chr20_18243	2.7	0 +/- 0%	-	1832	1611	0	221	yes	-	-	-	-	acauggaaggaggagcucuuga	ucaagagcuccuccuuccgugu	acauggaaggaggagcucuugaggguccuucuucagcuccucucaagagcuccuccuuccgugu	chr20:50967410..50967474:-
chr25_22531	2.6	0 +/- 0%	-	282	280	2	0	yes	-	-	-	-	gcggcggcggcggcggcggc	cccgcccccgccccgccc	cccgcccccgccccgcccgccugcccgcccgccccggugaccuucacggcccgggcggcgggcgcaggcccuggcggcggcggcggcggcggc	chr25:38579728..38579821:+
chrX_41780	2.6	0 +/- 0%	-	79	77	0	2	yes	-	-	-	-	gcgccgcggggcugcugggcuca	cgggcgcuggcggcuccguggcgc	gcgccgcggggcugcugggcucagccgggcgcuggcggcuccguggcgc	chrX:125861242..125861291:+
chr5_32134	2.6	0 +/- 0%	-	30	30	0	0	yes	-	-	-	-	gagacgaccggccuggagcg	ggcugggccgaggguguccuu	gagacgaccggccuggagcgagggcgccggcggcuggugccggcgguugcgggcugggccgaggguguccuu	chr5:14240538..14240610:+
NW_019643269.1_43533	2.6	0 +/- 0%	-	769	769	0	0	yes	-	-	-	-	cggaggggcggcggcggg	gcgcgcgucccaccgcc	cggaggggcggcggcgggcgcggcggggccggcggucgcccccgaccgccgaccucccgcgcgcgucccaccgcc	NW_019643269.1:3631..3706:-
chr14_7411	2.6	0 +/- 0%	-	12	12	0	0	no	-	hsa-miR-3960	-	-	cgcggcggcggacucgggggccc	gcuccgggccgcagcgccgcgcu	gcuccgggccgcagcgccgcgcucucccccagcgcauccggcccggggugcgggccgcggcggcggacucgggggccc	chr14:56357490..56357568:+
chr17_11974	2.6	0 +/- 0%	-	723	723	0	0	yes	-	-	-	-	gcggcggcggcggcggcggcggc	gacugccucccccgccgccgccu	gcggcggcggcggcggcggcggcugggaugaugaugugcgcagcgacugccucccccgccgccgccu	chr17:50009528..50009595:-
chr12_4518	2.6	0 +/- 0%	-	175	175	0	0	yes	-	-	-	-	gugggagcaggcggggcug	gccaccggcuccugcucccaucc	gugggagcaggcggggcugggcgggccgggcaggcagggggccuaggccggcccucagcccagccaccggcuccugcucccaucc	chr12:29986573..29986658:+
chr21_19258	2.6	0 +/- 0%	-	38	38	0	0	yes	-	-	-	-	ucgccggcgccgcgcuccug	ggagcgcggcggcggcggagu	ggagcgcggcggcggcggagugacgacacucgccggcgccgcgcuccug	chr21:57993924..57993973:-
chr16_10414	2.6	0 +/- 0%	-	93	93	0	0	yes	-	-	-	-	cgagggcggcaggcggcgcggc	cgcguguccgccgcuccccucgcc	cgagggcggcaggcggcgcggcugcagcgccgcggggagggccgcgccgguggcgucugcagccgcguguccgccgcuccccucgcc	chr16:76772756..76772843:+
chr13_6163	2.6	0 +/- 0%	-	13	13	0	0	yes	-	-	-	-	cgagcgggcccaggcgcugcuggcc	cuggcggcgacgacgcccgcugcgug	cuggcggcgacgacgcccgcugcgugcggcugagcgccgagcgggcccaggcgcugcuggcc	chr13:41807140..41807202:+
chr19_13362	2.6	0 +/- 0%	-	7	7	0	0	yes	-	hsa-miR-3125	-	-	aagaggaaggggagugagcc	cucuucccauccucuucc	aagaggaaggggagugagcccuacugcaugagcucuucccauccucuucc	chr19:29826709..29826759:+
chr1_16811	2.6	0 +/- 0%	-	31	31	0	0	yes	-	-	-	-	cccgccggccguggggaccgccu	gcggccgcccgggcggcggaaa	cccgccggccguggggaccgccucucgccgcggcggccgcccgggcggcggaaa	chr1:173702111..173702165:-
chr13_6271	2.6	0 +/- 0%	-	21	21	0	0	yes	-	-	-	-	gcgcgggcgcgcggcggagggg	ccucccccgagugcccgcgggu	gcgcgggcgcgcggcggaggggaagcggaggcucgggcgucccggcccuggcccucccccgagugcccgcgggu	chr13:576389..576463:-
chr2_26588	2.5	0 +/- 0%	-	8	8	0	0	yes	-	hsa-miR-3064-5p	-	-	gcuggcugcucugcaggcu	ccagagugaccauuaa	gcuggcugcucugcaggcuguugugaauucagcagccagagugaccauuaa	chr2:79763992..79764043:+
chr6_34701	2.5	0 +/- 0%	-	14	11	0	3	no	-	-	-	-	ccggcagcucuuccacccagag	acuggaaaagaggaugccg	ccggcagcucuuccacccagagcagcucaucacuggaaaagaggaugccg	chr6:8564972..8565022:-
chr15_9209	2.5	0 +/- 0%	-	21	21	0	0	yes	-	-	-	-	uucuccaccgcggcugccgcucucc	cuagcggaggccgggggcgggac	uucuccaccgcggcugccgcucuccgcccccucccccugacgucaggcgggggggucuagcggaggccgggggcgggac	chr15:12013952..12014031:-
chr5_32843	2.5	0 +/- 0%	-	35	34	0	1	no	-	hsa-miR-6727-5p	-	-	cucggggcgggcggcgggccc	gggcgcccgcccgccgccg	gggcgcccgcccgccgccgccucgggggcccgcacggcgcgcggcucggggcgggcggcgggccc	chr5:92604922..92604987:+
chr1_16428	2.5	0 +/- 0%	-	113	113	0	0	yes	-	-	-	-	ugcccaccugucaccugcccug	ggcagguggguggggagg	ggcagguggguggggaggggcccugggcugcaccugcccaccugucaccugcccug	chr1:120086663..120086719:-
chr4_30690	2.5	0 +/- 0%	-	31	31	0	0	yes	-	-	-	-	gugcgggcggcggcggcgugggcu	cccauccgcgccacggugccc	gugcgggcggcggcggcgugggcugcgccccggcugcgggagccggccggcugcugcagcccauccgcgccacggugccc	chr4:41753237..41753317:+
chr7_36015	2.5	0 +/- 0%	-	35	35	0	0	yes	-	-	-	-	ccgccgaggagcggugcgcggag	ccgcgcccgcucccggcgaggcc	ccgcgcccgcucccggcgaggcccugaugcccggccgccgaggagcggugcgcggag	chr7:38341519..38341576:+
chr14_7652	2.5	0 +/- 0%	-	30	30	0	0	yes	-	-	-	-	ugcgcccccgcucugggccccu	cggcccagcgcgaggggaucgcagu	cggcccagcgcgaggggaucgcagugcgggccagcgcccugcgcccccgcucugggccccu	chr14:531378..531439:-
chr1_16350	2.5	0 +/- 0%	-	36	36	0	0	no	-	hsa-miR-6784-5p	-	-	accggggcucggugcggcggcc	ccgccgcggcggaaacggccugggcag	ccgccgcggcggaaacggccugggcaggcgcgaguaccggggcucggugcggcggcc	chr1:112232636..112232693:-
chr16_10413	2.4	0 +/- 0%	-	99	93	0	6	yes	-	-	-	-	cgagggcggcaggcggcgcggc	ccgccgccgcgccgcuccc	ccgccgccgcgccgcucccgcugcggucacagcgccgagcgagggcggcaggcggcgcggc	chr16:76772717..76772778:+
chr1_16332	2.4	0 +/- 0%	-	319	319	0	0	no	-	hsa-miR-4767	-	-	cgcgggcggcgcgggcggc	agucccgggccggcggcggg	agucccgggccggcggcggggccgcgggcggcgcgggcggc	chr1:109533525..109533566:-
chr11_2177	2.4	0 +/- 0%	-	22	22	0	0	yes	-	-	-	-	cccaggccgcagacuccucagc	cgaggagcugcggcccggcgcc	cgaggagcugcggcccggcgccggccccgggugggcccaggccgcagacuccucagc	chr11:16629572..16629629:+
chr13_5570	2.4	0 +/- 0%	-	43	43	0	0	yes	-	-	-	-	ccgcgggcacucgggggaggg	cuccgccgcgcgcccgcgcuc	ccgcgggcacucgggggagggccagggccgggacgcccgagccuccgcuuccccuccgccgcgcgcccgcgcuc	chr13:576391..576465:+
chr11_3045	2.4	0 +/- 0%	-	13	12	1	0	yes	-	-	-	-	cagcccgugggccggcggcggac	acgccgaggccucgggcgggg	cagcccgugggccggcggcggacugaggggagccagcggcgggcgccgagggacgccgaggccucgggcgggg	chr11:6460399..6460472:-
chr7_35688	2.4	0 +/- 0%	-	83	77	0	6	yes	-	-	-	-	gaugcccggcugccccaccuccc	gggagccgggcccggggcc	gaugcccggcugccccaccucccgcacuagccaaucuggggguggggggagccgggcccggggcc	chr7:5427805..5427870:+
chr12_4007	2.4	0 +/- 0%	-	16	16	0	0	no	-	hsa-miR-6743-3p	-	-	ugccgcuccgcucgcgccgcagg	gggggcgcgcgcggggcgcagc	gggggcgcgcgcggggcgcagccggaggcucgggugccgcuccgcucgcgccgcagg	chr12:9908946..9909003:+
chr13_6766	2.4	0 +/- 0%	-	45	21	0	24	yes	-	-	-	-	ccgccgggccuggccgcgcuc	uggcgcggcccggccuggcga	ccgccgggccuggccgcgcucccagcacccggcccacagcuggcgcggcccggccuggcga	chr13:36288405..36288466:-
chr7_37694	2.4	0 +/- 0%	-	6	6	0	0	yes	-	hsa-miR-664b-5p	-	-	ggggcuaaguguguggac	cagccacaaaggaccca	cagccacaaaggacccacaggugcacuguccuguauggcgggaggcagccuagaaugggggcuaaguguguggac	chr7:80023521..80023596:-
chr8_39320	2.4	0 +/- 0%	-	56	56	0	0	yes	-	-	-	-	cgcccgcacccucggaccccg	gggaccuggguggggacgcgcu	gggaccuggguggggacgcgcuggguggggagaggggucccugcaggaggcgcccgcacccucggaccccg	chr8:33428084..33428155:-
chr16_10736	2.4	0 +/- 0%	-	37	37	0	0	yes	-	-	-	-	cacccauauaccccucggau	cugaaggguauauggguaugug	cugaaggguauauggguaugugugagugcugugugcauguguguguuuacacacccauauaccccucggau	chr16:28696507..28696578:-
chrX_41215	2.4	0 +/- 0%	-	65	65	0	0	yes	-	-	-	-	uccgccgggcuccgggcgccu	gcgcccgggaaccgggagggc	gcgcccgggaaccgggagggcaggcgucggccccgcuccgccgggcuccgggcgccu	chrX:33790364..33790421:+
chr1_16864	2.4	0 +/- 0%	-	13	13	0	0	no	-	hsa-miR-762	-	-	cgggcuggggcggggagugggggc	ucccgcccccuggccggccccgc	ucccgcccccuggccggccccgcucgggcuggggcggggagugggggc	chr1:182454100..182454148:-
chr5_32844	2.4	0 +/- 0%	-	38	34	4	0	no	-	hsa-miR-6727-5p	-	-	cucggggcgggcggcgggccc	gccgggcgcuggugucggcu	cucggggcgggcggcgggcccggcucgcgcugcgcacggacuuggggcgcggggcugggccgggcgcuggugucggcu	chr5:92604966..92605044:+
chr7_35489	2.4	0 +/- 0%	-	18	7	0	11	yes	-	-	-	-	ggggggggugccccgaggcggga	ucacggcacccuccccuccag	ggggggggugccccgaggcgggagcaggcugguggcugcauggcccucacggcacccuccccuccag	chr7:767005..767072:+
chr2_27781	2.4	0 +/- 0%	-	13	10	0	3	no	-	hsa-miR-4632-3p	-	-	cgccgccccgcccggccgggccc	cggccggaggcggcggcgcg	cgccgccccgcccggccgggcccaggcgcgcgcggccgccgcaaauggccagcggggcccggccggaggcggcggcgcg	chr2:116106766..116106845:-
chr15_8720	2.3	0 +/- 0%	-	15	15	0	0	yes	-	-	-	-	ccggagggaggggagggcg	cccacucccuccccucuggcu	ccggagggaggggagggcguuggcccgcccacucccuccccucuggcu	chr15:37961824..37961872:+
chr8_39142	2.3	0 +/- 0%	-	25	25	0	0	yes	-	-	-	-	ccugcucugucccugccccca	ggggccccuggguuggggcagguc	ggggccccuggguuggggcaggucggagcccagcccaggcuggugcucagcagccugcucugucccugccccca	chr8:21630672..21630746:-
chr17_11892	2.3	0 +/- 0%	-	7	7	0	0	yes	-	hsa-miR-345-5p	-	-	acugacucuggcccugga	cagauggccgggccagucg	cagauggccgggccagucguucccaaacugacucuggcccugga	chr17:27912745..27912789:-
chr22_20323	2.3	0 +/- 0%	-	225	225	0	0	no	-	hsa-miR-4767	-	-	agcgggcgggagggcucccgggccc	gccagcggggggucagccccuccgacgu	agcgggcgggagggcucccgggcccgcgcgggccgccccgggagguccgcccgcggggccagcggggggucagccccuccgacgu	chr22:48981401..48981486:-
chrX_42234	2.3	0 +/- 0%	-	13	11	2	0	yes	-	-	-	-	uccggcuguuggagcgcggcc	cccggccccgaagccggagc	cccggccccgaagccggagcaacggcaggcagccggaggcuccggcuguuggagcgcggcc	chrX:59923399..59923460:-
chr25_22530	2.3	0 +/- 0%	-	64	64	0	0	yes	-	-	-	-	gcuccuuuguucgcucugguccu	gaccaggugggcagggaggac	gcuccuuuguucgcucugguccucccugcagaggcaggaccaggugggcagggaggac	chr25:38537004..38537062:+
chr24_21722	2.3	0 +/- 0%	-	67	67	0	0	yes	-	-	-	-	cggagggggcggccggcgcgg	gaggcucagcgccccccauuccgcc	gaggcucagcgccccccauuccgcccgccugcccccaggagaaagagcggagggggcggccggcgcgg	chr24:17182826..17182894:-
chrX_42478	2.3	0 +/- 0%	-	23	23	0	0	yes	-	hsa-miR-377-5p	-	-	ggagguuggaggaggcucu	acccauugucuuccaccuauga	acccauugucuuccaccuaugauucacaggagguuggaggaggcucu	chrX:111143135..111143182:-
chr29_25433	2.3	0 +/- 0%	-	18	11	0	7	no	-	hsa-miR-4515	-	-	cggacuggggauuagcggcgcgg	ccccuccuccccgcgcgc	cggacuggggauuagcggcgcggaggcgcgggucccuccgcgccccuccuccccgcgcgc	chr29:7522839..7522899:-
chr3_29182	2.3	0 +/- 0%	-	17	17	0	0	yes	-	-	-	-	cgugagcggacggcgggacgcggg	cgcgccccgccgccgcucgccguc	cgugagcggacggcgggacgcgggugcccgugggaagacaccucccgcgccccgccgccgcucgccguc	chr3:55482949..55483018:+
chr25_22129	2.3	0 +/- 0%	-	12	12	0	0	no	-	hsa-miR-744-5p	-	-	ggcggggccggugggcgggc	cgcccgccgaguccccgcgcc	cgcccgccgaguccccgcgcccagcgccgccgccuccccggcagccggcgggcggggccggugggcgggc	chr25:5136936..5137006:+
chr31_28366	2.3	0 +/- 0%	-	1526	1381	0	145	yes	-	-	-	-	auggaacuucagacaacagggcu	ccuguugucugaaguucccugu	auggaacuucagacaacagggcuggaauuccaggcagccuguugucugaaguucccugu	chr31:13398503..13398562:+
chr17_11638	2.3	0 +/- 0%	-	10763	10763	0	0	no	-	hsa-miR-3180-3p	-	-	gggggcggccggcggggc	cccgccggcggcgcccgg	gggggcggccggcggggccuccccagaccgcggacccgggcguggggggcugcgcgcccgccggcggcgcccgg	chr17:75860217..75860291:+
chr6_34401	2.3	0 +/- 0%	-	31	31	0	0	yes	-	-	-	-	ucggcccucccagcucugcaga	ugcagagucccgggaagagccgggc	ugcagagucccgggaagagccgggcaggaaaccgcucggcccucccagcucugcaga	chr6:71195636..71195693:+
chr8_38859	2.3	0 +/- 0%	-	14	14	0	0	yes	-	-	-	-	ugugcaggcugggugggggcgagg	ccgcccccacccagccugccaac	ugugcaggcugggugggggcgaggggcucagaagccaugcaucucccgcccccacccagccugccaac	chr8:5085637..5085705:-
chr5_32952	2.3	0 +/- 0%	-	23	23	0	0	no	-	hsa-miR-3960	-	-	cgcggcgggcggcgggcccc	ggccguccccgccgcccc	ggccguccccgccgccccgaggccugugcagccccgcgcggcgggcggcgggcccc	chr5:3546821..3546877:-
chrX_42238	2.3	0 +/- 0%	-	13	11	2	0	yes	-	-	-	-	uccggcuguuggagcgcggcc	cccggccccgaagccggagc	cccggccccgaagccggagcaacggcaggcagccggaggcuccggcuguuggagcgcggcc	chrX:59935468..59935529:-
chr16_10002	2.3	0 +/- 0%	-	358	358	0	0	no	-	hsa-miR-4767	-	-	ggcgggcggggccggggg	ucagccgccgcucgcccc	ggcgggcggggccgggggugacucagccgccgcucgcccc	chr16:20013776..20013816:+
chr31_28418	2.3	0 +/- 0%	-	20	20	0	0	yes	-	-	-	-	agcgguggagcacugugauaca	uaucacagugcuccaccacuau	agcgguggagcacugugauacagugccaucacgucacguucuggcacuguaucacagugcuccaccacuau	chr31:21546795..21546866:+
chr24_21594	2.3	0 +/- 0%	-	261	261	0	0	no	-	hsa-miR-744-5p	-	-	ggcggggcggcggagggg	ccucgucgcugcacccgccgc	ccucgucgcugcacccgccgccgccgccggggccgucgagcccgggggacggcggggcggcggagggg	chr24:1556053..1556121:-
chr2_26046	2.3	0 +/- 0%	-	14	14	0	0	yes	-	-	-	-	uucuccugccuccugaccccccacc	ugggguggaguggggccggucccagga	uucuccugccuccugaccccccaccccaugugaggaccaagccuucuguggggugggguggaguggggccggucccagga	chr2:30381622..30381702:+
chr8_39627	2.3	0 +/- 0%	-	345	228	3	114	no	-	hsa-miR-6781-5p	-	-	cgggccgggcgggagccggaggccu	cggccuccgccuccaccggcc	cgggccgggcgggagccggaggccugcggggcgggcggccggccuccgccuccaccggcc	chr8:92465753..92465813:-
chr9_40218	2.3	0 +/- 0%	-	43	42	0	1	yes	-	-	-	-	agguggcugagagcaguggcgggcg	gcugcucgucggccugcccc	agguggcugagagcaguggcgggcgucggugcgucucugcugcugcugccgcugcugcugcucgucggccugcccc	chr9:84830035..84830111:+
chr10_887	2.3	0 +/- 0%	-	19	18	1	0	no	-	hsa-miR-4649-5p	-	-	cgggcgaggaggccgcggcgggc	cgcugcggccgccgccgaggc	cgcugcggccgccgccgaggcgggcgcggccuccgggagcaggcggcggcgccgggcgaggaggccgcggcgggc	chr10:64001376..64001451:+
chr22_19874	2.2	0 +/- 0%	-	29	28	0	1	no	-	hsa-miR-3960	-	-	cgcggcggcagcuggccggcug	cagccggccaucggccccgcgggc	cagccggccaucggccccgcgggccugguccggcggaugcgcggcggcagcuggccggcug	chr22:2202780..2202841:-
chr10_1105	2.2	0 +/- 0%	-	7	7	0	0	yes	-	hsa-miR-3605-5p	-	-	ggaggaugggugaagaugguca	gccgccuucucacccagccucccc	ggaggaugggugaagauggucaccuggccgccuucucacccagccucccc	chr10:9925631..9925681:-
chr8_38054	2.2	0 +/- 0%	-	18	18	0	0	yes	-	-	-	-	accguugucugucugcaggcuc	gccugcucgggagacaaccggcc	accguugucugucugcaggcucugagggcgaaguccaugcugagccugcucgggagacaaccggcc	chr8:13570236..13570302:+
chr1_13925	2.2	0 +/- 0%	-	14	14	0	0	no	-	hsa-miR-4746-5p	-	-	ucggucccggcgcugcagagc	ucugcggagccgggcucggag	ucugcggagccgggcucggagcggguggucucggucccggcgcugcagagc	chr1:8686743..8686794:+
chr30_28038	2.2	0 +/- 0%	-	16	16	0	0	yes	-	-	-	-	guggucccaggggcuggaaggc	cauccagcaucugggacccac	guggucccaggggcuggaaggcgggcuggcagggaacgggacucaccauccagcaucugggacccac	chr30:29731309..29731376:+
chr14_7911	2.2	0 +/- 0%	-	10	10	0	0	yes	-	hsa-miR-651-3p	-	-	aaaggaaaggagauucugcu	uuguuucucacuuucucugcu	aaaggaaaggagauucugcuuuugguagcuaucuguaaaaacauuuaagauuucucuagaauuuguuucucacuuucucugcu	chr14:27295935..27296018:-
chr22_19530	2.2	0 +/- 0%	-	33	33	0	0	yes	-	-	-	-	ugcgcugcuggccugggc	ucagcgucugagcaug	ugcgcugcuggccugggcuccauggggcucagcgucugagcaug	chr22:24870510..24870554:+
chr2_27424	2.2	0 +/- 0%	-	173	173	0	0	yes	-	-	-	-	cgggggggaggcggggcug	cacccgcugggcccaucccugca	cacccgcugggcccaucccugcaggcgccagggaaguggggggggcgggggggaggcggggcug	chr2:48793867..48793931:-
chr28_25036	2.2	0 +/- 0%	-	14	14	0	0	no	-	hsa-miR-5587-3p	-	-	gccccgggcggggcgggcgggcgc	gccggccgggccagcgggcga	gccggccgggccagcgggcgagcugcggagggggagccgccccccccgccccgugccccgggcggggcgggcgggcgc	chr28:38690827..38690905:-
chr12_5335	2.2	0 +/- 0%	-	14	14	0	0	no	-	hsa-miR-5088-5p	-	-	cagggcucggggccgcgcgcc	cgcggugcccugcgccaggcg	cagggcucggggccgcgcgccgccgccccgcacugacggccgcgcggugcccugcgccaggcg	chr12:30954725..30954788:-
chr25_22402	2.2	0 +/- 0%	-	82	58	1	23	no	-	hsa-miR-4767	-	-	ggcgggcgggcgggcgccgc	ccgccgcccgcucgccggc	ccgccgcccgcucgccggccccgcggggcugcaggucugcaggcggcggcggcgggcgggcgggcgccgc	chr25:34502823..34502893:+
chr11_1862	2.2	0 +/- 0%	-	14	14	0	0	yes	-	-	-	-	gucgaguggggcgccccgggcu	cccgcgggucccugcucgagcu	gucgaguggggcgccccgggcuccgcggaagagcccgcgggucccugcucgagcu	chr11:1315271..1315326:+
chr12_4927	2.2	0 +/- 0%	-	93	93	0	0	no	-	hsa-miR-3960	-	-	cgcggcggggagagcgcgggcccc	ggcccgcguccccuccgccgcccg	cgcggcggggagagcgcgggccccuagaagguaagggcucggcgcgcgggccccucggccuccggcccgcguccccuccgccgcccg	chr12:508427..508514:-
chr14_7333	2.2	0 +/- 0%	-	18	18	0	0	no	-	hsa-miR-762	-	-	cgggcuggggucgcggggucggg	caggugagcgccccgccugcu	caggugagcgccccgccugcuccgccgccgcuccgccgcggggcucgggugcgggcuggggucgcggggucggg	chr14:42611976..42612050:+
chr8_39582	2.2	0 +/- 0%	-	13	13	0	0	no	-	hsa-miR-939-5p	-	-	aggggagcggcggagggg	cggccgcggcuccuuuaa	cggccgcggcuccuuuaaccggggaaggggagcggcggagggg	chr8:83109564..83109607:-
chr6_35312	2.2	0 +/- 0%	-	111	111	0	0	yes	-	-	-	-	cagguccuggagggcgccu	gcgccuucaggagcuggg	gcgccuucaggagcugggaggugucuguggggcccagguccuggagggcgccu	chr6:80356760..80356813:-
chr11_2500	2.2	0 +/- 0%	-	8	8	0	0	yes	-	hsa-miR-1288-3p	-	-	aggacugcagagguggaaaaucacu	ugucccauuccaccauagcugcaauccuga	aggacugcagagguggaaaaucacugaugguuauugcucaccagucaggcaugucccauuccaccauagcugcaauccuga	chr11:35884769..35884850:+
chr24_21519	2.2	0 +/- 0%	-	17	17	0	0	yes	-	-	-	-	ugaacccagggcgccuggccu	gccaggcccccuggguucuuc	gccaggcccccuggguucuucucaucgccucuggcugggugaacccagggcgccuggccu	chr24:45132131..45132191:+
chr1_16368	2.2	0 +/- 0%	-	25	25	0	0	no	-	hsa-miR-214-5p	-	-	ugccugucgccggcucgccc	gcgagccggaagcggagggcggc	gcgagccggaagcggagggcggccggccgcccggcaggcgcagcaggugggaggccggcugccugucgccggcucgccc	chr1:115544390..115544469:-
chr10_172	2.2	0 +/- 0%	-	236	236	0	0	yes	-	hsa-miR-3169	-	-	aaggacugaaguggggaa	ucccaaaucauaauugg	aaggacugaaguggggaaacuugagacguucaauaaacugaaagaucagauucccaaaucauaauugg	chr10:10602635..10602703:+
chr20_17030	2.2	0 +/- 0%	-	57	44	0	13	yes	-	-	-	-	aggccugggguagagaccucug	gagaggucucugccccgggccu	aggccugggguagagaccucugggggugggaggguucugagaggucucugccccgggccu	chr20:24782130..24782190:+
chr31_28286	2.2	0 +/- 0%	-	120	119	0	1	yes	-	-	-	-	acuugggacaggagcuggcugg	ugccaccucccuucccaagucu	acuugggacaggagcuggcuggaguccccaguccauggcugccaccucccuucccaagucu	chr31:3515201..3515262:+
chr13_6181	2.2	0 +/- 0%	-	21	21	0	0	no	-	hsa-miR-6770-3p	-	-	auggcggcggcggcgggc	cgcgccgcgccggccggga	cgcgccgcgccggccgggaggggccgggagcccggaccauggcggcggcggcgggc	chr13:41998340..41998396:+
chr7_37749	2.2	0 +/- 0%	-	12	12	0	0	no	-	hsa-miR-744-5p	-	-	ggcggggccgaggccgggggc	ccaccgagcuggcgcugcgccc	ggcggggccgaggccgggggcgcccaccgagcuggcgcugcgccc	chr7:89147386..89147431:-
NW_019643245.1_43176	2.2	0 +/- 0%	-	39	37	0	2	yes	-	-	-	-	uucgacccgccgcggacgcg	uccguccgcggugcgggucgacc	uccguccgcggugcgggucgaccagcaucccgccgcgugguucgacccgccgcggacgcg	NW_019643245.1:11968..12028:-
chr1_16331	2.2	0 +/- 0%	-	319	319	0	0	no	-	hsa-miR-4767	-	-	cgcgggcggcgcgggcggc	ggcgcggccuccccgggc	cgcgggcggcgcgggcggcggcgggcggcgcggccuccccgggc	chr1:109533500..109533544:-
chr8_37992	2.2	0 +/- 0%	-	196	196	0	0	yes	-	-	-	-	ucuaacuccgggggcaccgugu	cuggugcccuuuggaguugggca	ucuaacuccgggggcaccguguuuauuguaugccaaguaccuggugcccuuuggaguugggca	chr8:12018982..12019045:+
chr13_6910	2.2	0 +/- 0%	-	603	603	0	0	yes	-	-	-	-	ugcgggggacccucugggccu	gcccagggccuuuccugcccc	gcccagggccuuuccugccccaggucgccggugcgggggacccucugggccu	chr13:43299279..43299331:-
chrX_42435	2.2	0 +/- 0%	-	9	9	0	0	yes	-	hsa-miR-1299	-	-	aucuggaaaagcuaaggaa	ccuuagugccuccagaagg	aucuggaaaagcuaaggaauggauucaccuuagugccuccagaagg	chrX:105495544..105495590:-
chr29_25359	2.2	0 +/- 0%	-	15	15	0	0	yes	-	-	-	-	gucccggucugcgcuccucgcu	gggggagcggggcccgggcuuccg	gggggagcggggcccgggcuuccgcaggugacggucccggucugcgcuccucgcu	chr29:29082916..29082971:+
chr13_6439	2.1	0 +/- 0%	-	56	56	0	0	yes	-	-	-	-	uuggggucggcagggucc	gccccgcugaccccaccu	uuggggucggcaggguccccugccgggccccgcugaccccaccu	chr13:8899470..8899514:-
chr10_854	2.1	0 +/- 0%	-	27	27	0	0	no	-	hsa-miR-4707-5p	-	-	gccccggccgucggcggagcgcg	cgcgccgcccccggccugcac	gccccggccgucggcggagcgcgacagugggaccgaccaccugugcgcgccgcccccggccugcac	chr10:60320950..60321016:+
chr1_15193	2.1	0 +/- 0%	-	14	14	0	0	yes	-	-	-	-	auccggaggcucgcgcuggcg	ccagcgcgagccuccccaacc	ccagcgcgagccuccccaacccccgugcgcgcggauccggaggcucgcgcuggcg	chr1:163065451..163065506:+
chr11_2889	2.1	0 +/- 0%	-	132	132	0	0	yes	-	-	-	-	aaucaggggcagggcugggacagc	ccguccagcccugcucucccaugu	aaucaggggcagggcugggacagcuggcggggugggcacugccaagucggcccuccccgcgcccguccagcccugcucucccaugu	chr11:986676..986762:-
chr28_24587	2.1	0 +/- 0%	-	23	12	0	11	yes	-	-	-	-	cuucgcccgccgcugucuc	cgggcagugccgggcgaag	cuucgcccgccgcugucuccgggcagugccgggcgaag	chr28:40406005..40406043:+
chr8_39066	2.1	0 +/- 0%	-	23	23	0	0	yes	-	-	-	-	gcggggccgggguuggggg	ccuguggcccgggcg	ccuguggcccgggcggcgaggcggcggggccgggguuggggg	chr8:15491845..15491887:-
chr7_35461	2.1	0 +/- 0%	-	13	13	0	0	yes	-	-	-	-	cuagcgcggaggagggggccug	cgcccccuccccgacguguagca	cgcccccuccccgacguguagcauccugcccucucuggcgggcuagcgcggaggagggggccug	chr7:651863..651927:+
chr22_20247	2.1	0 +/- 0%	-	12	12	0	0	yes	-	-	-	-	agcggagcaagagccugagccc	ccucauggccgccccgcugg	agcggagcaagagccugagccccagccugcugggcuaccagcagccggcccucauggccgccccgcugg	chr22:40168347..40168416:-
chr8_37968	2.1	0 +/- 0%	-	32	32	0	0	no	-	hsa-miR-7704	-	-	cggggucggcgcgcgcgc	ggacgcggcccgggccccgcc	cggggucggcgcgcgcgccuagcuggcgggaccguuagcucgaggcggacgcggcccgggccccgcc	chr8:10204871..10204938:+
chr22_19605	2.1	0 +/- 0%	-	111	111	0	0	no	-	hsa-miR-939-5p	-	-	cggggagcccggcgggcg	cccgcacaacuuccuccu	cccgcacaacuuccuccucccggggccccgcggcgggugcccgggcgccccggggaggcugcggggagcccggcgggcg	chr22:33634236..33634315:+
chr2_27039	2.1	0 +/- 0%	-	15	15	0	0	yes	-	-	-	-	gacaucuugguggcucugcuga	aguggagccgcccuggugucua	gacaucuugguggcucugcugagagcugaccaagaggccaguggagccgcccuggugucua	chr2:24589319..24589380:-
chr6_34078	2.1	0 +/- 0%	-	94	93	1	0	no	-	hsa-miR-3937	-	-	gcaggcggcgccgggcggggc	ccggccaggggagggggcgccggcgg	gcaggcggcgccgggcggggcggggcaggggucguccgacucgggccuggagagcccggccaggggagggggcgccggcgg	chr6:29725787..29725868:+
chr8_38138	2.1	0 +/- 0%	-	15	15	0	0	no	-	hsa-miR-6820-5p	-	-	ggcggcagcggcgacggcggcg	ucgggacgccgcggccggcag	ggcggcagcggcgacggcggcgaaggucgggacgccgcggccggcag	chr8:15960687..15960734:+
chr14_8257	2.1	0 +/- 0%	-	25	25	0	0	no	-	hsa-miR-3180-3p	-	-	cggggcggcgcccgggaggagggc	ccuccccgccccgugcgcucucccggc	cggggcggcgcccgggaggagggcgggagccgccgcgucgccguccccggaccgccccgccccuccccgccccgugcgcucucccggc	chr14:72127605..72127693:-
chr8_39181	2.1	0 +/- 0%	-	78	77	1	0	no	-	hsa-miR-3960	-	-	ggcggcggggcggcggcggggc	ggcgcggccguucucccggggc	ggcggcggggcggcggcggggcgcggggccgggcgcggcgggggccgcggugcuccaggcggcgcggccguucucccggggc	chr8:23218419..23218501:-
chr23_20464	2.1	0 +/- 0%	-	383	381	0	2	no	-	hsa-miR-4467	-	-	cggcggcggcggcggcggcggc	cgccgccgggcgcagggc	cgccgccgggcgcagggcguaggggagccucggcggcggcggcggcggcggc	chr23:13045338..13045390:+
chr5_33312	2.1	0 +/- 0%	-	337	283	0	54	yes	-	-	-	-	ccggggggcccuaggggcuga	cggccccuccuccccccgg	cggccccuccuccccccggagcgggacucagagaacuccggggggcccuaggggcuga	chr5:39396759..39396817:-
chr22_20078	2.1	0 +/- 0%	-	33	33	0	0	yes	-	-	-	-	ugcgcugcuggccugggc	gaaggugggcaggcagc	gaaggugggcaggcagcuggagcccugcgcugcuggccugggc	chr22:25057476..25057519:-
chr15_9656	2.1	0 +/- 0%	-	17	17	0	0	yes	-	-	-	-	ugucuggcgcuucggggac	ccccgcagcaccagggcgca	ccccgcagcaccagggcgcagcuccgugugucuggcgcuucggggac	chr15:69021204..69021251:-
chr1_13853	2.1	0 +/- 0%	-	32	32	0	0	yes	-	-	-	-	agagguguaggcaugggaaa	uccuaugcauauacuucuuu	uccuaugcauauacuucuuugagggucgguccuaaagagguguaggcaugggaaa	chr1:594419..594474:+
chr4_31331	2.1	0 +/- 0%	-	42	41	1	0	no	-	hsa-miR-1237-5p	-	-	agggggcggcaggcggggc	gcuccccgcgcguaggugugc	agggggcggcaggcggggcgggcgcggcggcggugacagcggcgcccgcgcuccccgcgcguaggugugc	chr4:15076789..15076859:-
NW_019646188.1_44275	2.1	0 +/- 0%	-	13	9	0	4	no	-	hsa-miR-626	-	-	cgcugucugggcgagcggcggcgcc	aggagaagaagcugcggg	aggagaagaagcugcgggagcuggagcgcugucugggcgagcggcggcgcc	NW_019646188.1:25058..25109:+
chr21_18965	2.1	0 +/- 0%	-	48	48	0	0	yes	-	-	-	-	guuuggagguuucugcugugguu	ucacagcagaaauuuccaaauag	guuuggagguuucugcugugguuuuucucauaaucacagcagaaauuuccaaauag	chr21:8655258..8655314:-
chr11_3564	2.1	0 +/- 0%	-	38	38	0	0	yes	-	-	-	-	cauuucugguuggaggcccu	ggucuccggccaguuagccc	ggucuccggccaguuagcccagggaggaauuggcauuucugguuggaggcccu	chr11:40361151..40361204:-
chr6_35225	2.1	0 +/- 0%	-	17	17	0	0	yes	-	-	-	-	uuagagauggggcacugggcacc	cgcccagugccccaucccucuaagu	uuagagauggggcacugggcaccuggugccagauggcgcccagugccccaucccucuaagu	chr6:74435113..74435174:-
chr10_1367	2.1	0 +/- 0%	-	238	238	0	0	no	-	hsa-miR-3960	-	-	ggcggcggcggcggcggcu	ccuccccucccccggccac	ggcggcggcggcggcggcuccgggugaguccgcuccuccccucccccggccac	chr10:20391434..20391487:-
chr10_1368	2.1	0 +/- 0%	-	251	238	13	0	no	-	hsa-miR-3960	-	-	ggcggcggcggcggcggcu	gcgccgggggaggagccgc	gcgccgggggaggagccgcggaccugcgccagggccggggggaggagccgagcgggcaccgcggcgggcgcgcggggcugcggcggcggcggcggcggcu	chr10:20391468..20391568:-
chr3_29611	2.1	0 +/- 0%	-	49	49	0	0	yes	-	-	-	-	aggcugaggaggggagcugggcu	cccugcccccuucucacagccugu	cccugcccccuucucacagccugugggacgucagaccagcuuuaaggcugaggaggggagcugggcu	chr3:121221164..121221231:+
NW_019645882.1_44149	2.1	0 +/- 0%	-	48	48	0	0	yes	-	-	-	-	guuuggagguuucugcugugguu	ucacagcagaaauuuccaaauag	guuuggagguuucugcugugguuuuucucauaaucacagcagaaauuuccaaauag	NW_019645882.1:53196..53252:-
chr18_12528	2.1	0 +/- 0%	-	104	104	0	0	yes	-	-	-	-	ugucauccacacuguccucugu	agcacauaggccaguguaaguggcacc	ugucauccacacuguccucuguguucaacacagcacagcacauaggccaguguaaguggcacc	chr18:58933894..58933957:+
chr9_39938	2.1	0 +/- 0%	-	12	12	0	0	yes	-	-	-	-	ucgcccggccccucggcucuga	agagccgaggggccugacc	ucgcccggccccucggcucugacaggccgcggcccccugucccccggcccuugacccagagccgaggggccugacc	chr9:31501056..31501132:+
chr16_10596	2.1	0 +/- 0%	-	13	13	0	0	yes	-	-	-	-	gcccccacucugagcgcca	gggaggaggaggcgggagc	gggaggaggaggcgggagcugcuucuggggagaggcuuggcccccacucugagcgcca	chr16:3874832..3874890:-
chr10_425	2.1	0 +/- 0%	-	13	13	0	0	no	-	hsa-miR-4750-5p	-	-	cucgggcgagcuggggaggggggg	cccccuccccacaucccucucggggggc	cccccuccccacaucccucucggggggcgccggggagaaacggggccucgggcgagcuggggaggggggg	chr10:17873942..17874012:+
chr1_15455	2.1	0 +/- 0%	-	448	448	0	0	yes	-	-	-	-	agaguagguagccgccguc	gggcggcgagccaggucucc	agaguagguagccgccgucucuaggaggugcugggauggugcacuggaggggcggcgagccaggucucc	chr1:8132578..8132647:-
chr24_22018	2.1	0 +/- 0%	-	32	32	0	0	yes	-	-	-	-	ucaccggccuguguccuuccc	ggaggaggagccggguaggug	ggaggaggagccggguagguggcgaugccaucaccggccuguguccuuccc	chr24:46547901..46547952:-
NW_019641849.1_42663	2.1	0 +/- 0%	-	48	48	0	0	yes	-	-	-	-	guuuggagguuucugcugugguu	ucacagcagaaauuuccaaauag	guuuggagguuucugcugugguuuuucucauaaucacagcagaaauuuccaaauag	NW_019641849.1:51241..51297:-
chr2_26411	2.1	0 +/- 0%	-	15	15	0	0	yes	-	-	-	-	cggaggcggcggccuggcugcgg	gcguccagcgccuccgccuccuuc	gcguccagcgccuccgccuccuucccgucccagcugcaaaguuuuccggaggcggcggccuggcugcgg	chr2:51667705..51667774:+
chr21_18963	2.1	0 +/- 0%	-	48	48	0	0	yes	-	-	-	-	guuuggagguuucugcugugguu	ucacagcagaaauuuccaaauag	guuuggagguuucugcugugguuuuucucauaaucacagcagaaauuuccaaauag	chr21:8587669..8587725:-
chr7_37121	2.1	0 +/- 0%	-	20	20	0	0	yes	-	-	-	-	gaagcaucacucucagguc	ccugagagugaugcuuccu	gaagcaucacucucagguccugauccuguauuugcacgacccugagagugaugcuuccu	chr7:26638806..26638865:-
chr14_7695	2.1	0 +/- 0%	-	24	24	0	0	no	-	hsa-miR-2861	-	-	agggccugggcggggcugggcug	gcccagccagccgcgggcccgga	agggccugggcggggcugggcugccggccgcugugucuaggagcccagccagccgcgggcccgga	chr14:3899920..3899985:-
chr7_37013	2.1	0 +/- 0%	-	20	20	0	0	yes	-	-	-	-	aguccuccccgggggccgggac	ccccgcccccgcggaggucacg	aguccuccccgggggccgggacgcccugaaccccauucugccccgcccccgcggaggucacg	chr7:5368296..5368358:-
chr19_13839	2	0 +/- 0%	-	26	26	0	0	yes	-	-	-	-	cagugcacacuccugagcccca	gggcucaggccugugccugug	cagugcacacuccugagccccagcgauucagaucaguugggggcucaggccugugccugug	chr19:59045051..59045112:-
chr11_2203	2	0 +/- 0%	-	38	38	0	0	yes	-	-	-	-	ccuugcccggacucccugcu	cuggggagcugaggccaauggggg	cuggggagcugaggccaaugggggauccagugaguccccuugcccggacucccugcu	chr11:18442770..18442827:+
chr1_16494	2	0 +/- 0%	-	35	35	0	0	no	-	hsa-miR-6874-5p	-	-	cuggagcucccaucccgcgggc	cugaggcggggugggggcgccggcc	cugaggcggggugggggcgccggccggggaagggcuggagcucccaucccgcgggc	chr1:127451830..127451886:-
chr31_28486	2	0 +/- 0%	-	33	33	0	0	no	-	hsa-miR-4632-3p	-	-	cgccgcccuccccacgccc	gcgggggggucccggccgcggc	gcgggggggucccggccgcggcccgucgccgcccuccccacgccc	chr31:9883307..9883352:-
chr23_21073	2	0 +/- 0%	-	18	18	0	0	no	-	hsa-miR-6085	-	-	gaggggcuggggucugcggcugacc	ucagccggccagugccccugccc	gaggggcuggggucugcggcugaccgguucagggugaucccugcgucagccggccagugccccugccc	chr23:54839956..54840024:-
chr24_21735	2	0 +/- 0%	-	19	19	0	0	no	-	hsa-miR-7106-5p	-	-	cgggaggagagcgcgggcgagaggg	uccuccggcccggcccuccccgca	cgggaggagagcgcgggcgagaggggcugaggucccgggcucggggagccagggcggcccuccuccggcccggcccuccccgca	chr24:19271694..19271778:-
chr9_40073	2	0 +/- 0%	-	46	46	0	0	no	-	hsa-miR-3141	-	-	gagggcgggcaggcgggagg	ucccgcgggcuccgcugccag	ucccgcgggcuccgcugccaggccgagggcgggcaggcgggagg	chr9:68238942..68238986:+
chr12_4612	2	0 +/- 0%	-	32	29	0	3	yes	-	-	-	-	ucccuuugccgcaggcgucacuuc	uggccugcggcacggggucgc	ucccuuugccgcaggcgucacuuccguuacagcagguggccugcggcacggggucgc	chr12:33044538..33044595:+
chr5_33297	2	0 +/- 0%	-	22	18	4	0	no	-	hsa-miR-3620-5p	-	-	gugggcuggggaggaguccggga	ccggccuugaccaggccccccaccu	gugggcuggggaggaguccgggaggggcuggcgaccaccucuggcccgcaaccggccuugaccaggccccccaccu	chr5:38653673..38653749:-
chr11_2428	2	0 +/- 0%	-	36	36	0	0	yes	-	-	-	-	gugcagggcgaggggggca	ccccccuccaccugcagccc	gugcagggcgaggggggcaugcucaccuggccacuugcugaccccccuccaccugcagccc	chr11:25889179..25889240:+
chr28_24820	2	0 +/- 0%	-	20	20	0	0	no	-	hsa-miR-6829-5p	-	-	cgggcugcccgcgaggcucggcggc	cugccugcccgccuggcucccgcc	cugccugcccgccuggcucccgccccggccccuccaaggggauuagcgggcugcccgcgaggcucggcggc	chr28:22294167..22294238:-
chr11_3340	2	0 +/- 0%	-	16	16	0	0	yes	-	-	-	-	caccagccguccccucucucag	gaggaggggggcagcuggaggg	gaggaggggggcagcuggagggguacaugggagauccuuccagaucuccucaccagccguccccucucucag	chr11:22766270..22766342:-
chr28_25180	2	0 +/- 0%	-	11	11	0	0	yes	-	-	-	-	uguccuccugugccucugccc	guguggaggggcgggagggccagc	guguggaggggcgggagggccagcagaggaggcugcuguccuccugugccucugccc	chr28:47097670..47097727:-
chrX_41987	2	0 +/- 0%	-	152	152	0	0	yes	-	-	-	-	ggagagaaaggagaggugcca	gcuccccucccuucacucau	ggagagaaaggagaggugccaagaguggucuggugcuggcuccccucccuucacucau	chrX:33763660..33763718:-
chr11_2253	2	0 +/- 0%	-	69	69	0	0	yes	-	-	-	-	ccaccccuggaccucucucaccc	gugagugaggggggugcggg	gugagugaggggggugcggggggcuccccagacccccaccccuggaccucucucaccc	chr11:19468965..19469023:+
chr12_5002	2	0 +/- 0%	-	16	16	0	0	yes	-	-	-	-	agacggcagggcuggggcagggcu	cccugccacuaccccguaccuccucc	cccugccacuaccccguaccuccucccaacaacauagcgaccugcgaugcggccagagacggcagggcuggggcagggcu	chr12:11289298..11289378:-
chr16_9820	2	0 +/- 0%	-	15	15	0	0	yes	-	-	-	-	agggaaaccuggggcaggggucucu	agcaccccuccccacccugu	agggaaaccuggggcaggggucucuuagggccucccucccccagcaccccuccccacccugu	chr16:1695848..1695910:+
chr2_26424	2	0 +/- 0%	-	12	12	0	0	yes	-	-	-	-	uccugacugggccuccuggcu	ccggcugccccaguuggguga	uccugacugggccuccuggcuugugugcuggcaguguggugaagggccggcugccccaguuggguga	chr2:51705090..51705157:+
chr14_8353	2	0 +/- 0%	-	15	15	0	0	no	-	hsa-miR-3960	-	-	ggcggcggcgguggggcgg	gcuccgcagugcgccgcagu	ggcggcggcgguggggcggcgaggaaagcccggcaggcuggggcugcgggcggcuccgcagugcgccgcagu	chr14:89327029..89327101:-
chr11_2010	2	0 +/- 0%	-	15	8	7	0	yes	-	-	-	-	aggccgguggccugggccugggcc	cccggucuaggccuccgggacaccuug	aggccgguggccugggccugggccugcuuugcaaggagcuguuccugugucugagccccggucuaggccuccgggacaccuug	chr11:6203438..6203521:+
chr11_2232	2	0 +/- 0%	-	42	42	0	0	yes	-	-	-	-	augggcagaaguaggggccagu	uggucccugugccugcccuca	augggcagaaguaggggccagugggcgguaggagguggggagcaacucggcacugacacuggucccugugccugcccuca	chr11:19342280..19342360:+
chr11_2404	2	0 +/- 0%	-	21	21	0	0	yes	-	-	-	-	gggggugacugguuucgau	cggugcccucccucucuc	gggggugacugguuucgauggguggaggagaagacaucccacacccacggugcccucccucucuc	chr11:24094208..24094273:+
chr2_27119	2	0 +/- 0%	-	92	92	0	0	no	-	hsa-miR-7704	-	-	gggggucggcggcgcgcu	cgcgccugcccgcgccgccca	gggggucggcggcgcgcugggcggggucgcucaagccacgccccggccgcgcgccugcccgcgccgccca	chr2:29306375..29306445:-
chr15_9086	2	0 +/- 0%	-	22851	22851	0	0	yes	-	-	-	-	cgcgccgcccgcccgccggcc	cuggguggggagagggcgggagugga	cgcgccgcccgcccgccggccaggcuggguggggagagggcgggagugga	chr15:88276272..88276322:+
chr24_21224	2	0 +/- 0%	-	7	7	0	0	yes	-	hsa-miR-6750-5p	-	-	aagggaacuugcuacagcc	cucugguccugcucu	aagggaacuugcuacagccuaauuccauuuugcuggcauuuuuagcuauuugcuuuugggcucugguccugcucu	chr24:16060426..16060501:+
chr25_22907	2	0 +/- 0%	-	12	12	0	0	yes	-	-	-	-	agcugugacuggacuggccuggagc	uccuggccagaaaagccccagcccu	agcugugacuggacuggccuggagcuggcuuccuggccagaaaagccccagcccu	chr25:31925437..31925492:-
chr19_13820	2	0 +/- 0%	-	33	33	0	0	no	-	hsa-miR-2277-5p	-	-	ugcgcgggccgccggcgggcg	cccgcccgcggcucggccgg	cccgcccgcggcucggccggcagcggccugcgcgggccgccggcgggcg	chr19:56727378..56727427:-
chr16_10667	2	0 +/- 0%	-	26	26	0	0	yes	-	-	-	-	gcaagagagaggaggggagaguuc	gcucuccccucaccucuccugccg	gcaagagagaggaggggagaguucagcagggcgugccucuagcucuccccucaccucuccugccg	chr16:12770518..12770583:-
chr20_17644	2	0 +/- 0%	-	277	211	0	66	no	-	hsa-miR-4767	-	-	ggcgggcggggccggggg	cggggccggcggcgcgcgg	ggcgggcggggccgggggcgcgcggagggcgggcgugggcgcgcggggccggcggcgcgcgg	chr20:3707737..3707799:-
chr5_32630	2	0 +/- 0%	-	13	13	0	0	yes	-	-	-	-	ggacgccaucggccuggcg	ugaggcugaggugccag	ggacgccaucggccuggcgugugcggaacaugaggcugaggugccag	chr5:55391173..55391220:+
chr10_853	2	0 +/- 0%	-	27	27	0	0	no	-	hsa-miR-4707-5p	-	-	gccccggccgucggcggagcgcg	cgcgccgagcgcccggccc	cgcgccgagcgcccggcccugggccugagcugggcgggcuuggaggccccggccgucggcggagcgcg	chr10:60320905..60320973:+
chr2_27539	2	0 +/- 0%	-	16	16	0	0	no	-	hsa-miR-6820-5p	-	-	ugcggcagggcugcuccggcc	ccccgccgcucggccgccgc	ugcggcagggcugcuccggccgggaaacuaacuugucccccgccccgccgcucggccgccgc	chr2:62855094..62855156:-
chr16_9800	2	0 +/- 0%	-	12	12	0	0	yes	-	-	-	-	cggggcgagcggcgggggc	cacagucgcagcgcccucgu	cggggcgagcggcgggggcugggagcucuccagucacagucgcagcgcccucgu	chr16:197754..197808:+
chr22_19873	2	0 +/- 0%	-	28	28	0	0	no	-	hsa-miR-3960	-	-	cgcggcggcagcuggccggcug	gcccgcccucucuccggccgccgccuc	cgcggcggcagcuggccggcugggaggugagugcucugcccgcgcccagcccgcccucucuccggccgccgccuc	chr22:2202727..2202802:-
chr31_28543	2	0 +/- 0%	-	23	23	0	0	no	-	hsa-miR-4271	-	-	gggggaagcggcggcggc	cgggccgcggcggcgccccc	gggggaagcggcggcggcggcgaaggguaagcggacagcgcugccgggccgcggcggcgccccc	chr31:17434242..17434306:-
chr17_11966	2	0 +/- 0%	-	15	15	0	0	no	-	hsa-miR-3173-3p	-	-	aaaggagggcucgcugggcga	gccccagcagcccggccccgg	gccccagcagcccggccccgggccgccgccgcccucgcggcgcgggguacaaaaggagggcucgcugggcga	chr17:49626205..49626277:-
chr22_20077	2	0 +/- 0%	-	33	33	0	0	yes	-	-	-	-	ugcgcugcuggccugggc	cucaguguccgggcaug	ugcgcugcuggccugggcuccauggggccucaguguccgggcaug	chr22:25057449..25057494:-
chr13_5800	2	0 +/- 0%	-	4191	4191	0	0	no	-	hsa-miR-7704	-	-	cggggucggcggcgggcgu	ccucgucgcugagcaggccgcggu	cggggucggcggcgggcguccuggagggccggacgccggguccgcgcagguccucgucgcugagcaggccgcggu	chr13:11617192..11617267:+
chr18_12945	2	0 +/- 0%	-	15	15	0	0	yes	-	-	-	-	cggacucgccucuuccaacu	gaggaagaggcggggccagu	cggacucgccucuuccaacucgaguucaauaugggaccgagaggaagaggcggggccagu	chr18:55603146..55603206:-
chr2_27367	2	0 +/- 0%	-	28	28	0	0	yes	-	-	-	-	aguggaacuggggcaaggacg	ccuuuguuccuguuccacacc	aguggaacuggggcaaggacggcagcaccuggugccuuuguuccuguuccacacc	chr2:46624809..46624864:-
chr10_456	2	0 +/- 0%	-	12	12	0	0	yes	-	-	-	-	cacggacuggggcugagggaggc	cucccucagccucgggccggccu	cacggacuggggcugagggaggcgauuccugggacguuccucccucagccucgggccggccu	chr10:18908850..18908912:+
chr13_6097	2	0 +/- 0%	-	1752	1752	0	0	yes	-	-	-	-	auuuccaccacguucccg	gggaccugguuaaaaugc	gggaccugguuaaaaugcagauccggguucagugggucggggguggggccggagaggcugcauuuccaccacguucccg	chr13:39203779..39203858:+
chr6_33985	2	0 +/- 0%	-	36	36	0	0	no	-	hsa-miR-6770-3p	-	-	auggcggcggcggcgggc	ccgcccccggccgcugugc	ccgcccccggccgcugugcgcgcgcuggcccggcagcauggcggcggcggcgggc	chr6:20164839..20164894:+
chr16_10361	2	0 +/- 0%	-	37	37	0	0	yes	-	-	-	-	uuuguaagauggggggccc	gccccccaucuuacaaauu	gccccccaucuuacaaauuuugccuggggauuuggggggagagcaaaauuuguaagauggggggccc	chr16:69109708..69109775:+
chr3_29559	2	0 +/- 0%	-	2882	2882	0	0	yes	-	-	-	-	aggcgagcucagggaggac	uugaccugggcggcacgccugu	uugaccugggcggcacgccugucagacggucacgcgggcguccucaggcgagcucagggaggac	chr3:118207202..118207266:+
chr28_24704	2	0 +/- 0%	-	15	15	0	0	yes	-	-	-	-	ggggaggcgcggcugaggggc	cccucuccagccuccuccc	ggggaggcgcggcugaggggcgaguacccgucccucuccagccuccuccc	chr28:46952654..46952704:+
chr12_5336	2	0 +/- 0%	-	14	14	0	0	no	-	hsa-miR-5088-5p	-	-	cagggcucggggccgcgcgcc	cccgagccccucggcccgcgc	cccgagccccucggcccgcgcgcagggcucggggccgcgcgcc	chr12:30954767..30954810:-
chr24_22030	2	0 +/- 0%	-	44	44	0	0	no	-	hsa-miR-4707-3p	-	-	cgcccgccgcucgccccg	gggcgcggggacggggaggg	gggcgcggggacggggagggagccgggcggggcgcgcuccaacuuggucggcccggcaccgcccgccgcucgccccg	chr24:46577376..46577453:-
chr29_25591	2	0 +/- 0%	-	89	84	0	5	no	-	hsa-miR-762	-	-	ggggcuggcacucggacgucgcc	cgcgguguccugggccggccccg	ggggcuggcacucggacgucgccuggucgcgguguccugggccggccccg	chr29:28910399..28910449:-
chr28_25160	2	0 +/- 0%	-	28	28	0	0	yes	-	-	-	-	aaggacagcgugaggggcugggcu	accagccccucugcuguccucgg	accagccccucugcuguccucggcagcugcagaaagcaaggacagcgugaggggcugggcu	chr28:46691568..46691629:-
chr13_6855	2	0 +/- 0%	-	14	14	0	0	no	-	hsa-miR-7851-3p	-	-	caccugggggucccgggcuggg	gagucugggucccccaugcaggg	caccugggggucccgggcugggugcagagucugagucugggucccccaugcaggg	chr13:41506678..41506733:-
chr7_36741	2	0 +/- 0%	-	43	43	0	0	no	-	hsa-miR-3180-3p	-	-	cggggcggagcggccggggc	ccuccccgccccgccgggcc	cggggcggagcggccggggccaccgcgcgggaggcgggaucgcagcccggccccgccgcgcccuccccgccccgccgggcc	chr7:460536..460617:-
chr13_6251	2	0 +/- 0%	-	639	620	0	19	yes	-	-	-	-	gcgcugggagagcucagaggucc	ugaccucuguccuccucagcgc	ugaccucuguccuccucagcgcccaacucugggaggagcgcugggagagcucagaggucc	chr13:43638801..43638861:+
chr14_7088	2	0 +/- 0%	-	22	22	0	0	yes	-	-	-	-	agcuggaacccaggucauggcagga	cugccaugaccugacuuccuguuggcgga	agcuggaacccaggucauggcaggauuccaccuugcugccaugaccugacuuccuguuggcgga	chr14:10015208..10015272:+
chr2_26888	2	0 +/- 0%	-	43	43	0	0	yes	-	-	-	-	uccucccccgacugaaggcu	cccccagccuggggagggcu	cccccagccuggggagggcuggacccacagauccucccccgacugaaggcu	chr2:12506417..12506468:-
chr14_8097	2	0 +/- 0%	-	12	12	0	0	no	-	hsa-miR-6781-5p	-	-	ggggccgggcugagccggau	cgggccggcugccccgc	ggggccgggcugagccggaucgaccgguucugcggcucagguggaggggaucgggccggcugccccgc	chr14:41949634..41949702:-
chr6_33986	2	0 +/- 0%	-	37	36	1	0	no	-	hsa-miR-6770-3p	-	-	auggcggcggcggcgggc	ccgccgccgccgcccgag	auggcggcggcggcgggcgccccuccgccggguccgccgcaaccuccuccgccgccgccgcccgag	chr6:20164876..20164942:+
chr11_3568	2	0 +/- 0%	-	30	30	0	0	yes	-	-	-	-	gggguuggggggcgcccagggacu	ugccugggccccacccaagacca	ugccugggccccacccaagaccaguugagucugaauugcuggggguuggggggcgcccagggacu	chr11:41091794..41091859:-
chr26_23459	2	0 +/- 0%	-	7	7	0	0	yes	-	hsa-miR-4776-5p	-	-	cuggaccaggagggagacgagaa	uaagucucccuuuagauccuacu	cuggaccaggagggagacgagaaagaguaggacuuuuaagucucccuuuagauccuacu	chr26:17539331..17539390:-
chr11_3023	2	0 +/- 0%	-	71	71	0	0	yes	-	-	-	-	accagcuguggguuugcgccu	gucgagcucacagcuggccc	accagcuguggguuugcgccucucccccagggagaggucgagcucacagcuggccc	chr11:5671694..5671750:-
chr11_3620	2	0 +/- 0%	-	12	12	0	0	yes	-	-	-	-	ccugccugccuguccugucacaca	uccccuggcagugcagacagguucugca	uccccuggcagugcagacagguucugcaucuucagugccugccugccuguccugucacaca	chr11:43303689..43303750:-
chr2_27541	2	0 +/- 0%	-	12	12	0	0	no	-	hsa-miR-483-5p	-	-	gagacggggugcgcugggca	cccggccucgcgccucccc	gagacggggugcgcugggcagcucaggccucucgccccggcccggcccggccucgcgccucccc	chr2:62855299..62855363:-
chr20_17718	2	0 +/- 0%	-	23	23	0	0	no	-	hsa-miR-3180-3p	-	-	cggggcgggcggacuggggcgcc	ccccccaaccguugcgcucgcccucggc	ccccccaaccguugcgcucgcccucggcgcgcggcccgcgccugcuuccggggcgggcggacuggggcgcc	chr20:13858240..13858311:-
chr1_14646	2	0 +/- 0%	-	62	62	0	0	no	-	hsa-miR-6721-5p	-	-	cgggcaggggcgccgcgggccgc	gggccgcggcugcucccggccccuc	cgggcaggggcgccgcgggccgcguauggacgccaagcugggccgggcgggcgggccgcggcugcucccggccccuc	chr1:94175863..94175940:+
chr1_16644	2	0 +/- 0%	-	19	19	0	0	yes	-	-	-	-	uuagugugaccaggcuuccu	gaagccuagucacacuacau	gaagccuagucacacuacauuucuaauuuagugugaccaggcuuccu	chr1:147178984..147179031:-
chr4_31965	2	0 +/- 0%	-	88	88	0	0	no	-	hsa-miR-423-5p	-	-	ggaggggcggcggcgggg	gggcuggggcccccucc	ggaggggcggcggcgggggugcucccucaggcgggggcgcugggcuggggcccccucc	chr4:107461476..107461534:-
chr1_14181	1.9	18 +/- 2%	-	13	13	0	0	no	-	hsa-miR-4707-5p	-	-	cccccggcgccggcucugcggc	cgcggaggacggcggggag	cgcggaggacggcggggagucggugggaggaggggaggagcgcccggcucgccaucccccggcgccggcucugcggc	chr1:38956596..38956673:+
chr14_7745	1.9	18 +/- 2%	-	169	167	0	2	yes	-	-	-	-	gaggggggacagcaggaauc	uguuucugcuuggccccccuc	gaggggggacagcaggaaucuagucccacuaggcucuuguuucugcuuggccccccuc	chr14:4836377..4836435:-
chr17_12110	1.9	18 +/- 2%	-	84	84	0	0	no	-	hsa-miR-128-1-5p	-	-	cggggccggcggcgcgcgg	gcccgcugccugcccgaggcu	gcccgcugccugcccgaggcugugcgcugagagcggaggcgcacgcggggccggcggcgcgcgg	chr17:79005413..79005477:-
chr2_26375	1.9	18 +/- 2%	-	77	76	0	1	no	-	hsa-miR-1237-5p	-	-	cgggggcggcggcgcgcgg	ccccgcgcccccgcccgcc	ccccgcgcccccgcccgcccggcggccgcgguuauuuacagucggcucugcggcgggggcggcggcgcgcgg	chr2:48927442..48927514:+
chr20_17701	1.9	18 +/- 2%	-	72	68	0	4	yes	-	-	-	-	ggggaaaugcagauuccugggccu	ccaggagucugcaguuca	ggggaaaugcagauuccugggccuuuccccagagagucgaauccuagggcccaggagucugcaguuca	chr20:11530294..11530362:-
chr1_16457	1.9	18 +/- 2%	-	62	62	0	0	yes	-	-	-	-	uccuugagacucagccuggc	ugggcugugaucagauc	uccuugagacucagccuggcagccuaagaaggcugggcugugaucagauc	chr1:123731339..123731389:-
chr14_7688	1.9	18 +/- 2%	-	13	13	0	0	no	-	hsa-miR-663a	-	-	cggcggggggaggggcggcgggc	ccgcggcgccgccuuuguuccg	ccgcggcgccgccuuuguuccggggcggccuuuuguuggcgccacgcggcggggggaggggcggcgggc	chr14:3614824..3614893:-
chr7_36590	1.9	18 +/- 2%	-	21	21	0	0	yes	-	-	-	-	ugucugcaggcggagucacg	gggcuccggcuucagaggcagc	ugucugcaggcggagucacgagcgugucgugcgcugagccugggcuccggcuucagaggcagc	chr7:81732093..81732156:+
chr28_25050	1.9	18 +/- 2%	-	15	15	0	0	no	-	hsa-miR-1184	-	-	gcugcagccauggcggucgcc	cggccgccuccugcgacuc	cggccgccuccugcgacucugcccggcgcugagcugcagccauggcggucgcc	chr28:39163294..39163347:-
chr4_31890	1.9	18 +/- 2%	-	31	29	0	2	yes	-	-	-	-	cgcccgcucuccucuccc	aggagagaggcagccugg	aggagagaggcagccuggcgcccgcucuccucuccc	chr4:102079979..102080015:-
chrX_41424	1.9	18 +/- 2%	-	7	7	0	0	yes	-	hsa-miR-6728-5p	-	-	uugggauguauuauucuca	ggacaaugcacccagca	uugggauguauuauucucaucugaagucacuuauggcuuuuguugggacaaugcacccagca	chrX:53842410..53842472:+
chr15_9235	1.9	18 +/- 2%	-	19	19	0	0	yes	-	-	-	-	gggagcugagaaugagcu	cugggcaucucagcccuuu	gggagcugagaaugagcuccggcugacagccggccaggagcugggcaucucagcccuuu	chr15:14899574..14899633:-
chr15_9274	1.9	18 +/- 2%	-	18	18	0	0	yes	-	-	-	-	aguggcggcagcucggcu	ccucauccugccgccagccugc	ccucauccugccgccagccugcuagcccaguggcggcagcucggcu	chr15:18932588..18932634:-
chr7_36184	1.9	18 +/- 2%	-	48	48	0	0	no	-	hsa-miR-149-3p	-	-	cgggagggucaucaggacaguc	gugcucggaggggcugcggucugug	cgggagggucaucaggacagucgggccucgggcuccgggguccgugcucggaggggcugcggucugug	chr7:47822790..47822858:+
chr5_32016	1.9	18 +/- 2%	-	174	174	0	0	yes	-	-	-	-	cuguaacaccuccuuucu	aagggaggugguucgggc	cuguaacaccuccuuucuggcucugccugcaucccaccucccugggcccuagggcaggcucucaggaagggaggugguucgggc	chr5:1139310..1139394:+
chr28_24463	1.9	18 +/- 2%	-	23	23	0	0	yes	-	-	-	-	cucugggggaggacugggca	uuggccaugggguccccaagagga	uuggccaugggguccccaagaggagggaagagaaagguggucccugcucugggggaggacugggca	chr28:35931969..35932035:+
chr3_29021	1.9	18 +/- 2%	-	5	5	0	0	yes	-	hsa-miR-6888-3p	-	-	gucugucugaggggugga	cauccuucagcacacaa	cauccuucagcacacaaaggcccccagcaccuccucaguguaccacuggggccaugucugucugaggggugga	chr3:36768902..36768975:+
chr13_6900	1.9	18 +/- 2%	-	20	20	0	0	yes	-	-	-	-	ugaccagaccggaggccuggagc	accuggccuucguucagguaccagaagc	accuggccuucguucagguaccagaagcacagugcugaccagaccggaggccuggagc	chr13:42623549..42623607:-
chr14_8098	1.9	18 +/- 2%	-	12	12	0	0	no	-	hsa-miR-6781-5p	-	-	ggggccgggcugagccggau	ccugcacagccccgcgcgcacac	ccugcacagccccgcgcgcacacccuccugcgcguagccgcuggccagguucgggagggcggggccgggcugagccggau	chr14:41949682..41949762:-
chr4_31679	1.9	18 +/- 2%	-	59	59	0	0	no	-	hsa-miR-4467	-	-	uggcggcggcggcugcgggg	cugcgcccgcgcgccgcccgcc	uggcggcggcggcugcggggcgguuccuccugucaacugccugcgcccgcgcgccgcccgcc	chr4:82792010..82792072:-
chr7_35834	1.9	18 +/- 2%	-	14	14	0	0	no	-	hsa-miR-3960	-	-	ggcggcgggcggcgggcu	ccccacgcuuaacguugg	ggcggcgggcggcgggcucggccccacgcuuaacguugg	chr7:27668681..27668720:+
chr3_28728	1.9	18 +/- 2%	-	20	20	0	0	yes	-	-	-	-	agugggcagaggagggcaga	uuccuucuuccugcccacaga	agugggcagaggagggcagagugugguuggguuggggucagagccccucucaucacuccuuccuucuuccugcccacaga	chr3:18363804..18363884:+
chr9_40789	1.9	18 +/- 2%	-	27	27	0	0	yes	-	-	-	-	ucuucccaccuaccucucugcug	cuggagaggaggaugggaaguga	ucuucccaccuaccucucugcugggucuguucuuucccuggagaggaggaugggaaguga	chr9:81175482..81175542:-
chr6_34105	1.9	18 +/- 2%	-	53	53	0	0	yes	-	-	-	-	ccgauacggauggcugacu	ucggcccuccguauccgcg	ucggcccuccguauccgcgggcuucucaucugcgccgauacggauggcugacu	chr6:33331892..33331945:+
chr6_34656	1.9	18 +/- 2%	-	26	26	0	0	yes	-	-	-	-	ucugaccaccugucucucuuca	uggagggacaaggggguccuggaug	uggagggacaaggggguccuggauguggcaguuggcuccucugaccaccugucucucuuca	chr6:7466448..7466509:-
chrX_41673	1.9	18 +/- 2%	-	67	67	0	0	yes	-	-	-	-	ucuccgacugaccccuccgcccg	guuggagggauucgggaggagagg	guuggagggauucgggaggagagggccccuugucucuucuccgacugaccccuccgcccg	chrX:103588218..103588278:+
chr8_37813	1.9	18 +/- 2%	-	15	15	0	0	yes	-	-	-	-	gaggcagcuguggacagugugu	cugcugugcacagcugcgccagucug	cugcugugcacagcugcgccagucugccaucguagggcggaggcagcuguggacagugugu	chr8:345130..345191:+
chr15_9428	1.9	18 +/- 2%	-	73	73	0	0	yes	-	-	-	-	uuugaggacuggggauggugu	agcagcuccuauuccucaagag	agcagcuccuauuccucaagagugugacuggugaccuuuugaggacuggggauggugu	chr15:37703816..37703874:-
chr22_19381	1.9	18 +/- 2%	-	7	7	0	0	yes	-	hsa-miR-1827	-	-	ggaggcaggcagggauug	auccauaggucugugucugg	auccauaggucugugucugguagaauaaauauguaggaacaggagggaucuggaggcaggcagggauug	chr22:17286741..17286810:+
chr6_35311	1.9	18 +/- 2%	-	111	111	0	0	yes	-	-	-	-	cagguccuggagggcgccuuca	gaggugucugugggguccaggu	cagguccuggagggcgccuucagggagcugggaggugucugugggguccaggu	chr6:80356726..80356779:-
chr2_26376	1.9	18 +/- 2%	-	76	76	0	0	no	-	hsa-miR-1237-5p	-	-	cgggggcggcggcgcgcgg	ggcacccccucccccgcg	cgggggcggcggcgcgcggccugauugacagccuggcucccgcggcuccuggcggccggcacccccucccccgcg	chr2:48927495..48927570:+
chr14_8084	1.9	18 +/- 2%	-	121	121	0	0	yes	-	-	-	-	acgggguagaggaaaccagca	cugcuuucccuuaccccauga	cugcuuucccuuaccccaugaugcauggcagagcaguucacgggguagaggaaaccagca	chr14:40364527..40364587:-
chr13_6449	1.9	18 +/- 2%	-	37	37	0	0	no	-	hsa-miR-25-5p	-	-	gggcggagcggcgggggc	cccuccagggcccggccuc	gggcggagcggcgggggcgggggacacgcgagggccgccccucccucugacuaggcccccuccccuccagggcccggccuc	chr13:9473204..9473285:-
chr16_10595	1.9	18 +/- 2%	-	13	13	0	0	yes	-	-	-	-	gcccccacucugagcgcca	gcccuuagagcuggccccgccc	gcccccacucugagcgccagccucuggcccuuagagcuggccccgccc	chr16:3874803..3874851:-
chr1_14365	1.9	18 +/- 2%	-	18	18	0	0	yes	-	-	-	-	ugugcaugugugcauguaggc	cuacaugcauguguguacaca	cuacaugcauguguguacacacguguguauguaugugugugcaugugugcauguaggc	chr1:64356428..64356486:+
chr29_25483	1.9	18 +/- 2%	-	56	43	0	13	no	-	hsa-miR-128-1-5p	-	-	aggggccgagcggcgggcagggc	ccccgccggggccccggggcc	aggggccgagcggcgggcagggccaugcagcucuacagcagcgucugcacccacuaccccgccggggccccggggcc	chr29:14009974..14010051:-
chr12_4779	1.9	18 +/- 2%	-	12	12	0	0	yes	-	-	-	-	ccagcugcacccucgccugccc	gcucugggcgcagcuggag	gcucugggcgcagcuggaggagcggcgggcccagcugcacccucgccugccc	chr12:36060356..36060408:+
chr2_27168	1.9	18 +/- 2%	-	5	5	0	0	yes	-	hsa-miR-1321	-	-	cagggaggggcugggggg	ccccuaaaaccagccucgau	ccccuaaaaccagccucgauccgaggaaggcuucugggcagggaggggcugggggg	chr2:32107333..32107389:-
chr11_2783	1.9	18 +/- 2%	-	125	125	0	0	no	-	hsa-miR-6777-5p	-	-	ccggggagcccggcgggc	ccgcaggagcccgagcu	ccgcaggagcccgagcugagggucgagucgccucccccgcgugccggggagcccggcgggc	chr11:56672264..56672325:+
chr28_25031	1.9	18 +/- 2%	-	14	14	0	0	no	-	hsa-miR-423-5p	-	-	cgaggggcaggcggggcggag	cccccccccccacaaccccccgug	cgaggggcaggcggggcggagcauguggccacgccucuuaaaggcgcuggcgcgggucccccccccccacaaccccccgug	chr28:38636329..38636410:-
chr1_14265	1.9	18 +/- 2%	-	108	108	0	0	no	-	hsa-miR-6727-5p	-	-	gucggggcggcggcggcggc	cggucgcccucguuccugagcc	cggucgcccucguuccugagccgccgcggcuuuagccugcugguuuccggcccggggcgucggggcggcggcggcggc	chr1:57479637..57479715:+
chr5_32448	1.9	18 +/- 2%	-	16	16	0	0	yes	-	-	-	-	aagacgcucugagccacuggggag	ccccgguugguugugggcgugaguc	aagacgcucugagccacuggggagcacuugggcugagccccuaccucccccuuggugcccccgguugguugugggcgugaguc	chr5:42857999..42858082:+
chr17_11637	1.9	18 +/- 2%	-	10763	10763	0	0	no	-	hsa-miR-3180-3p	-	-	gggggcggccggcggggc	gccgccggguccgcucccuc	gccgccggguccgcucccuccgggguucgcgggggcggccggcggggc	chr17:75860187..75860235:+
chr16_11092	1.9	18 +/- 2%	-	46	46	0	0	yes	-	-	-	-	uuuguaagauggggggccc	gccccccaucuuacaaauu	gccccccaucuuacaaauuuugcucuccccccaaauccccaggcaaaauuuguaagauggggggccc	chr16:69109706..69109773:-
chr22_20191	1.9	18 +/- 2%	-	12	12	0	0	yes	-	-	-	-	cucggggaggcgaggacggcc	ccgguuuuccuuccucaggg	cucggggaggcgaggacggccugagcuggccgguuuuccuuccucaggg	chr22:37932649..37932698:-
chrX_42522	1.9	18 +/- 2%	-	15	15	0	0	yes	-	-	-	-	auucggcaccuucuggguag	gcccagaauggugccgaauac	gcccagaauggugccgaauacuuagucuacauguauucggcaccuucuggguag	chrX:119901738..119901792:-
chr22_19852	1.9	18 +/- 2%	-	20	20	0	0	yes	-	-	-	-	gucggggggcggggcgga	cguccugcucuacucgaaug	gucggggggcggggcggaggauuccugcggccuuaaaacguggcguguccguccugcucuacucgaaug	chr22:50713749..50713818:+
chr8_38110	1.9	18 +/- 2%	-	24	24	0	0	yes	-	-	-	-	ucuggggcaagggaggga	gcuugggaggggcccugaggg	ucuggggcaagggagggagccugguggagggggaccuggguuugcuugggaggggcccugaggg	chr8:15171093..15171157:+
chr8_38083	1.9	18 +/- 2%	-	34	34	0	0	no	-	hsa-miR-6877-5p	-	-	ggggccgagggcggcggggac	ccgcgcucccccgggcucag	ccgcgcucccccgggcucaguggggccgagggcggcggggac	chr8:15099909..15099951:+
chr2_25698	1.9	18 +/- 2%	-	35	35	0	0	yes	-	-	-	-	aaggucuccauguuucucucc	agagagacaugggaaccuuugg	aaggucuccauguuucucuccuccaacaguugcuugaggagagagacaugggaaccuuugg	chr2:5233303..5233364:+
chr28_25171	1.9	18 +/- 2%	-	11	11	0	0	yes	-	-	-	-	gggggccugggcuggcugagcuuu	aggcagccccaccaggcucccug	gggggccugggcuggcugagcuuucccuuccccagggaaaggcagccccaccaggcucccug	chr28:46940773..46940835:-
chr26_23628	1.9	18 +/- 2%	-	23	23	0	0	yes	-	-	-	-	agaggaggcucuggguacccagg	uuggugccuagaguggaccuagua	uuggugccuagaguggaccuaguaguuugaccuuuccagcagguucugcagaggaggcucuggguacccagg	chr26:40738551..40738623:-
chr13_6221	1.8	18 +/- 2%	-	18	18	0	0	yes	-	-	-	-	acccgcucccuggacuguccu	gugcggugcaggaggugagugg	gugcggugcaggaggugaguggcuacuaacaaaaccccacccgcucccuggacuguccu	chr13:42946922..42946981:+
chrX_41487	1.8	18 +/- 2%	-	14	14	0	0	yes	-	-	-	-	cagccggcugcccuuccu	ugagggcagucggcccuu	cagccggcugcccuuccugugagggcagucggcccuu	chrX:64302612..64302649:+
chr14_7704	1.8	18 +/- 2%	-	29	27	0	2	yes	-	-	-	-	ugaccuguggccuguccccagg	ccugggcauaggcagcuggccag	ccugggcauaggcagcuggccaggggagcccccugcccugaccuguggccuguccccagg	chr14:3961494..3961554:-
chr9_40812	1.8	18 +/- 2%	-	21	21	0	0	yes	-	-	-	-	agucucgucuccuucacugucug	gacgguggaggaggcacgggccgg	gacgguggaggaggcacgggccgguuuauaagucucgucuccuucacugucug	chr9:83634141..83634194:-
chr10_677	1.8	18 +/- 2%	-	23	23	0	0	yes	-	-	-	-	ugaauuagugcauacaaaacca	guuuugugugcacaaauucagu	guuuugugugcacaaauucaguacuacagacacugaauuagugcauacaaaacca	chr10:27333937..27333992:+
chr25_23066	1.8	18 +/- 2%	-	71	71	0	0	yes	-	-	-	-	uggcccaggcccugauggac	ccaccacggccugccugccgagc	ccaccacggccugccugccgagcacauggagcuggcccaggcccugauggac	chr25:39301522..39301574:-
chr9_40875	1.8	18 +/- 2%	-	24	23	0	1	no	-	hsa-miR-6886-5p	-	-	gccgcaggacggugcgcacg	cccgcgcccgcgcccgcgccc	gccgcaggacggugcgcacgguguccgcugagcggccgcacgguugauggccgccgcgcccgcgcccgcgcccgcgccc	chr9:84775090..84775169:-
chrX_42580	1.8	18 +/- 2%	-	162	162	0	0	yes	-	-	-	-	uucccgucugguaucuccccca	gugggagggacaggcaggcaga	gugggagggacaggcaggcagaaguugcaugcuaacucuucccgucugguaucuccccca	chrX:126469115..126469175:-
chr1_16076	1.8	18 +/- 2%	-	18	18	0	0	no	-	hsa-miR-5572	-	-	uuugggguugagcuggggagcc	ugacccagcuuccccguguc	ugacccagcuuccccgugucgcgcguuugggguugagcuggggagcc	chr1:89573346..89573393:-
chr14_7914	1.8	18 +/- 2%	-	46	44	0	2	no	-	hsa-miR-611	-	-	ccgaggacgccggcccggccccg	cccggucuccgcccgcgccgcc	cccggucuccgcccgcgccgccggguccccuuagccccgccacggccgaggacgccggcccggccccg	chr14:27315402..27315470:-
chr23_20386	1.8	18 +/- 2%	-	22	22	0	0	yes	-	-	-	-	uuccugcugaacugagccag	gauaucagcucaguaggcacc	uuccugcugaacugagccaguguguaaaaugagaacugauaucagcucaguaggcacc	chr23:2131869..2131927:+
chr25_22537	1.8	18 +/- 2%	-	139	139	0	0	yes	-	-	-	-	ugugccgaggcuggugagguga	accccaccagauuggcacagc	accccaccagauuggcacagcagacaguggcacugugccgaggcuggugagguga	chr25:38671892..38671947:+
chr14_7303	1.8	18 +/- 2%	-	314	314	0	0	no	-	hsa-miR-3180-3p	-	-	cggggcggcgcggcggggggu	ucgaccgacgcgagcuggacaccagc	ucgaccgacgcgagcuggacaccagccaggcggccgaccggggcagagccugggcggggcggcgcggcggggggu	chr14:39446059..39446134:+
chr25_22959	1.8	18 +/- 2%	-	34	34	0	0	yes	-	-	-	-	gggggaugaccuggggcuc	gcuuaggcaagucacuuggc	gggggaugaccuggggcuccaccagcaacuagcugugggagcuuaggcaagucacuuggc	chr25:34511722..34511782:-
chr11_3477	1.8	18 +/- 2%	-	32	32	0	0	yes	-	-	-	-	ugaucuguguccucucccaag	ugggagagagaucauc	ugaucuguguccucucccaaggacuuucacuuccuugggagagagaucauc	chr11:31648058..31648109:-
chr28_24964	1.8	18 +/- 2%	-	106	106	0	0	yes	-	-	-	-	aaaggggcugggugugaggguugg	agcuucacucaggccccugacc	agcuucacucaggccccugaccacuguccgagcggaaauaugugcuugggucucucaaaggggcugggugugaggguugg	chr28:36522856..36522936:-
chr25_22371	1.8	18 +/- 2%	-	13	13	0	0	no	-	hsa-miR-6089	-	-	agaggccggucucccagagcu	gucugugggcccaggagcucucc	gucugugggcccaggagcucuccccucagaaaggcagggagaggccggucucccagagcu	chr25:32838381..32838441:+
chr5_33243	1.8	18 +/- 2%	-	46	46	0	0	yes	-	-	-	-	cugggcauugcagagcugcu	cagugccugcagagccuucuc	cugggcauugcagagcugcugcuggagcgugaccucauagagagccuacugggcucccgcagcagugccugcagagccuucuc	chr5:32726023..32726106:-
chr2_26294	1.8	18 +/- 2%	-	44	44	0	0	yes	-	-	-	-	gggugucggggggcagggc	gcugccaucccgguugccccg	gggugucggggggcagggcagcugccaucccgguugccccg	chr2:47457253..47457294:+
chr8_38791	1.8	18 +/- 2%	-	11	11	0	0	yes	-	-	-	-	ggagggcggcuguccugcuccc	guuuccagggcagccgccccgcaca	ggagggcggcuguccugcucccugugacaauggcuucgcuggguuuccagggcagccgccccgcaca	chr8:247948..248015:-
chr11_2708	1.8	18 +/- 2%	-	23	23	0	0	yes	-	-	-	-	aagggaccgggucuugggggc	cuccuggacccggcauagcccaagc	aagggaccgggucuugggggccugagccuccuggacccggcauagcccaagc	chr11:50878676..50878728:+
chr15_8907	1.8	18 +/- 2%	-	44	44	0	0	no	-	hsa-miR-7704	-	-	cggggucggcgcgcgcgc	gcgcgcccgagcccgag	gcgcgcccgagcccgagccggacccacgcggggucggcgcgcgcgc	chr15:68433829..68433875:+
chr20_17744	1.8	18 +/- 2%	-	11	11	0	0	no	-	hsa-miR-6781-5p	-	-	ggggccggcggcgggggc	cccgagucccgagccccga	cccgagucccgagccccgagcccgcccccgcccgcaccgacugccgcgcggcccgggcgcccggagcggggccggcggcgggggc	chr20:16945800..16945885:-
chr7_37411	1.8	18 +/- 2%	-	16	16	0	0	no	-	hsa-miR-92b-5p	-	-	ggggacggcagccugcggccc	gcugccaggcccggccccgc	ggggacggcagccugcggcccccacagcauccucccagccggggggcugccaggcccggccccgc	chr7:50880212..50880277:-
chr16_10128	1.8	18 +/- 2%	-	17	17	0	0	yes	-	-	-	-	uaggggucagggggcugagagcu	cccagcagcuucccuuucccuagg	uaggggucagggggcugagagcucagggugaccagacugagcccagcagcuucccuuucccuagg	chr16:38923155..38923220:+
chr25_22958	1.8	18 +/- 2%	-	827	827	0	0	yes	-	-	-	-	uugggccaggccucuguggucu	gccacagguccuggcccagug	gccacagguccuggcccaguggcuucccgucgugugaccuugggccaggccucuguggucu	chr25:34493650..34493711:-
chr22_19480	1.8	18 +/- 2%	-	861	861	0	0	no	-	hsa-miR-4434	-	-	cggagaagccggcgggag	cccucgucccggucucggccggc	cggagaagccggcgggaggguuugacugccuccccucgucccggucucggccggc	chr22:22125210..22125265:+
chr16_10579	1.8	18 +/- 2%	-	17	17	0	0	yes	-	-	-	-	aaacccucugaccccggcucgcc	agagcagaccucaggggucucc	aaacccucugaccccggcucgcccagccccgccuggcacccgucagacccuggcucagagagcagaccucaggggucucc	chr16:3455800..3455880:-
chr12_5194	1.8	18 +/- 2%	-	13	13	0	0	no	-	hsa-miR-345-5p	-	-	ccugacucucugcuccgcccgc	gggggcagcugggaggcu	gggggcagcugggaggcugggggcggcccgccggccacgcagccugacucucugcuccgcccgc	chr12:27894986..27895050:-
chr7_35379	1.8	18 +/- 2%	-	14	14	0	0	no	-	hsa-miR-17-5p	-	-	gaaagugccggcacagggcugc	agauucagagccuggcguccucca	agauucagagccuggcguccuccacacggccuggcagggaggcugaggcucggggaaagugccggcacagggcugc	chr7:15305..15381:+
chr22_20085	1.8	18 +/- 2%	-	183	183	0	0	no	-	hsa-miR-4767	-	-	ggcgggcgccggcggcuu	gagacggggccgcgccac	ggcgggcgccggcggcuugcagcugucgcggguggccacacagggggcgggcugcaggagacggggccgcgccac	chr22:26069815..26069890:-
chr28_25039	1.8	18 +/- 2%	-	41	41	0	0	yes	-	-	-	-	gagcacugguaucuugguccu	aaccagggggccagucuccu	gagcacugguaucuugguccuaccacucacugcuuuaccguggaaccagggggccagucuccu	chr28:38917584..38917647:-
chr11_3681	1.8	18 +/- 2%	-	12	12	0	0	no	-	hsa-miR-3960	-	-	cgcggcgggcggcucggacagcc	cuggacgcccguucccgccgccaugguc	cgcggcgggcggcucggacagccuagcuggacgcccguucccgccgccaugguc	chr11:46534540..46534594:-
chr3_29592	1.8	18 +/- 2%	-	20	20	0	0	no	-	hsa-miR-2861	-	-	agggccugucaccucgcgcc	cgcgaggcggcgggcccuuc	agggccugucaccucgcgccaccuccccgcgccccgcgaggcggcgggcccuuc	chr3:120724154..120724208:+
chr13_5770	1.8	18 +/- 2%	-	27	27	0	0	no	-	hsa-miR-8057	-	-	cuggcucugguggcuucgcugggu	ccagacgggcagccccggggccucuu	cuggcucugguggcuucgcugggucugcucugugccccagacgggcagccccggggccucuu	chr13:10067003..10067065:+
chr12_4250	1.8	18 +/- 2%	-	52	51	0	1	yes	-	-	-	-	uccagacggugcgggcucucc	cuggagccacgcccucuugga	uccagacggugcgggcucuccggauuuuuauuugccagcauccuggagccacgcccucuugga	chr12:28760006..28760069:+
chr9_40228	1.8	18 +/- 2%	-	12	12	0	0	no	-	hsa-miR-1207-5p	-	-	cggcagggggugcagggc	ucugcauucugccgug	cggcagggggugcagggcuggcuguggcucugcauucugccgug	chr9:84877809..84877853:+
chr8_38378	1.8	18 +/- 2%	-	38	38	0	0	yes	-	-	-	-	cuguguugaccucguccggcagu	ugccugcuggagucagcacaugaa	cuguguugaccucguccggcaguggccuggguuccugccugcuggagucagcacaugaa	chr8:31603773..31603832:+
chr14_7410	1.8	18 +/- 2%	-	12	12	0	0	no	-	hsa-miR-3180-3p	-	-	cggggcggccgggcugaggc	cucagaccugaccccgcg	cggggcggccgggcugaggccugccgcgggcggugcguccucucagaccugaccccgcg	chr14:56336821..56336880:+
chr10_1343	1.8	18 +/- 2%	-	15	15	0	0	yes	-	-	-	-	ucggcuuuccucugggcugaguu	cucgucccaggaaagccucau	ucggcuuuccucugggcugaguuggucgaauuccuuggccacuucucgucccaggaaagccucau	chr10:19614256..19614321:-
chr24_21704	1.8	18 +/- 2%	-	26	26	0	0	yes	-	-	-	-	gcuggagugagucuggggcagc	agccccaggcucccuccacccuugcuc	agccccaggcucccuccacccuugcucugccucacagcuggagugagucuggggcagc	chr24:15752813..15752871:-
chr8_39243	1.8	18 +/- 2%	-	26	26	0	0	no	-	hsa-miR-6756-5p	-	-	cgggugggcugggcccagggcucc	agccagcuugagcccaccuaca	cgggugggcugggcccagggcuccaggcggagcuaguuccaggagccagcuugagcccaccuaca	chr8:26588102..26588167:-
chr3_29557	1.8	18 +/- 2%	-	81	81	0	0	yes	-	-	-	-	uccuugaucuggguuggcugagg	ucaacccacccgggucuagcguug	ucaacccacccgggucuagcguugcaucugcacagcauccuugaucuggguuggcugagg	chr3:117724090..117724150:+
chr22_19796	1.8	18 +/- 2%	-	21	20	0	1	no	-	hsa-miR-4767	-	-	cgcgggcggaccucccggggcggc	cccgggagcccucccgcccgcug	cgcgggcggaccucccggggcggcccgcgcgggcccgggagcccucccgcccgcug	chr22:48981431..48981487:+
chr3_29859	1.8	18 +/- 2%	-	15	15	0	0	yes	-	-	-	-	gauaucugagaggagcug	gcacccgcuuggacucauugg	gauaucugagaggagcugggccucggcuuugggcgcggagugggggauucgcacccgcuuggacucauugg	chr3:34698192..34698263:-
chr21_18884	1.8	18 +/- 2%	-	29	29	0	0	yes	-	-	-	-	acugcucgccgggccgggucc	agccggccggccgagcuucgc	agccggccggccgagcuucgcucuuuuaagggucacugcucgccgggccgggucc	chr21:3343438..3343493:-
chr16_10451	1.8	18 +/- 2%	-	68	68	0	0	no	-	hsa-miR-3180-3p	-	-	cggggcggagcggggggc	cccaggcuuugggaucgag	cccaggcuuugggaucgaggggcucccgggcacaggcggggccgagcggggcggagcggggggc	chr16:83503279..83503343:+
chr28_24982	1.8	18 +/- 2%	-	37	37	0	0	no	-	hsa-miR-6799-5p	-	-	agggagguugugcgcgggccgca	cggccacgcgcgcgccgcccagc	cggccacgcgcgcgccgcccagccccacucgcgcagggagguugugcgcgggccgca	chr28:36891583..36891640:-
chr28_24444	1.8	18 +/- 2%	-	27	27	0	0	yes	-	-	-	-	gagggacgccacuugagcagagacc	aaggggccagggggcguccaugug	gagggacgccacuugagcagagaccugaaggggccagggggcguccaugug	chr28:35633265..35633316:+
chr26_23512	1.8	18 +/- 2%	-	48	48	0	0	yes	-	-	-	-	ucugagugggacccgggga	cccgggcccugcucuccaaagacu	cccgggcccugcucuccaaagacucugauuuuauaggucugagugggacccgggga	chr26:27132878..27132934:-
chr6_34083	1.8	18 +/- 2%	-	547	547	0	0	no	-	hsa-miR-1237-5p	-	-	ugggggcgggcgccggcggc	cccggcgucgguccccacg	cccggcgucgguccccacggagccuaguuucucccccaccgaggagucggagcuggagccauucuugggggcgggcgccggcggc	chr6:30970136..30970221:+
chr3_30423	1.8	18 +/- 2%	-	29	29	0	0	no	-	hsa-miR-7154-3p	-	-	aggaggacuggggcccagagggc	cuggggccacugcugguccccggc	aggaggacuggggcccagagggcuagugacuauccuggggccacugcugguccccggc	chr3:120624024..120624082:-
chr1_14547	1.7	18 +/- 2%	-	152	152	0	0	no	-	hsa-miR-941	-	-	cacccggccgucggggca	ccucucugggaggg	ccucucugggagggggcugccuuccuccgggagcaggacccacccggccgucggggca	chr1:89521215..89521273:+
chr2_27120	1.7	18 +/- 2%	-	92	92	0	0	no	-	hsa-miR-7704	-	-	gggggucggcggcgcgcu	ggcccguccggccccuga	ggcccguccggccccugagcgggaggggggucggcggcgcgcu	chr2:29306427..29306470:-
chr2_26878	1.7	18 +/- 2%	-	22	22	0	0	yes	-	-	-	-	aggaauggagagcaggggaaca	ugaccuaagccucucauugcucu	ugaccuaagccucucauugcucucuguccaguugggcuucccggaccugggaggaauggagagcaggggaaca	chr2:11784922..11784995:-
chr9_40248	1.7	18 +/- 2%	-	17	17	0	0	yes	-	-	-	-	cugggagugggugugggcuc	gcccacccaugcucccagga	cugggagugggugugggcucugcccccuugucuccugcuucagcccacccaugcucccagga	chr9:85274738..85274800:+
chr7_35466	1.7	18 +/- 2%	-	38	38	0	0	no	-	hsa-miR-296-5p	-	-	ugggccccgcccccucuggccu	gccagggagggccaggcccccc	ugggccccgcccccucuggccucaguuuccccuugaaagaagcaagcuggccagggagggccaggcccccc	chr7:652913..652984:+
chr11_2403	1.7	18 +/- 2%	-	21	21	0	0	yes	-	-	-	-	gggggugacugguuucgau	cgggaguuccccuua	cgggaguuccccuuagaauggucacugggaaaggcuguccugguggcacagggagggggugacugguuucgau	chr11:24094154..24094227:+
chr6_34730	1.7	18 +/- 2%	-	5874	5874	0	0	yes	-	-	-	-	cugggacugaggcacggcc	cccugccucuccugggg	cccugccucuccuggggccuuggccagggcugcacugggacugaggcacggcc	chr6:11432713..11432766:-
chr5_33058	1.7	18 +/- 2%	-	29	29	0	0	yes	-	-	-	-	uuccauuguggggcgagcucucu	ggggcgcgcuccgugaaggaagc	ggggcgcgcuccgugaaggaagccgggcuuugguuuccauuguggggcgagcucucu	chr5:15151799..15151856:-
chr20_17051	1.7	18 +/- 2%	-	59	59	0	0	yes	-	-	-	-	aggacagauugcuggggcccagaa	aagggagcccagugaugcuguccaca	aagggagcccagugaugcuguccacagaggacagauugcuggggcccagaa	chr20:25045377..25045428:+
chr16_10108	1.7	18 +/- 2%	-	11	11	0	0	yes	-	-	-	-	ggcgggcugcugggaccaggac	gcuggaugcccagcagcccugcuac	ggcgggcugcugggaccaggacuaugacagggcugugcugccgcugcuggaugcccagcagcccugcuac	chr16:36990571..36990641:+
chr14_8247	1.7	18 +/- 2%	-	59	59	0	0	yes	-	-	-	-	acagcuucuuagagggac	ccacaaaggagcugcuu	acagcuucuuagagggacacugccacagguacaguccugggcagguccacaaaggagcugcuu	chr14:71817256..71817319:-
chr2_27132	1.7	18 +/- 2%	-	14	14	0	0	yes	-	-	-	-	aaaugaggaggaaggaugagcu	ugccuuccucucacucc	ugccuuccucucacucccuggagggagggagcaucccggccacagggaaaugaggaggaaggaugagcu	chr2:29690221..29690290:-
chr1_15958	1.7	18 +/- 2%	-	24	24	0	0	yes	-	-	-	-	acuuugcauuacuaugaccgucu	aaggucauaguaaugcaaagcaa	aaggucauaguaaugcaaagcaauaaauauguuuuuuucauacaugaauacauauaauguuauuacuuugcauuacuaugaccgucu	chr1:68855659..68855746:-
chr14_7975	1.7	18 +/- 2%	-	556	556	0	0	yes	-	-	-	-	caaaaacacagggcucug	gagggucccugaggga	caaaaacacagggcucuggugggaaaaggguuuccgccuuccucccagugccagagggucccugaggga	chr14:34353692..34353761:-
chr9_40097	1.7	18 +/- 2%	-	30	30	0	0	yes	-	-	-	-	uggcaggaugggagggcagggaagg	ugugccccuggcucuguuuggg	ugugccccuggcucuguuugggaggcacuggcaggaugggagggcagggaagg	chr9:71671169..71671222:+
chr13_6407	1.7	18 +/- 2%	-	116	116	0	0	yes	-	-	-	-	acuggaggcuucaucgucaggga	ccugacgugguggcuccugaga	acuggaggcuucaucgucagggaggaaauuuccagccuccugacgugguggcuccugaga	chr13:8247207..8247267:-
chr5_32958	1.7	18 +/- 2%	-	37	37	0	0	yes	-	-	-	-	ugugggcucgugcgucagcu	cugucucacgggcucgcugu	cugucucacgggcucgcugucucacaacugugggcucgugcgucagcu	chr5:3833405..3833453:-
chr20_18327	1.7	18 +/- 2%	-	10	8	2	0	no	-	hsa-miR-744-5p	-	-	cgcggggcuggcgcggggccg	gccccgggcccgccccgccgcc	cgcggggcuggcgcggggccggccgccggcgcgcuccgggggcugcucgggcugcgcgggcuccugccccgggcccgccccgccgcc	chr20:63797697..63797784:-
chr13_6799	1.7	18 +/- 2%	-	79	79	0	0	no	-	hsa-miR-7704	-	-	cggggucggcggcgcgggcc	cccgcccgagcuggcu	cggggucggcggcgcgggccaugcgugcgcacacacgcgcccgcccgagcuggcu	chr13:39899774..39899829:-
chr6_34680	1.7	18 +/- 2%	-	140099	140099	0	0	no	-	hsa-miR-375-3p	-	-	uuuguucguucggcucgcguga	gcgacgagccccucgcacaaacc	gcgacgagccccucgcacaaaccggaccugagcguuuuguucguucggcucgcguga	chr6:8343128..8343185:-
chr1_16588	1.7	18 +/- 2%	-	264	264	0	0	yes	-	-	-	-	uugccugggccucuggaacca	uuuccagccucccgggcaagg	uuuccagccucccgggcaagggaacaguccccucccuugccugggccucuggaacca	chr1:141790301..141790358:-
chr25_23001	1.7	18 +/- 2%	-	11	11	0	0	yes	-	-	-	-	agcugggaggucucgcugagcacc	cucucggcggccucccagacccucc	agcugggaggucucgcugagcaccuuuucccugcagccagggcgucugccucucggcggccucccagacccucc	chr25:36754330..36754404:-
chr1_14888	1.7	18 +/- 2%	-	12	12	0	0	no	-	hsa-miR-665	-	-	cccaggaggggaggugggcggcac	gcugcuccuucucccuccagaacaggga	cccaggaggggaggugggcggcacucagcgcugcuccuucucccuccagaacaggga	chr1:124109838..124109895:+
chr7_35380	1.7	18 +/- 2%	-	14	14	0	0	no	-	hsa-miR-17-5p	-	-	gaaagugccggcacagggcugc	agcuccuggccaccuucuc	gaaagugccggcacagggcugccagcuccuggccaccuucuc	chr7:15359..15401:+
chr26_23453	1.7	18 +/- 2%	-	28	28	0	0	yes	-	-	-	-	gugcugguucaagguagggac	cccugccuuggaccagccau	gugcugguucaagguagggacuuaauugguuaauaaauagagucccugccuuggaccagccau	chr26:14289486..14289549:-
chr31_28401	1.7	18 +/- 2%	-	17	17	0	0	yes	-	-	-	-	ucgagucucucugggucgcu	uggcacagagaggcuaagua	uggcacagagaggcuaaguaaauugcccaagguggcucagccagugaguggcagagcagucuggcucgagucucucugggucgcu	chr31:18379792..18379877:+
chr14_7409	1.7	18 +/- 2%	-	16	12	4	0	no	-	hsa-miR-3180-3p	-	-	cggggcggccgggcugaggc	cuccuaucccgaaucucugug	cuccuaucccgaaucucugugaggcucggagcgacucugcugugcgucuuugcggggcggccgggcugaggc	chr14:56336769..56336841:+
chr28_24969	1.7	18 +/- 2%	-	84	84	0	0	yes	-	-	-	-	uuuuccccuaguucucuucca	gugcaggcgcccucggggagaauu	uuuuccccuaguucucuuccauauuuucuucuuggugcaggcgcccucggggagaauu	chr28:36566618..36566676:-
chr9_40242	1.7	18 +/- 2%	-	12	12	0	0	no	-	hsa-miR-185-3p	-	-	aggggcugcagggcugggguc	ccccacccccaggccacac	aggggcugcagggcuggggucgucggguccugaccucauccccccacccccaggccacac	chr9:85265608..85265668:+
chr23_21074	1.7	18 +/- 2%	-	18	18	0	0	no	-	hsa-miR-6085	-	-	gaggggcuggggucugcggcugacc	uggcccagacucuagcggagacuaccu	uggcccagacucuagcggagacuaccuggagccugggaggggcuggggucugcggcugacc	chr23:54839999..54840060:-
chr8_38239	1.7	18 +/- 2%	-	57	49	0	8	no	-	hsa-miR-6826-3p	-	-	cuccccucgccggccccccagg	aggggcgggugacccgggcuggac	aggggcgggugacccgggcuggacuuaacgcccccuccccucgccggccccccagg	chr8:21674116..21674172:+
chr21_18426	1.7	18 +/- 2%	-	12	12	0	0	no	-	hsa-miR-22-3p	-	-	cagcugccccggaucacgcggacgc	ggaagccgcacugguggcagugca	cagcugccccggaucacgcggacgcuggugagcaccguggaagccgcacugguggcagugca	chr21:3089704..3089766:+
chr12_4217	1.7	18 +/- 2%	-	22	22	0	0	yes	-	-	-	-	cugacccuugaccucccacagc	uguggggggcaugggaugga	uguggggggcaugggauggauuacuucugacuccugacccuugaccucccacagc	chr12:28175660..28175715:+
chr29_25623	1.7	18 +/- 2%	-	17	17	0	0	no	-	hsa-miR-658	-	-	ggcggagggcgaggcggcg	ccgcccgcagcuccucgc	ggcggagggcgaggcggcgugcucggcagccccggccccccgcaccccgccgcccgcagcuccucgc	chr29:34342497..34342564:-
chr3_29738	1.7	18 +/- 2%	-	123	123	0	0	yes	-	-	-	-	ucauggcugcacaggggcuu	gcuccuguguagaccuggagg	gcuccuguguagaccuggaggguaaauguugaggucuccucauggcugcacaggggcuu	chr3:18804877..18804936:-
chr15_9377	1.7	18 +/- 2%	-	85	57	0	28	yes	-	-	-	-	gaugguggcccaguagaggaggcc	cucacugggcuccaucucgccg	gaugguggcccaguagaggaggccugcaccucacugggcuccaucucgccg	chr15:33535619..33535670:-
chr1_16786	1.7	18 +/- 2%	-	28	28	0	0	no	-	hsa-miR-1237-5p	-	-	cgggggcggagcggcggg	cgcgcgcgcgcccgcagc	cgcgcgcgcgcccgcagccacacacccggccgggggcggagcggcggg	chr1:171255173..171255221:-
chr8_37998	1.7	18 +/- 2%	-	968	968	0	0	yes	-	-	-	-	gccucggcugucauggugg	acccucgagagccgggcau	gccucggcugucaugguggcccauucuaaugcugucaccugccacccucgagagccgggcau	chr8:12094186..12094248:+
chr7_35401	1.7	18 +/- 2%	-	19	14	0	5	no	-	hsa-miR-181a-2-3p	-	-	cccacugacggccuguccuucu	caggccgccugugagguccc	caggccgccugugaggucccgguccaggggccccacugacggccuguccuucu	chr7:194955..195008:+
chr7_35425	1.7	18 +/- 2%	-	11	11	0	0	no	-	hsa-miR-6878-3p	-	-	cuggccucucucucuccccag	gggagaggggggugcccgccagcc	gggagaggggggugcccgccagcccccaaccuccuggccucucucucuccccag	chr7:492470..492524:+
chr21_18384	1.7	18 +/- 2%	-	25	9	0	16	yes	-	-	-	-	ucugcucccugggauggaggacu	ccuccucccaguggacagacac	ucugcucccugggauggaggacucaacgcccuccucccaguggacagacac	chr21:2223608..2223659:+
chr28_24678	1.7	18 +/- 2%	-	292	292	0	0	yes	-	-	-	-	agcgggacgggagccgggc	ccauucugcccgcaaa	agcgggacgggagccgggcguggugacgggaacacucccucacgggaauagacccauucugcccgcaaa	chr28:46279212..46279281:+
chr8_39238	1.7	18 +/- 2%	-	12	12	0	0	no	-	hsa-miR-4723-5p	-	-	cgggggaggccgggcggggggc	cccggcccggcgcugcccucgac	cccggcccggcgcugcccucgacagcggcaaguuugggaguugcacuaguuggcggggugcgggggaggccgggcggggggc	chr8:25910495..25910577:-
chr11_3494	1.7	18 +/- 2%	-	11	11	0	0	no	-	hsa-miR-6795-5p	-	-	cggggggagcggcgggggc	cucuguccagcucucccgccguc	cucuguccagcucucccgccgucccauucagcccggggaaucccccagccgggccgggccggggcggggggagcggcgggggc	chr11:32574994..32575077:-
chr23_20732	1.7	18 +/- 2%	-	19	19	0	0	no	-	hsa-miR-1207-5p	-	-	gggcagggcugggacagc	gcuccacauaccugucacu	gggcagggcugggacagccugggcuccacauaccugucacu	chr23:54243529..54243570:+
chr16_10343	1.7	18 +/- 2%	-	62	62	0	0	yes	-	-	-	-	cccgggggucugaggggc	ccuucagcugccuaggac	ccuucagcugccuaggacugguagcauaguggcuuuggggcccgggggucugaggggc	chr16:67133716..67133774:+
chr28_24994	1.7	18 +/- 2%	-	17	17	0	0	yes	-	-	-	-	gcagacgaagcggcgggcc	cccacagucccugcug	cccacagucccugcuggugcagacgaagcggcgggcc	chr28:37273390..37273427:-
chr15_9668	1.7	18 +/- 2%	-	12	12	0	0	yes	-	-	-	-	gucacuuagccuucuuagggccacg	aggccugagggcagugacug	aggccugagggcagugacugaccccugccuggcuccacgaggaagucacuuagccuucuuagggccacg	chr15:70404630..70404699:-
chr10_1112	1.7	18 +/- 2%	-	22	22	0	0	no	-	hsa-miR-4689	-	-	gugaggagacugcgcggcccag	gggcugccuggcccuugcug	gggcugccuggcccuugcugaccuccucggauggaaggugaggagacugcgcggcccag	chr10:9979116..9979175:-
chr16_10147	1.7	18 +/- 2%	-	84	84	0	0	yes	-	-	-	-	ugaccccaccucuguccugccuc	gguaguggggcaggguggaguagag	gguaguggggcaggguggaguagagaucuacuggucuugaccccaccucuguccugccuc	chr16:39492297..39492357:+
chr3_29759	1.6	18 +/- 2%	-	12	9	3	0	no	-	hsa-miR-663a	-	-	gggcgggggcugucccgggagcac	cccuccguggccagcccucccuga	gggcgggggcugucccgggagcaccugccacccccugccaggccccuccguggccagcccucccuga	chr3:23741427..23741494:-
chr2_27805	1.6	18 +/- 2%	-	14	14	0	0	yes	-	-	-	-	cucuccugagguucugcugacgu	gucucaggacagcaggggcagga	cucuccugagguucugcugacguuuauacugagcaugaucugacgucucaggacagcaggggcagga	chr2:117971451..117971518:-
chrX_42617	1.6	18 +/- 2%	-	15	15	0	0	no	-	hsa-miR-423-5p	-	-	ggaggggcaggggcagcuc	gcugccuagguaugcucaaggcu	ggaggggcaggggcagcucccagcaguggccuggcccaggagggggcaguggcugcacaggcugccuagguaugcucaaggcu	chrX:126861826..126861909:-
chr12_4908	1.6	18 +/- 2%	-	15	15	0	0	no	-	hsa-miR-6762-3p	-	-	aggcugcucugggcagggaccagg	uggcucucccagacccccucc	aggcugcucugggcagggaccaggcagggaaggaccugagucgccucaccuggcucucccagacccccucc	chr12:36850788..36850859:+
chr12_4480	1.6	18 +/- 2%	-	191	191	0	0	no	-	hsa-miR-345-5p	-	-	ucugacucgcagucuccuccgcc	cggaaaacggccgcgcagcagcacagg	ucugacucgcagucuccuccgcccucagacuggcggaaaacggccgcgcagcagcacagg	chr12:29459009..29459069:+
chr24_21254	1.6	18 +/- 2%	-	16	16	0	0	no	-	hsa-miR-4779	-	-	uaggagggcuguggggcaaagcc	guaggccccaccaggacccuccugca	uaggagggcuguggggcaaagccgguaggccccaccaggacccuccugca	chr24:18820322..18820372:+
chr25_22946	1.6	18 +/- 2%	-	84	84	0	0	no	-	hsa-miR-9899	-	-	agggcgccgcgccagaggac	ccuucgcggcucacgc	ccuucgcggcucacgcguguuugcauccgcagggcgccgcgccagaggac	chr25:33398054..33398104:-
chr25_22910	1.6	18 +/- 2%	-	25	25	0	0	no	-	hsa-miR-4632-5p	-	-	gagggcaggacacaugggcc	caccacugugaauauucuccucug	caccacugugaauauucuccucugaaccacuagagggcaggacacaugggcc	chr25:31926259..31926311:-
chr25_22486	1.6	18 +/- 2%	-	11	11	0	0	yes	-	-	-	-	aaguggugucuccugggug	cacaggaggcaucaggugcuucu	aaguggugucuccugggugugggcacacaggaggcaucaggugcuucu	chr25:37014277..37014325:+
chr11_2265	1.6	18 +/- 2%	-	17	17	0	0	no	-	hsa-miR-4510	-	-	ugagggagcugagggcucgagg	gugagcccugggcacccguaca	gugagcccugggcacccguacaggcucuccagguauggcgugugagggagcugagggcucgagg	chr11:19609300..19609364:+
chr27_23692	1.6	18 +/- 2%	-	11	11	0	0	no	-	hsa-miR-6721-5p	-	-	cgggcagggggcggcgccg	ggagcgcccaggcccagc	cgggcagggggcggcgccggcggacgugcgugcgggcggcugggagcgcccaggcccagc	chr27:3531193..3531253:+
chr2_26928	1.6	18 +/- 2%	-	22	22	0	0	no	-	hsa-miR-4750-3p	-	-	ucugaccccagccuccaccccu	ggguaaggagggggaggagg	ggguaaggagggggaggaggggcugccuucaccucugaccccagccuccaccccu	chr2:14979145..14979200:-
NW_019644982.1_43972	1.6	18 +/- 2%	-	30	30	0	0	yes	-	-	-	-	uggcaggaugggagggcagggaagg	ucuucugcuuccucccugcuggg	uggcaggaugggagggcagggaaggagugagggcagggcauuuauucuucugcuuccucccugcuggg	NW_019644982.1:33391..33459:+
chr1_14235	1.6	18 +/- 2%	-	12	12	0	0	yes	-	-	-	-	gaaauggggguggggcugaaaauu	uuuucagccccucuccccuc	uuuucagccccucuccccucucuggagaaauggggguggggcugaaaauu	chr1:53153600..53153650:+
chr12_4697	1.6	18 +/- 2%	-	24	24	0	0	yes	-	-	-	-	auugaacuggggcucgagugu	acuggggcucgaguguagucc	acuggggcucgaguguaguccgugguuauuaagcuggauugaacuggggcucgagugu	chr12:35618374..35618432:+
chr11_2623	1.6	18 +/- 2%	-	87	86	1	0	yes	-	-	-	-	gaaggacggaagaggccc	cccuccuuccucccuuccc	cccuccuuccucccuucccucucccucucccccucccccgccgguggaugggagugaaggacggaagaggccc	chr11:46432543..46432616:+
chr1_14124	1.6	18 +/- 2%	-	31	31	0	0	yes	-	-	-	-	agugaaaguugggaccca	guccccagaguccuca	agugaaaguugggacccaaaggaaggggggaucccccccaagucuuaugguccccagaguccuca	chr1:29048350..29048415:+
chr5_32896	1.6	18 +/- 2%	-	26	26	0	0	yes	-	-	-	-	ucccugcuuggacuuucugc	gaggugcccggggaugggaca	gaggugcccggggaugggacagacugcccaggaaggaacugaucagugggacugucccugcuuggacuuucugc	chr5:1624688..1624762:-
chr2_26206	1.6	18 +/- 2%	-	46	46	0	0	no	-	hsa-miR-423-5p	-	-	agaggggcagagagcgagc	uaucucuggcucggcuu	uaucucuggcucggcuucagaggggcagagagcgagc	chr2:39213657..39213694:+
chr1_16121	1.6	18 +/- 2%	-	269	269	0	0	no	-	hsa-miR-31-3p	-	-	ggcuaugccugucugagcguggcu	ccccagggguggguguagcccc	ggcuaugccugucugagcguggcuugaugaucuaucgccccagggguggguguagcccc	chr1:89943179..89943238:-
chr1_14319	1.6	18 +/- 2%	-	23	23	0	0	no	-	hsa-miR-486-3p	-	-	cggggcagggcaggagau	cuccucccagucccggu	cuccucccagucccgguggaccgaaccgcggcccaggagcagguggagaggauggagagcggggcagggcaggagau	chr1:59809237..59809314:+
chr5_33549	1.6	18 +/- 2%	-	12	12	0	0	yes	-	-	-	-	ggaaggacagagggcugc	agccaucagucccacuga	ggaaggacagagggcugccucuucugugggucagcaugcagccaucagucccacuga	chr5:54921869..54921926:-
chr1_15449	1.6	18 +/- 2%	-	90	90	0	0	yes	-	-	-	-	ggcacgucugucugggcc	uuagggcugagggccug	ggcacgucugucugggccuccguguuagggcugagggccug	chr1:7084976..7085017:-
chr20_17606	1.6	18 +/- 2%	-	15	15	0	0	no	-	hsa-miR-939-5p	-	-	cggggagcccucggcagacag	guaagugcccggaggaccugag	cggggagcccucggcagacagucacucagucggucagcaggcacgaccguggagcucuguaagugcccggaggaccugag	chr20:65007654..65007734:+
chr21_18929	1.6	18 +/- 2%	-	15	15	0	0	no	-	hsa-miR-485-5p	-	-	cgaggcugugagagacggc	uuucuccgcaccugug	cgaggcugugagagacggcaggggcccagcuccgguuggcgcggggcuuucuccgcaccugug	chr21:4057321..4057384:-
chr5_32950	1.6	18 +/- 2%	-	76	73	0	3	no	-	hsa-miR-3126-3p	-	-	caucuggcuugugcuccccagg	agggggaccaggccuggaggguu	agggggaccaggccuggaggguugcaaccccuuccaucuggcuugugcuccccagg	chr5:3323646..3323702:-
chr12_4696	1.6	18 +/- 2%	-	24	24	0	0	yes	-	-	-	-	auugaacuggggcucgagugu	acuggggcucaaguguagucc	auugaacuggggcucgaguguaguccgugguuauuaagcuggauugaacuggggcucaaguguagucc	chr12:35618285..35618353:+
chr9_40098	1.6	18 +/- 2%	-	30	30	0	0	yes	-	-	-	-	uggcaggaugggagggcagggaagg	ucuucugcuuccucccugcuggg	uggcaggaugggagggcagggaaggagugagggcagggcauuuauucuucugcuuccucccugcuggg	chr9:71671197..71671265:+
chr10_142	1.6	18 +/- 2%	-	13	13	0	0	no	-	hsa-miR-6776-5p	-	-	ucuggguggggcccggcgaucu	auugcagcacgcccucccaggga	ucuggguggggcccggcgaucuguauugcagcacgcccucccaggga	chr10:10197146..10197193:+
chr12_5418	1.6	18 +/- 2%	-	2835	2620	0	215	no	-	hsa-miR-210-3p	-	-	cugugcgugugacagcggcu	agccacugcccaccgcacacug	agccacugcccaccgcacacugcgcugcuccggacccacugugcgugugacagcggcu	chr12:35596557..35596615:-
chr20_17715	1.6	18 +/- 2%	-	22	22	0	0	yes	-	-	-	-	ugggggucggggagggac	ccacugcccaccccucaga	ugggggucggggagggaccagccacugcccaccccucaga	chr20:13549667..13549707:-
chr3_29692	1.6	18 +/- 2%	-	14	14	0	0	no	-	hsa-miR-4688	-	-	gaggggcacccucugagccuccagg	cagauucucagagcuggcgcugucug	cagauucucagagcuggcgcugucugccuugagggugugaaggaucgugcuguggagcccugggcagaggggcacccucugagccuccagg	chr3:10955136..10955227:-
chr3_30073	1.6	18 +/- 2%	-	36	36	0	0	yes	-	-	-	-	agcugagagcggagaccu	gcucucgcuuaaccagcucu	agcugagagcggagaccuuggaccuggguagacuccccggguacgacggcucucgcuuaaccagcucu	chr3:56013262..56013330:-
chr6_35231	1.6	18 +/- 2%	-	25	25	0	0	no	-	hsa-miR-6868-5p	-	-	acuggcagguggaggcuugaggg	cugccuccucaaaccuuggucuagac	acuggcagguggaggcuugagggcucacccugccuccucaaaccuuggucuagac	chr6:75060241..75060296:-
chr5_32546	1.6	18 +/- 2%	-	13	13	0	0	no	-	hsa-miR-7108-3p	-	-	ccccgcccggcccggccg	gccgggcucggccguc	ccccgcccggcccggccggccaccuggggcgaccauuccccuccuugcguccuccucucugggauaaggccgggcucggccguc	chr5:46152526..46152610:+
chr11_2200	1.6	18 +/- 2%	-	44	44	0	0	yes	-	-	-	-	cugcuguucccauccuugggug	caccuagccuucaggagagcaggg	cugcuguucccauccuugggugcaguucugcacaccuacugcgcaccuagccuucaggagagcaggg	chr11:18426405..18426472:+
chr21_18779	1.6	18 +/- 2%	-	178	178	0	0	yes	-	-	-	-	agugucaucguugggggg	cuucaaagaaaaccacagg	cuucaaagaaaaccacagggcaccgagggccagugucaucguugggggg	chr21:57544624..57544673:+
chr1_16445	1.6	18 +/- 2%	-	64	64	0	0	no	-	hsa-miR-3620-5p	-	-	uugggcuggagcaccagagca	ggcugggcccaggccagac	uugggcuggagcaccagagcagaagguuggcuaagcuuccgggcugggcccaggccagac	chr1:120754551..120754611:-
chr29_25489	1.6	18 +/- 2%	-	10	9	1	0	yes	-	-	-	-	uccgccgcguccuccucg	ggaaggacgcggcggaga	uccgccgcguccuccucguucggcucuucggagccuucgcgggaaggacgcggcggaga	chr29:14847687..14847746:-
chr22_20062	1.6	18 +/- 2%	-	14	14	0	0	no	-	hsa-miR-93-3p	-	-	ucugcugagagauggggagagc	ucccccaucccuccuggagc	ucccccaucccuccuggagccaaauuuaggcagcucugcugagagauggggagagc	chr22:24041997..24042053:-
chr12_5315	1.6	18 +/- 2%	-	14	14	0	0	no	-	hsa-miR-4751	-	-	ggaggaccugcugcagcug	gcugucagugccuccgc	ggaggaccugcugcagcugcacgagcugguggaagcagacauugcugugcaggcugagagagugcgggcugucagugccuccgc	chr12:30359984..30360068:-
chr13_6256	1.6	18 +/- 2%	-	11	11	0	0	yes	-	-	-	-	ucuccgcacuguggagcuggggucu	accccaguguggagcgugccaagggaggag	ucuccgcacuguggagcuggggucuguaaagaggcaccaaccccaguguggagcgugccaagggaggag	chr13:43694669..43694738:+
chr28_25032	1.6	18 +/- 2%	-	14	14	0	0	no	-	hsa-miR-423-5p	-	-	cgaggggcaggcggggcggag	ccgucccgccccggcaccuccucccg	ccgucccgccccggcaccuccucccgcaccccaccccuuccaggcgcgcgaggggcaggcggggcggag	chr28:38636389..38636458:-
chr13_6046	1.6	18 +/- 2%	-	165	165	0	0	no	-	hsa-miR-146b-3p	-	-	ccccugugcuggacugag	gcauccagcgaggcuggggca	ccccugugcuggacugaggcccacagaaggagggcauccagcgaggcuggggca	chr13:33311743..33311797:+
chr11_3722	1.6	18 +/- 2%	-	46	46	0	0	yes	-	-	-	-	ugagcggccguggacuggggag	cuccagcguccgggccagcucugg	cuccagcguccgggccagcucugguucugagcggccguggacuggggag	chr11:47956154..47956203:-
chr21_19281	1.6	18 +/- 2%	-	81	81	0	0	no	-	hsa-miR-6850-5p	-	-	cugcggaaccccaugccc	ccaagggguccgggg	cugcggaaccccaugccccugggcuccagcuccgaggagucccuuugggaugaggccuguagcucccagaccaagggguccgggg	chr21:58942708..58942793:-
chr10_15	1.6	18 +/- 2%	-	155	155	0	0	yes	-	-	-	-	agggucagcgacuggggu	accagggcgcugggcugac	accagggcgcugggcugacugcuauggauugagggucagcgacuggggu	chr10:1566574..1566623:+
chr22_19774	1.6	18 +/- 2%	-	29	29	0	0	no	-	hsa-miR-8057	-	-	guggcucugagggcuggg	ucuccugggaggcuga	guggcucugagggcuggguugggagacuaucagaacaucauggagucagcccuggccucuccugggaggcuga	chr22:46785981..46786054:+
chr11_2362	1.6	18 +/- 2%	-	16	16	0	0	yes	-	-	-	-	agguagccucucucccccugggcc	ccugggggugaggagguuaccccu	agguagccucucucccccugggccacuccugggggugaggagguuaccccu	chr11:22358799..22358850:+
chr5_33190	1.6	18 +/- 2%	-	76	73	0	3	no	-	hsa-miR-3126-3p	-	-	caucuggcuugugcuccccagg	agggggaccaggccuggaggguu	agggggaccaggccuggaggguugcgaccccuuccaucuggcuugugcuccccagg	chr5:31436994..31437050:-
chr8_38298	1.6	18 +/- 2%	-	24	24	0	0	no	-	hsa-miR-6776-5p	-	-	ccugggugauugcggcuuggcggc	ugccaggcugcagccacccacccu	ccugggugauugcggcuuggcggcccuugugugccaggcugcagccacccacccu	chr8:24545968..24546023:+
chr25_22520	1.6	18 +/- 2%	-	43	43	0	0	no	-	hsa-miR-620	-	-	auggagauccugcccccgcgcug	aagcgggagcugcucuuccugg	auggagauccugcccccgcgcugcauucagaucgccaagcgggagcugcucuuccugg	chr25:37938191..37938249:+
chr24_21506	1.6	18 +/- 2%	-	15	15	0	0	yes	-	-	-	-	caagggcaaggcugguuucacc	ugagagucggccuugccuucgggg	caagggcaaggcugguuucaccuugagagucggccuugccuucgggg	chr24:44137013..44137060:+
chr20_17934	1.6	18 +/- 2%	-	21	20	0	1	yes	-	-	-	-	cccgcucucucucuccccuucu	aagggggaggguggagacu	aagggggaggguggagacugaauccccgcucucucucuccccuucu	chr20:29816426..29816472:-
chr2_26963	1.6	18 +/- 2%	-	13	9	0	4	no	-	-	-	-	ucuagggcagggcuucucaaccu	guuguggggcuguccugug	ucuagggcagggcuucucaaccugagcacuauugacauuuuggauacuuuguuguggggcuguccugug	chr2:17797953..17798022:-
chr6_35310	1.6	18 +/- 2%	-	77	77	0	0	yes	-	-	-	-	cagguccuggagggcgccu	gugucuguggggcucagg	gugucuguggggcucagguccuggagggcgccuugaggagaugggaggugucugugggguccagguccuggagggcgccu	chr6:80356570..80356650:-
chrX_41344	1.6	18 +/- 2%	-	38	38	0	0	no	-	hsa-miR-3199	-	-	ugggacugagcuccgcgggcguga	gcggcuuugcggaugaggaggucccugu	ugggacugagcuccgcgggcgugaggaauccccgcggcuuugcggaugaggaggucccugu	chrX:44424273..44424334:+
chr11_3800	1.5	18 +/- 2%	-	11	11	0	0	yes	-	-	-	-	aagaagcuggcggacucgggagaa	cuccugggaguccccaagcucuguc	cuccugggaguccccaagcucuguccagggguccaggggcucuuggugaagaagcuggcggacucgggagaa	chr11:52021777..52021849:-
chr6_33856	1.5	18 +/- 2%	-	12	12	0	0	no	-	hsa-miR-3620-5p	-	-	augggcugagggacgacagggg	ucuggaauccccagcccugua	augggcugagggacgacaggggucccugcucuggaauccccagcccugua	chr6:7825539..7825589:+
chr8_38223	1.5	18 +/- 2%	-	33	33	0	0	no	-	hsa-miR-1237-5p	-	-	agggggcggcaggcggggg	ccggaaugucugcucucaga	ccggaaugucugcucucagacaagggggcggcaggcggggg	chr8:20700108..20700149:+
chr13_5946	1.5	18 +/- 2%	-	14	14	0	0	no	-	hsa-miR-3960	-	-	ggcggcgggcggcgggcu	acuggcgucccaggcucc	ggcggcgggcggcgggcucuacaucucugaaaguaucggcagagggaaggagaaacuggcgucccaggcucc	chr13:23389618..23389690:+
chr21_18857	1.5	18 +/- 2%	-	15	15	0	0	no	-	hsa-miR-485-5p	-	-	agaggcugcaggggggac	ccuccuugcuugc	agaggcugcaggggggacaugccguggcugcuucuggggagugauggccccuccuugcuugc	chr21:1577732..1577794:-
chr15_8553	1.5	18 +/- 2%	-	13	13	0	0	yes	-	-	-	-	gaggcuggagcuggagcuggagggc	cauuccgaaagccagucuagcuuccu	cauuccgaaagccagucuagcuuccuguucuugccucauccuugcaccuuucuuggcuccagcguggaggcuggagcuggagcuggagggc	chr15:16758175..16758266:+
chr12_4716	1.5	18 +/- 2%	-	12	12	0	0	no	-	hsa-miR-6790-3p	-	-	cgaccucggagagccgaacgggagg	ccccggccuggccccagguccaa	cgaccucggagagccgaacgggaggcagccacgcaccugggaagcugcucccccggccuggccccagguccaa	chr12:35721243..35721316:+
chr9_40822	1.5	18 +/- 2%	-	16	16	0	0	no	-	hsa-miR-6737-5p	-	-	cugggguggaugugcgggcu	ccccucugcuccccuggc	ccccucugcuccccuggcuucuacaaggaaaacugggguggaugugcgggcu	chr9:83919488..83919540:-
chr1_16155	1.5	18 +/- 2%	-	313	313	0	0	no	-	hsa-miR-4493	-	-	ggaaggccggcggggaag	cccucacgcgcgccuguccu	ggaaggccggcggggaaguugggucgagcgggcuggggacaguucagggcucgaggccaccgcucccucacgcgcgccuguccu	chr1:90921973..90922057:-
chr3_29930	1.5	18 +/- 2%	-	11	11	0	0	no	-	hsa-miR-6781-5p	-	-	ggggccggcgggggacuc	guccaggguggccuuga	guccaggguggccuugaggggccgacgggaccuuugggggggucugggcagccgucaggggccggcgggggacuc	chr3:36636963..36637038:-
chr5_33298	1.5	18 +/- 2%	-	23	18	5	0	no	-	hsa-miR-3620-5p	-	-	gugggcuggggaggaguccggga	cuggacauggagauccacgccuaccg	cuggacauggagauccacgccuaccgcaagcuccuggagggcgaggaggagaggugggcuggggaggaguccggga	chr5:38653726..38653802:-
chr1_14623	1.5	18 +/- 2%	-	47	47	0	0	yes	-	-	-	-	ugaaccccagaaugaggccgacu	uggcuucucucugugggucagu	uggcuucucucugugggucaguggccuauuaugacugaaccccagaaugaggccgacu	chr1:93675852..93675910:+
chr22_20153	1.5	18 +/- 2%	-	13	13	0	0	yes	-	-	-	-	ucuggcuuucaccuagga	cuggggcagggcacaggga	ucuggcuuucaccuaggacagacccgccuggggcagggcacaggga	chr22:33709443..33709489:-
chr7_37156	1.5	18 +/- 2%	-	11	11	0	0	no	-	hsa-miR-4746-3p	-	-	cgcggugcucggggagggccug	gguccgcgagcgcccuggg	gguccgcgagcgcccugggaaggagccgcgcggugcucggggagggccug	chr7:27706647..27706697:-
chr10_1196	1.5	18 +/- 2%	-	35	35	0	0	no	-	hsa-miR-939-5p	-	-	gggggagccagggcggucaggac	ccuaacaaggccucugucccac	ccuaacaaggccucugucccacagcccugagccgggagaugagggggagccagggcggucaggac	chr10:13992911..13992976:-
chr5_33192	1.5	18 +/- 2%	-	76	73	0	3	no	-	hsa-miR-3126-3p	-	-	caucuggcuugugcuccccagg	agggggaccaggccuggaggguu	agggggaccaggccuggaggguugcgaccccuuccaucuggcuugugcuccccagg	chr5:31484529..31484585:-
chr1_16692	1.5	18 +/- 2%	-	66	66	0	0	yes	-	-	-	-	gauaccacccugucgugcu	caugaagccucagagugguuuuac	caugaagccucagagugguuuuacaguccgguuucgucagucccagugcuggagugugauaccacccugucgugcu	chr1:155121543..155121619:-
chr11_2605	1.5	18 +/- 2%	-	17	17	0	0	no	-	hsa-miR-6747-5p	-	-	gggggugucugugcgugggcccug	gaggugcugcccugcacccccca	gaggugcugcccugcaccccccauaggccugaucugcuugucccugggagggggugucugugcgugggcccug	chr11:44640006..44640079:+
chr2_27182	1.5	18 +/- 2%	-	512	512	0	0	no	-	hsa-miR-4450	-	-	gggggauuagcucagcugggc	ccggccugggccuguuugugu	ccggccugggccuguuuguguuggccuugccaggcgggggauuagcucagcugggc	chr2:32694384..32694440:-
chr23_20727	1.5	18 +/- 2%	-	23	23	0	0	no	-	hsa-miR-4649-5p	-	-	ggggcgagcgaggggcuc	aacccagccuguccuug	ggggcgagcgaggggcucaaacccagccuguccuug	chr23:54122514..54122550:+
chr7_36153	1.5	18 +/- 2%	-	175	174	1	0	no	-	hsa-miR-5001-3p	-	-	gucugccugggugucacac	gaggcucccaggaggaga	gaggcucccaggaggagagagagggcagggagggcagccacugucugggucugccugggugucacac	chr7:46709776..46709843:+
chr11_2892	1.5	18 +/- 2%	-	12	12	0	0	no	-	hsa-miR-4779	-	-	gaggagggcggagggggcu	cccuuuagagccagcugug	cccuuuagagccagcugugugggggcaggccaggccugcgcagaggagggcggagggggcu	chr11:990313..990374:-
chr22_19453	1.5	18 +/- 2%	-	11	11	0	0	no	-	hsa-miR-744-5p	-	-	cgcggggcugcggcggggcccu	cgccccccucgcccaccugcc	cgccccccucgcccaccugcccucggcgcccugugcugcgcggcgcggggcugcggcggggcccu	chr22:20084657..20084722:+
chr16_10804	1.5	18 +/- 2%	-	18	18	0	0	no	-	hsa-miR-18a-3p	-	-	ccugcccuggacugugccugca	cuauggcucagggcaggguguagggca	cuauggcucagggcaggguguagggcaaggggcuggagcugaguugccugcccuggacugugccugca	chr16:38587291..38587359:-
chr6_34847	1.5	18 +/- 2%	-	12	12	0	0	no	-	hsa-miR-1207-5p	-	-	gggcagggcugagggaggggaccc	gaauugcccccaaauucaggagccucc	gggcagggcugagggaggggacccacgugagggaauugcccccaaauucaggagccucc	chr6:26096962..26097021:-
chr1_15567	1.5	18 +/- 2%	-	269	269	0	0	no	-	hsa-miR-151a-5p	-	-	gcgaggaggauggcggaguc	cgggaggguguuucuugguu	gcgaggaggauggcggagucggggcuccugacgguaaccgggggccgcuaaggcgggaggguguuucuugguu	chr1:20604828..20604901:-
chr10_1389	1.5	18 +/- 2%	-	25	25	0	0	no	-	hsa-miR-6731-5p	-	-	ggggagaggucgcggguc	cccucuugccccucgcccc	ggggagaggucgcggguccuggccugucccugagcccugggcucauaaggcuaucccucuugccccucgcccc	chr10:21561630..21561703:-
chr28_24960	1.5	18 +/- 2%	-	42	42	0	0	no	-	hsa-miR-185-3p	-	-	aggggcugcccagagcuggcggc	ugucaggggucugaggucgucccccc	ugucaggggucugaggucguccccccgcacaccugcccaggggcugcccagagcuggcggc	chr28:36374612..36374673:-
chrX_42588	1.5	18 +/- 2%	-	12	12	0	0	no	-	hsa-miR-4731-5p	-	-	ugcugggguccccugaaccugcc	cagggcagccccaucuuu	cagggcagccccaucuuucagggcccugccugugcugggguccccugaaccugcc	chrX:126540198..126540253:-
chr15_9149	1.5	18 +/- 2%	-	43	43	0	0	yes	-	-	-	-	cccugcccuuuguacaca	gguuaggagcuuggggu	cccugcccuuuguacacaggagucuaaccuucacuggcuugcugcacuugacuucugguuaggagcuuggggu	chr15:4205672..4205745:-
chr12_4667	1.5	18 +/- 2%	-	11	11	0	0	yes	-	-	-	-	aagagcggcuggaggggag	cccagaucaggggcuacaga	cccagaucaggggcuacagaggaggcugaggaagagcggcuggaggggag	chr12:35116241..35116291:+
chr11_2713	1.5	18 +/- 2%	-	11	11	0	0	yes	-	-	-	-	ccugugucugugucugguggcuc	gcugccaggcggcgcagccc	gcugccaggcggcgcagcccaggugccacagcccucucaccuggccugugucugugucugguggcuc	chr11:50902899..50902966:+
chr24_21351	1.5	18 +/- 2%	-	14	14	0	0	yes	-	-	-	-	ggagaaaagaaggacaaa	ucuccucccuugccuccuc	ucuccucccuugccuccuccucacuuugucuuuuuuccucuaaggugggaauaagaaaguggggaggagaaaagaaggacaaa	chr24:33187640..33187723:+
chr25_22906	1.5	18 +/- 2%	-	15	15	0	0	yes	-	-	-	-	cuucggcucucugguccc	agccggagucccggaguc	agccggagucccggagucuuggccucauccccacgugggagcccuuucuucggcucucugguccc	chr25:31924301..31924366:-
chr25_22350	1.5	18 +/- 2%	-	21	21	0	0	yes	-	-	-	-	gaagaaagggcucgggcag	cccccagcccuuucuccc	gaagaaagggcucgggcaguuugagcucagugcccucccccagcccuuucuccc	chr25:32135991..32136045:+
chr12_5241	1.5	18 +/- 2%	-	11	11	0	0	yes	-	-	-	-	gauggggggugcuggcagggca	uccugcuucacccucucacuu	gauggggggugcuggcagggcacaccccgccagggaccccagaggugguguuuccugcuucacccucucacuu	chr12:28693366..28693439:-
chr24_21746	1.5	18 +/- 2%	-	11	11	0	0	yes	-	-	-	-	ucuggagcugguacuagagcu	agcugauacuagcucuggacu	agcugauacuagcucuggacuugccaguggcucuaugauugacucugguucuggagcugguacuagagcu	chr24:19802678..19802748:-
chr13_6179	1.5	18 +/- 2%	-	64	64	0	0	no	-	hsa-miR-128-1-5p	-	-	uggggccgagggagaggacc	gccuccacccccacagggcccaga	gccuccacccccacagggcccagagacacagggacacaccggcuggggcuggggccgagggagaggacc	chr13:41977194..41977263:+
chr1_14267	1.5	18 +/- 2%	-	21	21	0	0	no	-	hsa-miR-1225-3p	-	-	cgagccccgucggccccgccc	uugggcgccacacggggacagcagc	uugggcgccacacggggacagcagcggccgcccccgggcugcagucccgccccagccccggccccgccgagccccgucggccccgccc	chr1:57556524..57556612:+
chr13_6107	1.5	18 +/- 2%	-	17	15	2	0	no	-	hsa-miR-885-3p	-	-	gggcagcgcggcggcggcg	ccggagccggcucgcuaau	ccggagccggcucgcuaaugguggacgcgugaggcggaggagcgcggcgggcgggcggccggggggcagcgcggcggcggcg	chr13:39611139..39611221:+
chr15_8468	1.5	18 +/- 2%	-	10	10	0	0	yes	-	-	-	-	acuccugaucgcgggcgcuccgag	uggggcgcuccgggucuggggugc	acuccugaucgcgggcgcuccgagucuggggcgcuccgggucuggggugc	chr15:7507186..7507236:+
chr11_1846	1.5	18 +/- 2%	-	16	16	0	0	no	-	hsa-miR-1827	-	-	ggaggcaggcgagcagccc	gcuggcaccugcagcacau	ggaggcaggcgagcagcccacgcuggcaccugcagcacau	chr11:810548..810588:+
chr8_38513	1.5	18 +/- 2%	-	40	40	0	0	yes	-	-	-	-	uguggugugacugggcuccc	gagcccagccacagcacagu	gagcccagccacagcacaguuucuuuccacagauggaguguggugugacugggcuccc	chr8:46353532..46353590:+
chr6_35349	1.5	18 +/- 2%	-	11	11	0	0	yes	-	-	-	-	acagcucagucguggcaggaga	uucccuucccgcggcagugcugaga	acagcucagucguggcaggagacgaguucccgucuucccuucccgcggcagugcugaga	chr6:84684258..84684317:-
chr22_19558	1.5	18 +/- 2%	-	196	196	0	0	no	-	hsa-miR-3714	-	-	uaaggcagaucucugggcc	cacuggggacauggccugga	uaaggcagaucucugggccccugaacuggcacuggggacauggccugga	chr22:27836428..27836477:+
chr10_327	1.5	18 +/- 2%	-	462	437	0	25	yes	-	-	-	-	ucugccucuuguuuccuuccagc	uuuggaagggaagagggaagag	uuuggaagggaagagggaagaggcucugccccugaccucugccucuuguuuccuuccagc	chr10:16223617..16223677:+
chr22_20280	1.5	18 +/- 2%	-	20	20	0	0	yes	-	-	-	-	agaggacgaccuuccccg	gccaggcggguguccuuucc	gccaggcggguguccuuuccaccacccugugugcuuccuuccagaagcugcacgcuugguccaagaggacgaccuuccccg	chr22:45029828..45029909:-
NW_019642989.1_43053	1.5	18 +/- 2%	-	42	15	27	0	no	-	hsa-miR-4767	-	-	ggcgggcgcgcugauccucc	aguuagggugccuggccg	aguuagggugccuggccgcuaacgccgguccuacaagcuggggacucgcuccgcaaugcagagggcucggggcugacggggcgggcgcgcugauccucc	NW_019642989.1:2731..2830:+
chr12_5524	1.5	18 +/- 2%	-	222	222	0	0	no	-	hsa-miR-4505	-	-	aggcuggguguggaagcg	gacccgaucccugcuucu	gacccgaucccugcuucuugucaggcuggguguggaagcg	chr12:36331335..36331375:-
chr3_29591	1.5	18 +/- 2%	-	20	20	0	0	no	-	hsa-miR-2861	-	-	agggccugucaccucgcgcc	cacgguaacguccugcccugc	cacgguaacguccugcccugcuggccggaggacugcagggccugucaccucgcgcc	chr3:120724118..120724174:+
chr8_37909	1.5	18 +/- 2%	-	24	24	0	0	no	-	hsa-miR-345-5p	-	-	ccugacucgcucucuuccccagg	cggggagggcagcuuggagggag	cggggagggcagcuuggagggagcgcccggcaguggcagcccugacucgcucucuuccccagg	chr8:5221154..5221217:+
chr2_26170	1.5	18 +/- 2%	-	151	151	0	0	yes	-	-	-	-	uguuggccuuuggacuggaacga	ucuccugguucacaggccucuggg	uguuggccuuuggacuggaacgacguuauuggcucuccugguucacaggccucuggg	chr2:36745134..36745191:+
chr6_34395	1.5	18 +/- 2%	-	18	18	0	0	no	-	hsa-miR-2861	-	-	agggccugggugcggucagacuggc	ccgcagagcgcugccucauuuccucu	ccgcagagcgcugccucauuuccucucuugcgaaagggccugggugcggucagacuggc	chr6:71118669..71118728:+
chr10_17	1.4	18 +/- 2%	-	44	44	0	0	yes	-	-	-	-	ggccaguuccugcggagcc	cugugcgggagggggugga	cugugcgggaggggguggaaggggaggucugagagggggugagggccaguuccugcggagcc	chr10:1613673..1613735:+
chr11_1985	1.4	18 +/- 2%	-	14	14	0	0	yes	-	-	-	-	cgucccagggaggacaggggcuc	uuccaaccagccugggaaggg	uuccaaccagccugggaagggcugucuguucgucccagggaggacaggggcuc	chr11:5476738..5476791:+
chr25_22857	1.4	18 +/- 2%	-	7	7	0	0	yes	-	hsa-miR-3126-5p	-	-	ugagggacaagaccaggagu	uccagggcuucucccucuaa	ugagggacaagaccaggaguugaaaugcgacuuccucuccagggcuucucccucuaa	chr25:28644323..28644380:-
chr4_31321	1.4	18 +/- 2%	-	16	16	0	0	no	-	hsa-miR-10401-5p	-	-	ugugugggcgggugcugacu	gccgcccccgcccacacgau	ugugugggcgggugcugacuggccccugauugugugcgcugcagucacacaccugcgccgcccccgcccacacgau	chr4:14465958..14466034:-
chr1_15465	1.4	18 +/- 2%	-	23	23	0	0	yes	-	-	-	-	augucuguucgagugucu	aggcgggguaggguagacauga	augucuguucgagugucugcgcaugugcgugcuuaugugugcaugcguggaggcgggguaggguagacauga	chr1:9544217..9544289:-
chr2_27511	1.4	18 +/- 2%	-	10	10	0	0	yes	-	-	-	-	ugcucgggcgccgccgcacugu	gcagcggcggcgccagaggcc	ugcucgggcgccgccgcacugugugugcgcucugcuccggaaccacgcagcggcggcgccagaggcc	chr2:59146896..59146963:-
chr11_3009	1.4	18 +/- 2%	-	14	14	0	0	yes	-	-	-	-	ucuguggugacagagcugagcu	cucuggcucugggcucccagaug	ucuguggugacagagcugagcuuggccucuggcucugggcucccagaug	chr11:5094172..5094221:-
chr22_19627	1.4	18 +/- 2%	-	166	166	0	0	yes	-	-	-	-	aauccugguuguuguucu	agcaucggucaggcacac	agcaucggucaggcacacggacagagccuuggcucaugagccgaauccugguuguuguucu	chr22:35484536..35484597:+
chr23_20725	1.4	18 +/- 2%	-	17	17	0	0	no	-	hsa-miR-6867-5p	-	-	agugugugaccuggugacu	ucggcacagacauaag	ucggcacagacauaaggcuucuccccugagugugugaccuggugacu	chr23:53846867..53846914:+
chr18_12177	1.4	18 +/- 2%	-	13	13	0	0	yes	-	-	-	-	cugggacucagccuugcu	cauagguucuguccacaggc	cauagguucuguccacaggcagcgcugcucauucagcccccggccugggacucagccuugcu	chr18:3182212..3182274:+
chr5_33387	1.4	18 +/- 2%	-	29	29	0	0	no	-	hsa-miR-1321	-	-	aagggaggggacuggagccugagu	aagggcagccuuccuucucccccuc	aagggaggggacuggagccugaguugggaggcugaggucccccacccuccagccucagcagacggacaagggcagccuuccuucucccccuc	chr5:43211749..43211841:-
chr21_18460	1.4	18 +/- 2%	-	12	12	0	0	no	-	hsa-miR-1236-5p	-	-	agagugacucagugcuggcgcgcc	ggcccagcucugaguuccccugu	agagugacucagugcuggcgcgccaggcacucucccaggaggcccagcucugaguuccccugu	chr21:3619519..3619582:+
chr31_28526	1.4	18 +/- 2%	-	12	7	0	5	yes	-	-	-	-	acuggcgucagaaguggaa	auuuauagccaguugcuc	auuuauagccaguugcucagaagcacagguaacagccugggcuugugacuggcgucagaaguggaa	chr31:15904169..15904235:-
chr8_38296	1.4	18 +/- 2%	-	128	128	0	0	yes	-	-	-	-	auccuuuaguccuucgacc	ccgaagcaagggacaa	auccuuuaguccuucgacccacuggacauccaggguccgaagcaagggacaa	chr8:24408471..24408523:+
chr9_40887	1.4	18 +/- 2%	-	58	58	0	0	yes	-	-	-	-	cuagagggcugcuggaggua	ucuccagggcuuuuugggg	cuagagggcugcuggagguaguugucuccagggcuuuuugggg	chr9:85076290..85076333:-
chr10_1822	1.4	18 +/- 2%	-	22	22	0	0	yes	-	-	-	-	aucugaauccccacucugccu	gcccacagagugcaggcucagaucc	gcccacagagugcaggcucagaucccacacuggaucugaauccccacucugccu	chr10:83573111..83573165:-
chr13_6421	1.4	18 +/- 2%	-	10	10	0	0	no	-	hsa-miR-4787-5p	-	-	ccggggguccugggcggaac	gccgcccuggccucgguc	ccggggguccugggcggaacuggcgaccgcccuggccgcccuggccucgguc	chr13:8640244..8640296:-
chrX_41985	1.4	18 +/- 2%	-	23	23	0	0	no	-	hsa-miR-7704	-	-	cggggucggugucgagcgcgggcc	cccagccucugcaucgccagccccaaa	cggggucggugucgagcgcgggccgcccagccucugcaucgccagccccaaa	chrX:33755746..33755798:-
chr14_7390	1.4	18 +/- 2%	-	30	30	0	0	yes	-	-	-	-	agagaauugacugagugg	ucucacuucucuacuucuug	agagaauugacugaguggcuuugguggcuucacccauggcucucacuucucuacuucuug	chr14:50284845..50284905:+
chr3_29174	1.4	18 +/- 2%	-	11	11	0	0	yes	-	-	-	-	aagagucgggcuguaagaug	ucuugcaccuggcuacaca	aagagucgggcuguaagaugcccuggaaauguuugggcgucuugcaccuggcuacaca	chr3:54155096..54155154:+
chr9_39955	1.4	18 +/- 2%	-	49	49	0	0	no	-	hsa-miR-3620-5p	-	-	gugggcuggugucaaagg	accaucacuacugcugggagccc	accaucacuacugcugggagcccaaggucuuguaugcagcauugcugcugggugggcuggugucaaagg	chr9:34278057..34278126:+
chr7_37724	1.4	18 +/- 2%	-	40	40	0	0	yes	-	-	-	-	ugguguccuagggugagcu	cucacuaggugacauaugc	cucacuaggugacauaugcgauuguucacagugguguccuagggugagcu	chr7:84832833..84832883:-
chr18_13095	1.4	18 +/- 2%	-	16	16	0	0	no	-	hsa-miR-6846-5p	-	-	ggggggcuggcggcggcggg	ggaggccggggauagcucccuuu	ggggggcuggcggcggcggguaauacugaggauaccggagaucugugacccucagaucuggaggccggggauagcucccuuu	chr18:80130352..80130434:-
chr12_4698	1.4	18 +/- 2%	-	24	24	0	0	yes	-	-	-	-	auugaacuggggcucgagugu	acuggggucuucaggggguuu	auugaacuggggcucgaguguaguccgugcuuauuaagcuggauugagcugggacuggggucuucaggggguuu	chr12:35618411..35618485:+
chr7_37617	1.4	18 +/- 2%	-	34	12	22	0	no	-	hsa-miR-4734	-	-	ucugcggggacugggguguca	accuucacacccgcauggc	ucugcggggacuggggugucacugcaggucuggggaggacucugacagccggagcccugcugcucugaccuucacacccgcauggc	chr7:70669884..70669970:-
chr23_20783	1.4	18 +/- 2%	-	22	20	0	2	yes	-	-	-	-	ccugcuccacuuugcucucagucc	agacuuugagcaauggagcagc	ccugcuccacuuugcucucaguccuucucucugaacacgcccagacuuugagcaauggagcagc	chr23:6668689..6668753:-
chr6_34654	1.4	18 +/- 2%	-	23	23	0	0	no	-	hsa-miR-3652	-	-	aggcuggagagggaggggga	ugaugcccucccaccacaauga	ugaugcccucccaccacaaugaggaaacugaggcuggagagggaggggga	chr6:7454960..7455010:-
chr21_18937	1.4	18 +/- 2%	-	11	11	0	0	yes	-	-	-	-	gcaggggccgggcgggcucag	cagcccacccacacccuugucc	gcaggggccgggcgggcucaggcugaggacccucugcagcccacccacacccuugucc	chr21:4640071..4640129:-
chr2_25651	1.4	18 +/- 2%	-	23	23	0	0	no	-	hsa-miR-6799-5p	-	-	ggggaggucugacgggcggc	ugcucugcaugacuccuccccug	ugcucugcaugacuccuccccugcacgaguugggggaggucugacgggcggc	chr2:1435663..1435715:+
chrX_41775	1.4	18 +/- 2%	-	142	142	0	0	yes	-	-	-	-	gucuccuggcuggcucgc	cugcuucccaggaaaucc	cugcuucccaggaaaucccagucggccugaggccaaggagccacaggcagagucuccuggcuggcucgc	chrX:125313332..125313401:+
chr6_34793	1.4	18 +/- 2%	-	69	69	0	0	yes	-	hsa-miR-1343-3p	-	-	uuccuggggcuguagcagg	uguacagugagaggagga	uuccuggggcuguagcaggguggaggaagguuuuauaggauggagacuuaaguuuguacagugagaggagga	chr6:19221185..19221257:-
chr14_8058	1.4	18 +/- 2%	-	22	22	0	0	yes	-	-	-	-	ugcugaccuggugacucc	ggucuaucaggcagacg	ggucuaucaggcagacgaccucacuagugcugaccuggugacucc	chr14:39315343..39315388:-
chr15_9328	1.4	18 +/- 2%	-	39	39	0	0	yes	-	-	-	-	ucuguaccuguccaccuucccu	ggaagguggggcucagaag	ggaagguggggcucagaaggcucaagaugaucccaauucuguaccuguccaccuucccu	chr15:29565376..29565435:-
chr25_22339	1.4	18 +/- 2%	-	12	12	0	0	no	-	hsa-miR-185-3p	-	-	cggggcuggccuggcggggcggc	ugcccccuaggucuuguuauuagug	ugcccccuaggucuuguuauuagugcguuaauggaaagcacgugcggggcuggccuggcggggcggc	chr25:31317891..31317958:+
chr11_2017	1.4	18 +/- 2%	-	191	191	0	0	no	-	hsa-miR-4522	-	-	cgacucugccccccaccuagc	uggguggcaguggcaguguguggg	uggguggcaguggcaguguguggggccggcagcugaacccgacucugccccccaccuagc	chr11:6214616..6214676:+
chr15_8926	1.4	18 +/- 2%	-	15	15	0	0	yes	-	-	-	-	aaagaaaggaagacuggggccu	guuaagcccagguauccuuuacccuc	aaagaaaggaagacuggggccuuuggguuaagcccagguauccuuuacccuc	chr15:70112241..70112293:+
chr3_28895	1.4	18 +/- 2%	-	599	565	0	34	yes	-	-	-	-	ucugaccugcauccccccaaacc	agggugggaaugcaggaccaggggg	agggugggaaugcaggaccagggggcauuucccugguggccccucugaccugcauccccccaaacc	chr3:31992661..31992727:+
chr14_7432	1.4	18 +/- 2%	-	20	20	0	0	yes	-	-	-	-	gagacugcaaggcuggag	ccaguuagcagcccccu	gagacugcaaggcuggagcagggagaagagacauucucuuucuuguuugcuuccuauuccaguuagcagcccccu	chr14:60093798..60093873:+
chr11_3807	1.4	18 +/- 2%	-	11	11	0	0	yes	-	-	-	-	gucgcgcgcgcgcgcgcg	ugugugugugugugauca	gucgcgcgcgcgcgcgcgcgugugugugugugugugugugugugugauca	chr11:52255072..52255122:-
chr8_39694	1.4	18 +/- 2%	-	43	38	0	5	yes	-	-	-	-	agccacuucucuuucacccgcc	cgcgggcgaaacagaagucgcu	cgcgggcgaaacagaagucgcucucgugcgucguugucugagccacuucucuuucacccgcc	chr8:97234451..97234513:-
chr12_4057	1.4	18 +/- 2%	-	11	11	0	0	no	-	hsa-miR-658	-	-	cgcggaggaggcagcgggagccgcc	cggcucccugcagcccgagccgcaug	cggcucccugcagcccgagccgcaugacgcgcggaggaggcagcgggagccgcc	chr12:12297891..12297945:+
chr12_5316	1.4	18 +/- 2%	-	14	14	0	0	no	-	hsa-miR-4751	-	-	ggaggaccugcugcagcug	gcugcagucgcaggaccugggc	gcugcagucgcaggaccugggcaagcaucuggcuggcguggaggaccugcugcagcug	chr12:30360049..30360107:-
chr6_34756	1.4	18 +/- 2%	-	49	49	0	0	yes	-	-	-	-	ucuggagccgagccugggaau	ucuugggcuccuggccccaaaggcu	ucuugggcuccuggccccaaaggcucugugaaagauggucuggagccgagccugggaau	chr6:13395726..13395785:-
chr21_19203	1.4	18 +/- 2%	-	36	36	0	0	yes	-	-	-	-	aaguuaagcgcaguccggccug	ggcuuggaugggcggaugugacuuuu	aaguuaagcgcaguccggccugguuggcuuggaugggcggaugugacuuuu	chr21:48887816..48887867:-
chr11_2569	1.3	18 +/- 2%	-	36	36	0	0	no	-	hsa-miR-6721-5p	-	-	ggggcaggaccuggggcuc	gugccuaggggcagcuga	gugccuaggggcagcugacugagaccacuuucuuuggucggggcaggaccuggggcuc	chr11:42145642..42145700:+
chr21_18903	1.3	18 +/- 2%	-	9	9	0	0	yes	-	-	-	-	acggcgcaggcgcggcggcgggcu	ccgugcagccgcgccugugccuccg	acggcgcaggcgcggcggcgggcuucaggccgugcagccgcgccugugccuccg	chr21:3686629..3686683:-
chr13_6115	1.3	18 +/- 2%	-	10	10	0	0	yes	-	-	-	-	agggcuucucugaggcaccaggg	auggggccucggggaggcucacu	auggggccucggggaggcucacuccagccuuugcagggcuucucugaggcaccaggg	chr13:39814971..39815028:+
chr26_23189	1.3	18 +/- 2%	-	164	164	0	0	yes	-	-	-	-	uuaguuccaucucugccaccc	gugguagucuuggaaccaaaa	gugguagucuuggaaccaaaagaucugcauuuuaguuccaucucugccaccc	chr26:26888855..26888907:+
chr7_37637	1.3	18 +/- 2%	-	11	11	0	0	no	-	hsa-miR-6888-5p	-	-	gaggagauccgggcuuggcucc	agccggcccggccucgu	gaggagauccgggcuuggcucccuuuccuccucccacgcggagcuggggcagagccggcccggccucgu	chr7:73070405..73070474:-
chr7_36559	1.3	18 +/- 2%	-	723	723	0	0	yes	-	-	-	-	aauaggauuagauacccu	gguauggaaugauccuccucu	gguauggaaugauccuccucuucucuggggguguuuugcccccgcuaaaauaggauuagauacccu	chr7:78630448..78630514:+
chr25_22454	1.3	18 +/- 2%	-	32	32	0	0	no	-	hsa-miR-4723-5p	-	-	cgggggagcggcgggggg	cagagugacucuggu	cgggggagcggcggggggggacgggacucaccaggugaugauguacugcaugugcucguuccucagagugacucuggu	chr25:36150934..36151012:+
chr10_528	1.3	18 +/- 2%	-	46	46	0	0	yes	-	-	-	-	cccacccuucgucuugugauc	ucaugagacgaagcgaggu	cccacccuucgucuugugaucugagcugauacagugccuccgucaugagacgaagcgaggu	chr10:19994647..19994708:+
chr17_11583	1.3	18 +/- 2%	-	17	17	0	0	yes	-	-	-	-	cagcaccucugcuggguc	ccaaaagcaguggaaaugag	ccaaaagcaguggaaaugaggcucacacaaaggcauucucagcaccucugcuggguc	chr17:66476590..66476647:+
chr3_30192	1.3	18 +/- 2%	-	34	34	0	0	yes	-	-	-	-	uaagaggcuaacacagaagggc	ccuuuccugugcccuuuuaag	ccuuuccugugcccuuuuaagguugacgcagugccuuaagaggcuaacacagaagggc	chr3:81184681..81184739:-
chrX_41608	1.3	18 +/- 2%	-	24	24	0	0	no	-	hsa-miR-661	-	-	agccuggggugucgugcugaggac	ccuccccuuuggcucuuucucccugcucc	agccuggggugucgugcugaggacuggauucuuccuccuccccuuuggcucuuucucccugcucc	chrX:91077337..91077402:+
chr3_30390	1.3	18 +/- 2%	-	64	64	0	0	no	-	hsa-miR-3189-3p	-	-	cccuugggacuggagggac	accucccgugucccaggguug	accucccgugucccaggguugucacgcugcagggcacugugaacccccuugggacuggagggac	chr3:118346609..118346673:-
chr1_14069	1.3	18 +/- 2%	-	867	867	0	0	yes	-	-	-	-	gaggaagacuggcccugagc	ccggguccacuguuauuuucuu	ccggguccacuguuauuuucuuucuuucuuuuuuuuuuguuuuuuuuuuugaggaagaggaagacuggcccugagc	chr1:26819121..26819197:+
chr22_19773	1.3	18 +/- 2%	-	29	29	0	0	no	-	hsa-miR-8057	-	-	guggcucugagggcuggg	gagacucugggugacgu	gagacucugggugacgucacccucccugagaugggaacaggcggaggggcagguguggcucguggcucugagggcuggg	chr22:46785920..46785999:+
chr26_23148	1.3	18 +/- 2%	-	21	21	0	0	yes	-	hsa-miR-6798-5p	-	-	gcagggggucaggaguug	augacugagcuuagugcua	gcagggggucaggaguugacauuaaauaauauuuguaaaaggaagaaaagauauguuaaugacugagcuuagugcua	chr26:17584019..17584096:+
chr7_35697	1.3	18 +/- 2%	-	226	226	0	0	no	-	hsa-miR-3960	-	-	agcggcggggcaggggcgcgg	gggccccauccccgagcgca	gggccccauccccgagcgcauccugggcaagaugacgguggcggugagcggcggggcaggggcgcgg	chr7:5710720..5710787:+
chr6_34670	1.3	18 +/- 2%	-	14	14	0	0	no	-	hsa-miR-637	-	-	acugggggaggguggacuugagc	gaaaggacacuugcccucucagucu	gaaaggacacuugcccucucagucugcuccuaacgcgcacugggggaggguggacuugagc	chr6:7740756..7740817:-
chr11_2851	1.3	18 +/- 2%	-	13	13	0	0	no	-	hsa-miR-8075	-	-	ugcugauggugaaggaugc	agacuucccaaguaga	agacuucccaaguagaugugcagaguuggaaggagccgugaggccucacuuugcugaguugcugauggugaaggaugc	chr11:60644924..60645002:+
chr7_36084	1.3	18 +/- 2%	-	17	17	0	0	no	-	hsa-miR-4446-3p	-	-	cagggcuguucugggcgccu	aagcaggaaaagcccugaa	cagggcuguucugggcgccuuagguugcucuuagguuagagcaagcaggaaaagcccugaa	chr7:45877415..45877476:+
chr13_5645	1.3	18 +/- 2%	-	41	41	0	0	no	-	hsa-miR-6846-5p	-	-	agggggcuugucggggguc	ccccuggcaagccugggug	ccccuggcaagccuggguguagcccaguguggucuucaagggggcuugucggggguc	chr13:4433533..4433590:+
chr22_19290	1.3	18 +/- 2%	-	18	18	0	0	yes	-	-	-	-	guuggcaggggccccggg	agguggcaggcgauugccagguu	guuggcaggggccccggggugcucucagguggcaggcgauugccagguu	chr22:851999..852048:+
chr4_30693	1.3	18 +/- 2%	-	11	11	0	0	yes	-	-	-	-	uuuuaggccgguucugcccacu	auggcagaaaaggcucauuaaagacc	auggcagaaaaggcucauuaaagaccucaagccuaugguuuuaggccgguucugcccacu	chr4:41848755..41848815:+
chr8_38973	1.3	18 +/- 2%	-	16	16	0	0	no	-	hsa-miR-30b-3p	-	-	gugggaggagcccugggcc	accaggucuccgccuucccucag	gugggaggagcccugggcccccagcucgggaccaggucuccgccuucccucag	chr8:13242270..13242323:-
chr5_32338	1.3	18 +/- 2%	-	11	11	0	0	yes	-	-	-	-	gaccuccucccucagggcu	cccuacgggagaggggag	gaccuccucccucagggcuggcccugccacuagaauccuggcccuacgggagaggggag	chr5:38391917..38391976:+
chr2_26815	1.3	18 +/- 2%	-	11	11	0	0	yes	-	-	-	-	agccgaguggcaaaggauu	ucccuuugucugugagcacu	agccgaguggcaaaggauuggaguuggucgggucccuuugucugugagcacu	chr2:4143535..4143587:-
chr3_29305	1.3	18 +/- 2%	-	34	34	0	0	yes	-	-	-	-	uaagaggcuaacacagaagggc	ccuuuccugugcccuuuuaag	ccuuuccugugcccuuuuaagguugacgcagugccuuaagaggcuaacacagaagggc	chr3:81150948..81151006:+
chr2_27126	1.3	18 +/- 2%	-	45	45	0	0	yes	-	-	-	-	ucaucucuggcuggcuacucgc	gcccagugggcggccacagaugaua	gcccagugggcggccacagaugauacaagcaaaguuuucaucucuggcuggcuacucgc	chr2:29624893..29624952:-
chr10_116	1.3	18 +/- 2%	-	83	83	0	0	no	-	hsa-miR-3150a-3p	-	-	cuggggagggcucuggggcacgcu	caugccccgccucccccaggu	cuggggagggcucuggggcacgcucuccaugccccgccucccccaggu	chr10:9614212..9614260:+
chr7_35733	1.3	18 +/- 2%	-	21	21	0	0	yes	-	-	-	-	agagcaauguguggagcu	cuucacacacggcagcaa	cuucacacacggcagcaacaggucccucuagagcaauguguggagcu	chr7:13003905..13003952:+
chr1_14848	1.3	18 +/- 2%	-	25	25	0	0	no	-	hsa-miR-3136-5p	-	-	cugacugaguccuauucccuuu	agcucccagugggaggugagcc	cugacugaguccuauucccuuuucagcggaagcuguaugugagcucccagugggaggugagcc	chr1:120434488..120434551:+
chr2_27294	1.3	18 +/- 2%	-	12	12	0	0	yes	-	-	-	-	ggacuccuggcggcgggc	gggcugaucacuagucuuu	gggcugaucacuagucuuuggcuuuuucuugcucaggacuccuggcggcgggc	chr2:41161992..41162045:-
chr24_21962	1.3	18 +/- 2%	-	39	39	0	0	no	-	hsa-miR-3154	-	-	gagaaggggggccggacuc	ggccugcuacccuggcugcg	ggccugcuacccuggcugcgcauccuuggagaaggggggccggacuc	chr24:42934536..42934583:-
chr21_18658	1.3	18 +/- 2%	-	32	32	0	0	yes	-	-	-	-	aggagacuugagaagagc	gauuuucaggucucagua	aggagacuugagaagagcagcuggagagaguguuggucauuuagccuggaacucauuuccgcugauuuucaggucucagua	chr21:33020392..33020473:+
chr11_3590	1.3	18 +/- 2%	-	36	36	0	0	no	-	hsa-miR-6721-5p	-	-	ggggcaggaccuggggcuc	gugccuaggggcagcuga	gugccuaggggcagcugacugagaccacuuucuuuggucggggcaggaccuggggcuc	chr11:42050763..42050821:-
chr8_38898	1.3	18 +/- 2%	-	51	51	0	0	yes	-	-	-	-	ggggggcacgcugaaggacuu	guucauuggcgugcuguacaa	guucauuggcgugcuguacaaggacaagaagcugaacuugcugacagaguacauugaggggggcacgcugaaggacuu	chr8:7897685..7897763:-
chr22_19557	1.3	18 +/- 2%	-	196	196	0	0	no	-	hsa-miR-3714	-	-	uaaggcagaucucugggcc	uccuggcgggggggggcacuggc	uccuggcgggggggggcacuggcacggaagcuccaaguucuaaggcagaucucugggcc	chr22:27836388..27836447:+
chr9_40491	1.3	18 +/- 2%	-	31	31	0	0	no	-	hsa-miR-2277-5p	-	-	ggcgcgggcugccccaaggggagcu	uugaccugagcugggccgaccccgccga	ggcgcgggcugccccaaggggagcuugaccuucuuugcuacgucgaguugaccugagcugggccgaccccgccga	chr9:31500680..31500755:-
chr18_12226	1.3	18 +/- 2%	-	117	117	0	0	yes	-	-	-	-	cugugcgcaaugaaagugac	ugcugcauguuggcacagga	cugugcgcaaugaaagugacaugcugcauguuggcacagga	chr18:9427809..9427850:+
chr7_35448	1.3	18 +/- 2%	-	10	10	0	0	no	-	hsa-miR-3960	-	-	ggcggcggcgguggggcgg	gcacgucggcgccgcggg	ggcggcggcgguggggcgggcuucgggggcggggccugccggcucagccaacgggccggcacgucggcgccgcggg	chr7:611342..611418:+
chr1_14548	1.3	18 +/- 2%	-	152	152	0	0	no	-	hsa-miR-941	-	-	cacccggccgucggggca	ccccaucgcagggcaccaggg	cacccggccgucggggcagcaacugggcggugagcuguccaaacccccaggccccaucgcagggcaccaggg	chr1:89521255..89521327:+
chr8_38667	1.3	18 +/- 2%	-	416	416	0	0	no	-	hsa-miR-5001-3p	-	-	gucugccucagccucgggu	aggagguagguguggggcuuacaa	aggagguagguguggggcuuacaaauacggccccugggggaagggaggggccucuugucugccucagccucgggu	chr8:77249796..77249871:+
chr8_39016	1.3	18 +/- 2%	-	24	9	6	9	no	-	hsa-miR-608	-	-	ggggguggcccugagucugcc	agcagagcuuggccgugggaacc	agcagagcuuggccgugggaaccaggccuuggaaaggcccgguggggacagcaagucacgaggcaggggguggcccugagucugcc	chr8:13405692..13405778:-
chr16_10152	1.3	18 +/- 2%	-	11	11	0	0	yes	-	-	-	-	agcaggcuaggugggcag	gcugaccuuuccugcuag	agcaggcuaggugggcaggugggggcugagcauguccgucugugguuguggcugugacugacugaugcugaccuuuccugcuag	chr16:39503436..39503520:+
chr7_37455	1.3	18 +/- 2%	-	18	5	13	0	no	-	hsa-miR-4761-5p	-	-	gcaaggugaguggcagaa	ccgcuaccucacccuc	ccgcuaccucacccuccugagcgcuuacgggucccaggacuucaccuacuacaagcaguucugugugcccggcguacagaagagcaaggugaguggcagaa	chr7:51259803..51259904:-
chr3_29715	1.3	18 +/- 2%	-	15	15	0	0	no	-	hsa-miR-30c-2-3p	-	-	gugggagaguagguggcu	cucuucaccgcacuccuucgu	gugggagaguagguggcucugugcucuucaccgcacuccuucgu	chr3:17345445..17345489:-
chr11_3493	1.3	18 +/- 2%	-	11	11	0	0	no	-	hsa-miR-6795-5p	-	-	cggggggagcggcgggggc	ucccgagcgcuuuucucucu	cggggggagcggcgggggccgggacuccaggaggcccgaccuucucccgagcgcuuuucucucu	chr11:32574949..32575013:-
chr2_26911	1.3	18 +/- 2%	-	20	18	0	2	no	-	hsa-miR-6751-5p	-	-	cuggggguuggcuagaggggca	ugucccuggaacugccuc	cuggggguuggcuagaggggcauggcaucugucugucccuggaacugccuc	chr2:14646805..14646856:-
chr6_33876	1.3	18 +/- 2%	-	14	14	0	0	no	-	hsa-miR-6777-5p	-	-	acggggagcuggagacacagagc	ccuggguagccagucccccgcccuucc	acggggagcuggagacacagagcccacaagcauuucuuaccugagcaacggccuggguagccagucccccgcccuucc	chr6:8449433..8449511:+
chrX_41905	1.3	18 +/- 2%	-	8	8	0	0	yes	-	hsa-miR-4689	-	-	augaggagaugggaguuc	acucagauccaccuccucaaag	augaggagaugggaguucauuagaacucagauccaccuccucaaag	chrX:15331226..15331272:-
chr17_11771	1.3	18 +/- 2%	-	10	9	1	0	yes	-	-	-	-	ggagcggccuggcguggcggcc	ccgccgcgccgcgccgcgcagc	ggagcggccuggcguggcggccgcgcgcacaccgccccccgccccggccccgcccggccgccgcgccgcgccgcgcagc	chr17:9858067..9858146:-
chr6_35159	1.2	18 +/- 2%	-	11	11	0	0	yes	-	-	-	-	aggcggcuccagaggaggcucuggc	aggauaugguucuggaggcggcucu	aggcggcuccagaggaggcucuggcucuggaggaggauaugguucuggaggcggcucu	chr6:70631913..70631971:-
chr5_32053	1.2	18 +/- 2%	-	22	22	0	0	yes	-	-	-	-	aggcagaaagagcagaacc	uuuugccuaaugccaca	uuuugccuaaugccacacacucuaacaugucuaaggcagaaagagcagaacc	chr5:2956819..2956871:+
NW_019643394.1_43624	1.2	18 +/- 2%	-	901	901	0	0	no	-	hsa-miR-7974	-	-	aggcugugaugauuggcgcaggggu	cucagcugagucaugggagcugag	aggcugugaugauuggcgcagggguacggaccucagcugagucaugggagcugag	NW_019643394.1:318980..319035:+
chr11_2433	1.2	18 +/- 2%	-	23	23	0	0	yes	-	-	-	-	ccgagggcugggcuggagca	cuccaucccggcugccucucuu	cuccaucccggcugccucucuugucccgagggcugggcuggagca	chr11:26068197..26068242:+
chr7_37673	1.2	18 +/- 2%	-	25	25	0	0	yes	-	-	-	-	ugcagagcuggagggauaggac	ccuguccugucucugcccc	ugcagagcuggagggauaggacuuagcuguuccagcugccuguccuguccugucucugcccc	chr7:77751013..77751075:-
chr10_650	1.2	18 +/- 2%	-	11	11	0	0	no	-	hsa-miR-658	-	-	ggcggaggcuggggcggggu	gcagugucccacaccguaag	ggcggaggcuggggcggggucccgggcggcacgagcaggggcgcagugucccacaccguaag	chr10:25175713..25175775:+
chr11_2805	1.2	18 +/- 2%	-	12	12	0	0	yes	-	-	-	-	agugaugacagcgacaacug	guugucaccugugcuuc	guugucaccugugcuucugauugaccagcuauagguuggagguucccacgaccccuugguauuuccuaagugaugacagcgacaacug	chr11:58146541..58146629:+
chr12_4202	1.2	18 +/- 2%	-	356	356	0	0	no	-	hsa-miR-542-5p	-	-	ucggggauucagguggcug	uccaccugccuccccagaua	ucggggauucagguggcuguucccagggcgugaccauuccaccugccuccccagaua	chr12:28112704..28112761:+
chr7_37127	1.2	18 +/- 2%	-	16	13	0	3	yes	-	-	-	-	cuggacccagggacaugcagu	ucacggugucccugggucc	cuggacccagggacaugcaguacagcacaccuacccacuguucacggugucccugggucc	chr7:27197567..27197627:-
chr9_39949	1.2	18 +/- 2%	-	87	87	0	0	yes	-	-	-	-	guaguuggaucuugggauu	aacugggauccuuaaaugcaa	aacugggauccuuaaaugcaagaggaguaguuggaucuugggauu	chr9:33649547..33649592:+
chr7_36462	1.2	18 +/- 2%	-	134	134	0	0	yes	-	-	-	-	cgagaggagggguuccggggacuc	cuccccaucuuccucucccc	cgagaggagggguuccggggacucuggaaaggucuguaccagguguuucuuucuccccaucuuccucucccc	chr7:72066220..72066292:+
chr9_40896	1.2	18 +/- 2%	-	24	24	0	0	no	-	hsa-miR-6730-3p	-	-	ucugacacuccgccaucccag	ggguuguaggggguggugcugggc	ggguuguaggggguggugcugggcagggcuguggugagcaggcuguucugacacuccgccaucccag	chr9:85150856..85150923:-
chr8_38672	1.2	18 +/- 2%	-	104	104	0	0	yes	-	-	-	-	uguguagguguugaggaug	uuuaugaacauggcaugca	uguguagguguugaggaugggucaguuuaugaacauggcaugca	chr8:78354619..78354663:+
chr1_14579	1.2	18 +/- 2%	-	17	17	0	0	yes	-	-	-	-	aggagacaggagagcacgucu	gcggaucccugcguccagg	gcggaucccugcguccagguuuuaauucaggagacaggagagcacgucu	chr1:90140058..90140107:+
chr1_16122	1.2	18 +/- 2%	-	272	269	0	3	no	-	hsa-miR-31-3p	-	-	ggcuaugccugucugagcguggcu	cgcacuugcagccccgggu	cgcacuugcagccccggguuccuccuggggcuaugccugucugagcguggcu	chr1:89943214..89943266:-
chr1_14453	1.2	18 +/- 2%	-	12	12	0	0	yes	-	-	-	-	cuauaguaguacucaggcuggag	gcagccauggguaauacuaagcu	gcagccauggguaauacuaagcuagaagaucaggaucaaaauuugggcugacucggaauagcuauaguaguacucaggcuggag	chr1:76622156..76622240:+
chr8_37864	1.2	18 +/- 2%	-	11	8	3	0	no	-	hsa-miR-5580-5p	-	-	ugcuggcugugggccgagggcaga	ugcugucggggcucacgaccaguggg	ugcuggcugugggccgagggcagaaugauggccuggguugugcugaggaggccaggagcacaaaugcugucggggcucacgaccaguggg	chr8:2910966..2911056:+
chr12_4183	1.2	18 +/- 2%	-	24	24	0	0	no	-	hsa-miR-4721	-	-	agagggcugaagggaagg	uacacccccagccucuuc	uacacccccagccucuucgauauuuugcagagggcugaagggaagg	chr12:27817026..27817072:+
chr3_29054	1.2	18 +/- 2%	-	12	12	0	0	no	-	hsa-miR-4632-5p	-	-	uagggcaguguggaagagaugc	gucuacgcugcacucgccucuca	uagggcaguguggaagagaugcuggaaaggucggcgucuacgcugcacucgccucuca	chr3:37711514..37711572:+
chr5_32070	1.2	18 +/- 2%	-	36	36	0	0	no	-	hsa-miR-762	-	-	agggcugggacuugggugagg	uuacacuucgugcccuaggcuccug	agggcugggacuugggugaggcaagccacacgcaaaaccuugagaguaguggcuccuuacacuucgugcccuaggcuccug	chr5:4418756..4418837:+
chr11_2376	1.2	18 +/- 2%	-	11	11	0	0	no	-	hsa-miR-767-3p	-	-	ccugcucagucccugucc	cgaggggcggagcugggg	ccugcucagucccuguccugaccuagagaaaacccaagcguggggagcggccccucguucaggcgaggggcggagcugggg	chr11:22860125..22860206:+
chr16_9883	1.2	18 +/- 2%	-	20	20	0	0	yes	-	-	-	-	ccucuccgagccucgucagc	uauacgacccugggcaagug	uauacgacccugggcaagugaccucaccucuccgagccucgucagc	chr16:4743450..4743496:+
chr7_36146	1.2	18 +/- 2%	-	34	34	0	0	no	-	hsa-miR-345-5p	-	-	ucugacucucucacccccaga	ugggggugcuucuccugguccucgu	ucugacucucucacccccagaccgccggcaguggugugccauuggggugcugcugggggugcuucuccugguccucgu	chr7:46624827..46624905:+
chr9_40795	1.2	18 +/- 2%	-	31	31	0	0	no	-	hsa-miR-766-5p	-	-	aggaggaaggugaggacg	uucucguuggcccuuga	aggaggaaggugaggacgggacugugaaugcccuucucguuggcccuuga	chr9:81855192..81855242:-
chr2_27490	1.2	18 +/- 2%	-	42	42	0	0	no	-	hsa-miR-345-3p	-	-	ccccugaaccccucaacucacc	ugggcgagggguugagaa	ugggcgagggguugagaaagagccgugugaagcccaguuccuuccccugaaccccucaacucacc	chr2:56773456..56773521:-
chr3_30124	1.2	18 +/- 2%	-	74	74	0	0	no	-	hsa-miR-658	-	-	agcggaggggccugaagccugcu	ugaggcgcuccagucgcugc	ugaggcgcuccagucgcugccuacagauuucucuaacgugguggagaagugcugcaaagcggaggggccugaagccugcu	chr3:63932664..63932744:-
chr1_14987	1.2	18 +/- 2%	-	19	19	0	0	no	-	hsa-miR-6814-5p	-	-	gcccaagggaggcagagggucug	ggccccaacuuccauuuucguccu	ggccccaacuuccauuuucguccuacaauccuacugggcugugggcccaagggaggcagagggucug	chr1:133570432..133570499:+
chr11_2861	1.2	18 +/- 2%	-	96	96	0	0	no	-	hsa-miR-30c-2-3p	-	-	gugggagaguagguggcug	gcccuggcuuucaucuc	gcccuggcuuucaucucuguuccgggugggagaguagguggcug	chr11:61610914..61610958:+
chr31_28420	1.2	18 +/- 2%	-	8	8	0	0	yes	-	hsa-miR-4689	-	-	augaggagaugggaguuc	acucagacccaccuccucaaag	augaggagaugggaguucauuagaacucagacccaccuccucaaag	chr31:21797558..21797604:+
chr4_31342	1.2	18 +/- 2%	-	11	9	0	2	no	-	hsa-miR-1233-5p	-	-	ugugggagagguuggcuggcg	ggccaggcagagcgggcgcccagcagggac	ggccaggcagagcgggcgcccagcagggacggugugggagagguuggcuggcg	chr4:15516357..15516410:-
chr13_6647	1.2	18 +/- 2%	-	24	24	0	0	yes	-	-	-	-	acagagccagaacucaggggccccu	ggguuuggguuuucucuuuauuu	acagagccagaacucaggggccccuuggaugccuugcuaagggguuuggguuuucucuuuauuu	chr13:24703922..24703986:-
chr1_14396	1.2	18 +/- 2%	-	11	11	0	0	no	-	hsa-miR-7106-5p	-	-	ggggaggaaggcggaggggaggagc	ucuuugcccugacucaccag	ggggaggaaggcggaggggaggagcccggugcagagccugguucuuugcccugacucaccag	chr1:66797418..66797480:+
chr6_34653	1.2	18 +/- 2%	-	23	23	0	0	no	-	hsa-miR-3652	-	-	aggcuggagagggaggggga	cgccuuugcaccaucucg	aggcuggagagggagggggacuggccagaggggaggaaauccucgcgugugggaccgccuuugcaccaucucg	chr6:7454907..7454980:-
chr5_32080	1.1	18 +/- 2%	-	171	169	2	0	yes	-	-	-	-	uaagccugccugacugugag	cucagggcauggggaaga	uaagccugccugacugugagauacagccuggcugugggcaugcagagucaagguuggggauuucucagggcauggggaaga	chr5:5947212..5947293:+
chr16_11074	1.1	18 +/- 2%	-	207	207	0	0	yes	-	-	-	-	uccugguugccuugcugguu	ccagcaagucaccccggaga	ccagcaagucaccccggagagaggacgacaugcuccugguugccuugcugguu	chr16:66785833..66785886:-
chr3_28669	1.1	18 +/- 2%	-	29	29	0	0	no	-	hsa-miR-378a-5p	-	-	auccugacccugggugggccug	ggagaccuuccaguggggcaagaggc	ggagaccuuccaguggggcaagaggcggagguggaagaagugacauugaugauccugacccugggugggccug	chr3:10464647..10464720:+
chr16_10683	1.1	18 +/- 2%	-	9	9	0	0	yes	-	hsa-miR-7158-3p	-	-	gugaacuacaguugaaua	uugaauugaguucacag	uugaauugaguucacagugugaacuacaguugaaua	chr16:15744178..15744214:-
NW_019642034.1_42691	1.1	18 +/- 2%	-	25	25	0	0	no	-	hsa-miR-4723-5p	-	-	ggggggagggcugggggcc	ucucuagcucuaaaauguaccccg	ggggggagggcugggggccugaggugagaggaagaccuacauccuucucuagcucuaaaauguaccccg	NW_019642034.1:109..178:-
chr2_25915	1.1	18 +/- 2%	-	10	10	0	0	yes	-	-	-	-	ugcugggcacucuggggac	ccccgggguccuugugug	ccccgggguccuugugugcacaccgcgagcccucuucugugugcagaugguugggugugccgugcugggcacucuggggac	chr2:23358673..23358754:+
chr16_10697	1.1	18 +/- 2%	-	20	20	0	0	yes	-	-	-	-	auggggcaggagugaugagcggcu	ccuccaucacuucuaccccugca	auggggcaggagugaugagcggcuuugucuccuccaucacuucuaccccugca	chr16:19514535..19514588:-
chr8_39460	1.1	18 +/- 2%	-	192	192	0	0	yes	-	-	-	-	auuguuaaggaacucggcg	cugagucucuuagcaaacu	cugagucucuuagcaaacuggacuugucaucgugcacugagucccagcacauuguuaaggaacucggcg	chr8:65072436..65072505:-
chr6_34243	1.1	18 +/- 2%	-	15	15	0	0	yes	-	-	-	-	aacagaccccugggacucc	cgucccugggaucugucucu	cgucccugggaucugucucuugcuucaacaguguuugaacagaacagaccccugggacucc	chr6:49370841..49370902:+
chr16_9998	1.1	18 +/- 2%	-	10	10	0	0	no	-	hsa-miR-663a	-	-	gggcggggcgugcgggggca	gcccugcagccccgcgggucc	gggcggggcgugcgggggcacugggaggaugcuggcgccacccggcccugcagccccgcgggucc	chr16:19534411..19534476:+
chr17_11421	1.1	18 +/- 2%	-	65	65	0	0	yes	-	-	-	-	caguaugucuguuggagugcu	ccuuaaagauauaccaca	ccuuaaagauauaccacauuccugagcacaacugcuuagacaguaugucuguuggagugcu	chr17:27233323..27233384:+
chr10_989	1.1	18 +/- 2%	-	7	3	0	4	no	-	-	-	-	gcggcggcggcgagcagggc	cccgcccgccgccccagcc	cccgcccgccgccccagccacucacggaucugcacccggcggggguccaggcgcgcggcggcggcgagcagggc	chr10:84893579..84893653:+
chr23_20913	1.1	18 +/- 2%	-	30	30	0	0	no	-	hsa-miR-7515	-	-	agaagggaaugaggggcugaaggac	ccucucagagugccccucagucucauccag	agaagggaaugaggggcugaaggacuguuuuagguggggccucucagagugccccucagucucauccag	chr23:34832714..34832783:-
chr28_24608	1.1	18 +/- 2%	-	16	16	0	0	no	-	hsa-miR-6770-5p	-	-	ggagaaggcagguggacuc	aucggccuguugucccu	ggagaaggcagguggacucuccauggcagugauuucccccucuugucaucggccuguugucccu	chr28:41510471..41510535:+
chr2_27269	1.1	18 +/- 2%	-	42	42	0	0	no	-	hsa-miR-26b-3p	-	-	ucuguucugccuggcccu	uacccgcagagcagugg	ucuguucugccuggcccuuccuacccgcagagcagugg	chr2:39745328..39745366:-
chr22_20233	1.1	18 +/- 2%	-	25	25	0	0	no	-	hsa-miR-4723-5p	-	-	ggggggagggcugggggcc	ucucuagcucuaaaauguaccccg	ggggggagggcugggggccugaggugagaggaagaccuacauccuucucuagcucuaaaauguaccccg	chr22:39177836..39177905:-
chr1_16195	1.1	18 +/- 2%	-	17	17	0	0	yes	-	-	-	-	aggcgucggggugggaagacuc	cucucccuccccuccgcccuc	aggcgucggggugggaagacucugcucucccuccccuccgcccuc	chr1:93865064..93865109:-
chr21_18824	1.1	18 +/- 2%	-	15	15	0	0	no	-	hsa-miR-485-5p	-	-	agaggcugcaggggggac	cccccaucccugcagaaucugg	cccccaucccugcagaaucuggacagagcaucuacagcagaggcugcaggggggac	chr21:221254..221310:-
chr4_31894	1.1	18 +/- 2%	-	13	10	0	3	no	-	hsa-miR-4308	-	-	ucccuggagguucugaagcag	ucagaaucaccugaagggcu	ucagaaucaccugaagggcuuguggaaugucccuggagguucugaagcag	chr4:102363835..102363885:-
chr7_35921	1.1	18 +/- 2%	-	24	24	0	0	yes	-	-	-	-	gugcuagguguugggggu	cacuuacuuugugcaa	cacuuacuuugugcaagguccugugcuagguguugggggu	chr7:30698232..30698272:+
chr11_3474	1.1	18 +/- 2%	-	117	117	0	0	yes	-	-	-	-	caugcaugucugagugug	aacucgacauggcgugug	aacucgacauggcgugugugugucugugugugugucugcgugcacgucugagugcgugcaugcaugucugagugug	chr11:31513057..31513133:-
chr23_21013	1.1	18 +/- 2%	-	10	10	0	0	yes	-	-	-	-	gacgaggaaaggggcucggaggg	cucaaagcccccuccacgcgg	gacgaggaaaggggcucggagggagaaaggcccagggcagucacggggcagggcccagcaccucaaagcccccuccacgcgg	chr23:50172576..50172658:-
chr5_32039	1.1	18 +/- 2%	-	9	9	0	0	yes	-	-	-	-	gggcgcggcgccccgagggcug	guccucgcgccgcugcgccccc	guccucgcgccgcugcgcccccgcgccccucuccacugcgcccggggcgcacgaggggcgcggcgccccgagggcug	chr5:2779624..2779701:+
chr26_23362	1.1	18 +/- 2%	-	10	10	0	0	yes	-	-	-	-	cggccgagaggaaggacgaggacau	agcccuuccucacggcccag	cggccgagaggaaggacgaggacaugguggacccuguggggaggugagugcgcaccucuccacucuccccagcccuuccucacggcccag	chr26:40916846..40916936:+
chr1_15209	1.1	18 +/- 2%	-	10	10	0	0	no	-	hsa-miR-744-5p	-	-	ggcggggcgucgguucccagc	uggggccgcgcuccccgc	uggggccgcgcuccccgcacaaggcggggcgucgguucccagc	chr1:163986033..163986076:+
chr2_26245	1.1	18 +/- 2%	-	140	140	0	0	no	-	hsa-miR-30c-2-3p	-	-	augggagagcagguggcug	gcccuugcugucugaguca	gcccuugcugucugagucacucaucuuuaacauuccugggagugaugggagagcagguggcug	chr2:43579426..43579489:+
chr11_3047	1.1	18 +/- 2%	-	11	11	0	0	yes	-	-	-	-	gagaagcggcuguacaccgaaau	guaugugacuagccucugagcucca	gagaagcggcuguacaccgaaaucauguaugugacuagccucugagcucca	chr11:6776477..6776528:-
chr5_32916	1.1	18 +/- 2%	-	12	12	0	0	no	-	hsa-miR-939-5p	-	-	gggggagcagggccagagggc	cccuggccaugaugucgc	cccuggccaugaugucgccuccacgcagaggcuacugugagaugcgggggagcagggccagagggc	chr5:2035480..2035546:-
chr14_7110	1.1	18 +/- 2%	-	12	12	0	0	no	-	hsa-miR-4476	-	-	gaggaaggcugggaugac	gggggcuucuuucuc	gaggaaggcugggaugacagcacaucuaggaggcagguguggggugggggcuucuuucuc	chr14:11703074..11703134:+
chr11_1976	1.1	18 +/- 2%	-	19	19	0	0	yes	-	-	-	-	gggagcugagaaugagcu	aucagagaaugaguucucag	gggagcugagaaugagcuuugcugcccgagguugcuuuuucggaagccacagugagggaggcaggaucagagaaugaguucucag	chr11:4569245..4569330:+
chr15_9351	1.1	18 +/- 2%	-	24	24	0	0	no	-	hsa-miR-30c-2-3p	-	-	gugggagagcaggugggc	uguccuucuccccagug	gugggagagcaggugggcggugaccagcauguccuucuccccagug	chr15:32263156..32263202:-
chr7_35447	1.1	18 +/- 2%	-	10	10	0	0	no	-	hsa-miR-3960	-	-	ggcggcggcgguggggcgg	uccccgcucgggcccccgcccg	uccccgcucgggcccccgcccggguccaaauggcccaaucggcggcggcgguggggcgg	chr7:611302..611361:+
chr24_21525	1.1	18 +/- 2%	-	12	12	0	0	yes	-	-	-	-	aauuccugcucucugugccccu	gcuggccagacagcagguguccc	gcuggccagacagcaggugucccuuaagccuggaauuccugcucucugugccccu	chr24:45442968..45443023:+
chr26_23584	1.1	18 +/- 2%	-	13	11	2	0	no	-	hsa-miR-3681-5p	-	-	gaguggaucgugaccgccgcccac	ggcccuggcaggucagucugcacgu	ggcccuggcaggucagucugcacguccaggauguccacgucugcggaggcuccaucaucacccccgaguggaucgugaccgccgcccac	chr26:38365728..38365817:-
chr8_38912	1.1	18 +/- 2%	-	13	13	0	0	no	-	hsa-miR-4535	-	-	uuggaccuuuccuucugggu	ucagagguggguuaaga	ucagagguggguuaagagggggagaaaggaggggaacccaccccucauccaucuuggaccuuuccuucugggu	chr8:8057850..8057923:-
chr29_25266	1.1	18 +/- 2%	-	4941	4941	0	0	yes	-	-	-	-	agaaaccgccugcaucuc	cuccgagguggauuucuuu	agaaaccgccugcaucucacauagcuacagcccaagcaucugaccuccgagguggauuucuuu	chr29:14812800..14812863:+
chr5_32892	1.1	18 +/- 2%	-	36	36	0	0	no	-	hsa-miR-6805-5p	-	-	uagggggcugguucugcgaggu	uucccaaggggcuguuuuccugcu	uucccaaggggcuguuuuccugcuggguaccccccucuagggggcugguucugcgaggu	chr5:1026250..1026309:-
chr20_16992	1.1	18 +/- 2%	-	39	39	0	0	no	-	hsa-miR-6760-5p	-	-	gagggagacugcaaggcu	uuuugucagugucaccuuag	gagggagacugcaaggcuggaggaggaagaggagaugcucucuuuccuguucgcuuccuguuuuugucagugucaccuuag	chr20:15551963..15552044:+
chr18_12702	1.1	18 +/- 2%	-	102	102	0	0	no	-	hsa-miR-939-3p	-	-	accugggcucagacacca	gcuccuucuggccccuaucc	gcuccuucuggccccuauccagggucuccaaggccaugugaccugggcucagacacca	chr18:3197549..3197607:-
chr13_6145	1.1	18 +/- 2%	-	33	30	0	3	no	-	hsa-miR-4476	-	-	gaggaagggagggagagggacuu	cugacucugcuuccucuucuga	cugacucugcuuccucuucugauacuucccguagucgguaaggggggguccaggaggaagggagggagagggacuu	chr13:41121891..41121967:+
chr6_35109	1.1	18 +/- 2%	-	11	11	0	0	yes	-	-	-	-	aggacccugagcuuggagugccc	gccuccacucucagaucucccca	aggacccugagcuuggagugccccacacugccuccacucucagaucucccca	chr6:67653496..67653548:-
chr25_22845	1.1	18 +/- 2%	-	126	126	0	0	no	-	hsa-miR-762	-	-	agggcugggcucgggggu	uccugguugcucagcuaagc	agggcugggcucggggguuggcgacaagcccuugucuccugguugcucagcuaagc	chr25:26278822..26278878:-
chr7_36019	1.1	18 +/- 2%	-	19	19	0	0	no	-	hsa-miR-4283	-	-	gggggcucggcugcagacu	gcuguaaccgggucaaugu	gcuguaaccgggucaauguguggaauauuggggggcucggcugcagacu	chr7:38498848..38498897:+
chr13_5632	1.1	18 +/- 2%	-	10	10	0	0	yes	-	-	-	-	cgcccuggaggaccggac	ccggcccuccgagggcgag	cgcccuggaggaccggacagaaacgcagccgcggacacaccggcccuccgagggcgag	chr13:3921293..3921351:+
chr2_25647	1.1	18 +/- 2%	-	29	29	0	0	yes	-	-	-	-	ggagagacuguugggggc	uaacccagcaguugcaaacgu	uaacccagcaguugcaaacguuuugaggagagacuguugggggc	chr2:1323685..1323729:+
chr5_33446	1.1	18 +/- 2%	-	40	40	0	0	no	-	hsa-miR-6779-3p	-	-	gagcccuggucgaggagc	ucugagcgaaaggcgcccg	gagcccuggucgaggagcuucugagcgaaaggcgcccg	chr5:44309181..44309219:-
chr8_39029	1.1	18 +/- 2%	-	16	16	0	0	no	-	hsa-miR-30b-3p	-	-	gugggaggagcccugggcc	accaggucucugcuucccucag	gugggaggagcccugggcccccagcucaggaccaggucucugcuucccucag	chr8:14978357..14978409:-
chr24_21376	1.1	18 +/- 2%	-	11	11	0	0	no	-	hsa-miR-6077	-	-	aggaagagcgggacucccaggcc	acugggggaaagugggcuucugca	aggaagagcgggacucccaggccuggcaucucgggacugggggaaagugggcuucugca	chr24:35708305..35708364:+
chr17_11909	1.1	18 +/- 2%	-	65	65	0	0	yes	-	-	-	-	auuugaaagcuguugccu	gucaggcuuuuaauuua	auuugaaagcuguugccugaggucaggcuuuuaauuua	chr17:30218635..30218673:-
chr8_39465	1.1	18 +/- 2%	-	1179	1179	0	0	yes	-	-	-	-	gcccggggauaacaggcug	accugucauccugggcca	gcccggggauaacaggcugaguugacuuaccugucauccugggcca	chr8:67016212..67016258:-
chr21_18382	1	18 +/- 2%	-	12	12	0	0	yes	-	-	-	-	gaugaauguuuuggggugcuu	gcaucaccaaaaugcucuccc	gaugaauguuuuggggugcuuugggcaucaccaaaaugcucuccc	chr21:2220243..2220288:+
chr2_27038	1	18 +/- 2%	-	19	8	11	0	no	-	hsa-miR-762	-	-	ggggcuggccaguucggggag	ggacgagugggagguuccca	ggacgagugggagguucccagggagacgcugaaguugguggagcggcugggggcuggccaguucggggag	chr2:24533153..24533223:-
chr18_12589	1	18 +/- 2%	-	38	38	0	0	no	-	hsa-miR-5186	-	-	ugagauugugaagggauc	uuccucgcaaggcagc	uuccucgcaaggcagcugccucaguugagauugugaagggauc	chr18:68900780..68900823:+
chr15_9325	1	18 +/- 2%	-	12	12	0	0	yes	-	-	-	-	ggggugccagagggaucug	gaguucucuggcccuagg	ggggugccagagggaucugggaagucacauguucuaaggcaugagggcagugaccaguagaaagaguucucuggcccuagg	chr15:29564864..29564945:-
chr14_8093	1	18 +/- 2%	-	107	107	0	0	no	-	hsa-miR-631	-	-	ugaccugggacucggacagcu	cugcucgauccacugguccag	ugaccugggacucggacagcugcuugcacucguucagcugcucgauccacugguccag	chr14:40837586..40837644:-
chr2_25851	1	18 +/- 2%	-	10	10	0	0	yes	-	-	-	-	gaugacucugcaccuucccagg	uggggagggcuaaggcagccu	uggggagggcuaaggcagccuggcucaaaggaugacucugcaccuucccagg	chr2:19979357..19979409:+
chr22_20052	1	18 +/- 2%	-	11	11	0	0	no	-	hsa-miR-24-3p	-	-	aggcucaguucagcaggaag	cccuggcucaguccuggcccag	cccuggcucaguccuggcccagcuuaaugagcaggcucaguucagcaggaag	chr22:23803291..23803343:-
chrX_41828	1	18 +/- 2%	-	22	22	0	0	no	-	hsa-miR-4746-5p	-	-	ccggucccccaucguccccu	gggugaugguggaucuuuggc	gggugaugguggaucuuuggccaaggcgcccgugugacccggucccccaucguccccu	chrX:520746..520804:-
chr1_15638	1	18 +/- 2%	-	16	16	0	0	no	-	hsa-miR-30b-3p	-	-	gugggaggagcccugggcg	gacagggcaggccuccagggcag	gacagggcaggccuccagggcaggguggacacaggcagccggugggaggagcccugggcg	chr1:31177242..31177302:-
chr2_26389	1	18 +/- 2%	-	15	15	0	0	no	-	hsa-miR-3195	-	-	cgcgccgggcagcuccucc	aggcccugcgccgguccacacgag	aggcccugcgccgguccacacgagagccuggcacgccccugcucuccgccuggagcgcgccucuccgcgccgggcagcuccucc	chr2:50548620..50548704:+
chr12_4660	1	18 +/- 2%	-	93	93	0	0	no	-	hsa-miR-4782-5p	-	-	uucuggauggcugaugggcc	ccagacucaguuauuugacuu	uucuggauggcugaugggccuggugauaggccagacucaguuauuugacuu	chr12:34863141..34863192:+
chr13_6474	1	18 +/- 2%	-	10	10	0	0	yes	-	-	-	-	uuccaucccacuucugauccca	gggcagaagggagucugugagc	gggcagaagggagucugugagcucuagauggcauccagggagcuuccaucccacuucugauccca	chr13:10844463..10844528:-
chr25_22090	1	18 +/- 2%	-	17	16	0	1	yes	-	-	-	-	aaacauggggcaggcaggagcuc	augucaucugcaugccucc	aaacauggggcaggcaggagcucuauuucacagaaugauugagauuucucaguugugagaccugaugucaucugcaugccucc	chr25:1450189..1450272:+
chr3_28901	1	18 +/- 2%	-	9	9	0	0	yes	-	-	-	-	ucugcugccgcuccgaggggac	cuucucggagcgggagcuuggcc	cuucucggagcgggagcuuggccauauagucccgaagggucugcugccgcuccgaggggac	chr3:32160238..32160299:+
chr10_851	1	18 +/- 2%	-	4818	4818	0	0	no	-	hsa-miR-486-5p	-	-	uccuguacugaguucccccg	acaugacucaguguggagg	acaugacucaguguggaggccgggucuccuccuguacugaguucccccg	chr10:60232854..60232903:+
chr15_9215	1	18 +/- 2%	-	22	22	0	0	no	-	hsa-miR-6895-5p	-	-	gagggccaggggucccaguggggc	cccauuugguacccccaugcccccua	gagggccaggggucccaguggggcuugguagucucccauuugguacccccaugcccccua	chr15:12290834..12290894:-
chr9_40404	1	18 +/- 2%	-	22	22	0	0	yes	-	-	-	-	aucucaguuucccauacug	cuuugggacauuguguggugc	cuuugggacauuguguggugcaacucagguugcaucucaguuucccauacug	chr9:28280737..28280789:-
chr3_28905	1	18 +/- 2%	-	15	15	0	0	yes	-	-	-	-	ggagaggaagguagaaaggagu	ucguguaucuugagcuuagu	ucguguaucuugagcuuagugcugggagaggaagguagaaaggagu	chr3:32571386..32571432:+
chr15_8977	1	18 +/- 2%	-	45	45	0	0	no	-	hsa-miR-4283	-	-	cggggcucgcugggggcuc	ccccccagccagcucccugc	ccccccagccagcucccugcccgccgagugccggggcucgcugggggcuc	chr15:76244546..76244596:+
chr11_2645	1	18 +/- 2%	-	20	20	0	0	yes	-	-	-	-	cuacuaguuguugggucc	ucauuacacaacaauuaugagcc	ucauuacacaacaauuaugagcccacuguucuguguccuacuaguuguugggucc	chr11:47197806..47197861:+
chr4_31873	1	18 +/- 2%	-	9	9	0	0	yes	-	-	-	-	gcgggggagcgggcgcgcgg	gcacggcccggccuccgccu	gcgggggagcgggcgcgcgggcugcuggccggaccaccggcgacagagacaucgcacggcccggccuccgccu	chr4:101876639..101876712:-
chr10_1512	1	18 +/- 2%	-	10	10	0	0	yes	-	-	-	-	caggcuccugggucaggc	gugagccuggggaggcc	gugagccuggggaggccuggcucucagaagcaugagcuggggagccuacagggcaggcuccugggucaggc	chr10:28670340..28670411:-
chr13_5995	1	18 +/- 2%	-	73	73	0	0	no	-	hsa-miR-6742-5p	-	-	ugugggguuguaggacaga	gguccucuuuccagcccacuguu	gguccucuuuccagcccacuguuuaucggcagacuucaguuuugugggguuguaggacaga	chr13:29102481..29102542:+
chr31_28357	1	18 +/- 2%	-	14	7	7	0	yes	-	-	-	-	aagaccugggacaugcugacugcc	uuuucacguaauuguugcagguuuguu	uuuucacguaauuguugcagguuuguucaugaugagucggaggaggauaucauguaaagaccugggacaugcugacugcc	chr31:13307960..13308040:+
chr29_25490	1	18 +/- 2%	-	9	9	0	0	yes	-	-	-	-	uccgccgcguccuccucg	aggggggcgcgugcggagg	aggggggcgcgugcggaggggcggcaggggaacgagcgagcaggcgggcucuguggcgucuccugcuccgccgcguccuccucg	chr29:14847728..14847812:-
chr11_2688	1	18 +/- 2%	-	106	106	0	0	no	-	hsa-miR-3620-5p	-	-	augggcugggggccggggcug	acccauaccccuccugugugu	augggcugggggccggggcuggauggacagacaccucccccuacccauaccccuccugugugu	chr11:49919235..49919298:+
chr13_5817	1	18 +/- 2%	-	10	10	0	0	yes	-	-	-	-	gagccucaggccuggcggggc	cacacacacuuggguucca	cacacacacuuggguuccaggacagagccucaggccuggcggggc	chr13:12171130..12171175:+
chr3_29319	1	18 +/- 2%	-	20	20	0	0	yes	-	-	-	-	ucauaggggcaauuuaaacuu	guuuaaauccaccuucugaga	guuuaaauccaccuucugagauauuuaaauaaauguaucucauaggggcaauuuaaacuu	chr3:82654998..82655058:+
chr16_10180	1	18 +/- 2%	-	10	10	0	0	yes	-	-	-	-	agcuggacugagggugggcagca	cgccccucucagccggcuac	agcuggacugagggugggcagcagcugcgccccucucagccggcuac	chr16:41053337..41053384:+
chr26_23481	1	18 +/- 2%	-	51	51	0	0	yes	-	-	-	-	cgcgggcucugguucuagc	uaggauguaggacccuuacc	cgcgggcucugguucuagcaguagagaggcucucuucgcuaggauguaggacccuuacc	chr26:20560498..20560557:-
chr18_12351	1	18 +/- 2%	-	10	10	0	0	yes	-	-	-	-	uuagcaguggguguucuggaucac	gauuugggauuucccaaugcuaagc	gauuugggauuucccaaugcuaagcagcacugcauuuugcauacuugcuuagcaguggguguucuggaucac	chr18:26689845..26689917:+
chr5_32986	1	18 +/- 2%	-	12	12	0	0	no	-	hsa-miR-203b-3p	-	-	gugaacuguccugcccuu	gggcacggauuacaguucuuug	gggcacggauuacaguucuuugccgugaacuguccugcccuu	chr5:6057472..6057514:-
chr13_5842	1	18 +/- 2%	-	11	9	2	0	no	-	hsa-miR-149-3p	-	-	ggggagggcugggggcgc	gucuccuccguuuccuc	ggggagggcugggggcgcgggcagacaggcagcaggagggaaucgcgaagccgugccuggucuccuccguuuccuc	chr13:15507213..15507289:+
chr13_5990	1	18 +/- 2%	-	12	12	0	0	no	-	hsa-miR-6838-3p	-	-	gaguccuggugucgucua	gguggcaucauguauacuuuc	gaguccuggugucgucuaucccucgaggggacagguggcaucauguauacuuuc	chr13:28445640..28445694:+
chr6_34223	1	18 +/- 2%	-	21	21	0	0	no	-	hsa-miR-3150b-3p	-	-	agaggagacuggagagggcu	uccucaccauuucuccugguc	uccucaccauuucuccuggucacaaggcucacagguuagagugugaacccaaagaggagacuggagagggcu	chr6:44490469..44490541:+
chr6_34511	1	18 +/- 2%	-	30	30	0	0	no	-	hsa-miR-2355-5p	-	-	cuccccagugcucugaau	ggugaaguacucuuuggagga	ggugaaguacucuuuggaggacucaggccuccccagugcucugaau	chr6:80096996..80097042:+
chr10_1118	1	18 +/- 2%	-	9	9	0	0	yes	-	-	-	-	cggccgggccgggacaggcggc	cgccugucccgcuugcccuccccgc	cgccugucccgcuugcccuccccgccgcggggcuugccgggccggccgggccgggacaggcggc	chr10:10584937..10585001:-
chr15_9517	1	18 +/- 2%	-	47	47	0	0	yes	-	hsa-miR-7978	-	-	ccuggugucucuuuugucu	acaaggacaccaguca	ccuggugucucuuuugucucuuuuugguccaaauuuccucuucuaacaaggacaccaguca	chr15:51863432..51863493:-
chr1_15419	1	18 +/- 2%	-	3	3	0	0	yes	-	hsa-miR-1321	-	-	cagggagggcucugggggcu	uaaucagagcccuucugugu	cagggagggcucugggggcugccacaugcagcaguaaucagagcccuucugugu	chr1:3916040..3916094:-
chr7_37257	1	18 +/- 2%	-	30	30	0	0	no	-	hsa-miR-6894-5p	-	-	aggaggauuuggcugagcccu	ggccccgccucucucccgg	aggaggauuuggcugagcccuugagcagcacugagggggccccgccucucucccgg	chr7:39570570..39570626:-
chr1_14745	0.9	0 +/- 0%	-	10	10	0	0	no	-	hsa-miR-4508	-	-	gcggggcuaagccgggggc	cauguuaccggcgcgcgcgcac	cauguuaccggcgcgcgcgcacuuccgggacgcggggcggggcuaagccgggggc	chr1:107684617..107684672:+
chr29_25432	0.9	0 +/- 0%	-	12	12	0	0	yes	-	-	-	-	acagcugugaaaugggcaugu	ugggucauuucauagcucugg	ugggucauuucauagcucuggaaucugucguaaguucacagcugugaaaugggcaugu	chr29:7484328..7484386:-
chr10_531	0.9	0 +/- 0%	-	9	9	0	0	yes	-	-	-	-	agcacccacuaugugccgggc	cuggcacauagugggugcuuc	cuggcacauagugggugcuuccauuccugagcacccacuaugugccgggc	chr10:20088252..20088302:+
chr22_19718	0.9	0 +/- 0%	-	11	11	0	0	yes	-	-	-	-	guccaggaugaagcgggu	cagacuuucauucuaaaacc	guccaggaugaagcggguuaccaagaugccagacuuucauucuaaaacc	chr22:41730460..41730509:+
chr27_23758	0.9	0 +/- 0%	-	2331	2331	0	0	yes	-	-	-	-	cuguacugagaugccccgaa	ugggguggugucagaaaaggcc	cuguacugagaugccccgaaagcucagugggguggugucagaaaaggcc	chr27:11409547..11409596:+
chrX_41521	0.9	0 +/- 0%	-	40	40	0	0	no	-	hsa-miR-1343-3p	-	-	uuccuggggcuggaguag	acgagcaucagagagga	acgagcaucagagaggaggaacaagccagcaucuuccuggggcuggaguag	chrX:71696173..71696224:+
chr5_32554	0.9	0 +/- 0%	-	16	16	0	0	yes	-	-	-	-	gaggucugaugaguugagaaaag	auucuuggcucggaugaccuuau	gaggucugaugaguugagaaaaguaauaauucuuggcucggaugaccuuau	chr5:46237095..46237146:+
chr28_24668	0.9	0 +/- 0%	-	143	143	0	0	no	-	hsa-miR-2110	-	-	cuggggaaccucaugcccg	ggcagacgcucccucacu	cuggggaaccucaugcccguaggcagacgcucccucacu	chr28:44040602..44040641:+
chr1_16685	0.9	0 +/- 0%	-	32	32	0	0	yes	-	-	-	-	ugugaucugaggaugaaagg	aagaugugucaggugaccacc	ugugaucugaggaugaaaggauaugccucauugccuuucucaaagguaaaugaggacucuuccauaagaugugucaggugaccacc	chr1:153582081..153582167:-
chr11_2854	0.9	0 +/- 0%	-	15	15	0	0	no	-	hsa-miR-8065	-	-	cguaggaaguuugagagg	ccucacuucaagga	ccucacuucaaggacacguaggaaguuugagagg	chr11:60664608..60664642:+
chrX_41262	0.9	0 +/- 0%	-	42	42	0	0	no	-	hsa-miR-6514-3p	-	-	cugccugucugugcccgcugcc	cccacagggugagauagcccag	cugccugucugugcccgcugccucugcccacagggugagauagcccag	chrX:40945583..40945631:+
chr14_7822	0.9	0 +/- 0%	-	16	16	0	0	yes	-	-	-	-	gagagagacagaaggggaaga	uccccacuccccuccu	uccccacuccccuccucccuccaaaacaaaaaagguuguguagggggagagagagagacagaaggggaaga	chr14:17812585..17812656:-
chr10_299	0.9	0 +/- 0%	-	11	11	0	0	yes	-	-	-	-	guucgaauccugcuccacc	uggaguagggagggucau	uggaguagggagggucaugggccucacaguuaagggccgaguucgaauccugcuccacc	chr10:15920300..15920359:+
chr15_9533	0.9	0 +/- 0%	-	100	100	0	0	no	-	hsa-miR-7155-5p	-	-	ucuggggucgugggacag	guccuucuccucagcca	ucuggggucgugggacagauccccacaaaguccuucuccucagcca	chr15:53436296..53436342:-
chr15_8976	0.9	0 +/- 0%	-	44	44	0	0	no	-	hsa-miR-4421	-	-	uccugucucugcccgccc	gcugcaguggaac	uccugucucugcccgccccuaggacuucaccuuugacaugucggaggagagcacagccggggcugcaguggaac	chr15:76243919..76243993:+
chr8_39064	0.9	0 +/- 0%	-	286	286	0	0	no	-	hsa-miR-1286	-	-	agcaggacgguguucaug	uggcauauacgaugcgug	uggcauauacgaugcguggcaggguaaagaugucacugagcaggacgguguucaug	chr8:15334018..15334074:-
chr17_12120	0.9	0 +/- 0%	-	23	23	0	0	no	-	hsa-miR-3667-5p	-	-	gaagacccuguacaaugugcugcug	gcagauaugaacaggaccuuccc	gcagauaugaacaggaccuucccggauaacgugaaauuccgcaagagcgcggaucccugucugcagaagacccuguacaaugugcugcug	chr17:79999809..79999899:-
chr18_12685	0.9	0 +/- 0%	-	10	10	0	0	yes	-	-	-	-	agggaggcugugaggaga	uccuuccugguccccacuga	agggaggcugugaggagaggaagaggagacagcuuggcccuucucucucuggggcccuccuuccugguccccacuga	chr18:901031..901108:-
chr1_15598	0.9	0 +/- 0%	-	10	10	0	0	yes	-	-	-	-	acauuugggauauagucagcu	cugaccauuuccaaguguug	cugaccauuuccaaguguugaaacucuuggacaacauuugggauauagucagcu	chr1:27738513..27738567:-
chr9_40749	0.9	0 +/- 0%	-	184	184	0	0	no	-	hsa-miR-1207-3p	-	-	ucagcugggagagcaucua	gauuuuccugcagucugaag	ucagcugggagagcaucuagcagauuuuccugcagucugaag	chr9:75654000..75654042:-
chr31_28554	0.9	0 +/- 0%	-	34	34	0	0	yes	-	-	-	-	caagugguaaggcagcuu	gcuguauacacagcaagaa	gcuguauacacagcaagaaucauuagguccaagugguaaggcagcuu	chr31:19348681..19348728:-
chr2_27365	0.9	0 +/- 0%	-	41	41	0	0	no	-	hsa-miR-6834-5p	-	-	gugagggaggaaggcucu	ugcccaucucagguucuuaucc	gugagggaggaaggcucuggucucaaucaagaaaccacaugcccaucucagguucuuaucc	chr2:46343547..46343608:-
chr3_28684	0.9	0 +/- 0%	-	11	11	0	0	yes	-	-	-	-	aaggaucauuagcacaua	uggacugggauuccuugu	aaggaucauuagcacauacgucgcaagagaguuggacugggauuccuugu	chr3:11107948..11107998:+
chr6_34397	0.9	0 +/- 0%	-	26	26	0	0	yes	-	-	-	-	ucaccuguccuuucucuccccug	ggggaggccaguggcaacc	ggggaggccaguggcaaccguuccugcggucaccuguccuuucucuccccug	chr6:71157909..71157961:+
chr3_28819	0.9	0 +/- 0%	-	12	12	0	0	no	-	hsa-miR-3198	-	-	auggagucugccucugcgagggg	ccuauccugggcaccaccccuucugu	ccuauccugggcaccaccccuucuguacugcauggagucugccucugcgagggg	chr3:26365410..26365464:+
chr11_3688	0.9	0 +/- 0%	-	14	14	0	0	no	-	hsa-miR-1253	-	-	ggagaagaggccggcggagc	uccccggugcgcacccug	uccccggugcgcacccugccauccugcaggagaagaggccggcggagc	chr11:47469851..47469899:-
chr13_5876	0.9	0 +/- 0%	-	92	92	0	0	no	-	hsa-miR-486-5p	-	-	uccuguacugagcugagu	ucagcugugcguccagaag	uccuguacugagcugagucccagagucagcugugcguccagaag	chr13:20242747..20242791:+
chr8_39332	0.9	0 +/- 0%	-	827	827	0	0	no	-	hsa-miR-766-5p	-	-	uggaggaagguaggggagaa	ugaccaggccucgcuuccaug	ugaccaggccucgcuuccaugguagcugggaauuguagucauauguuuuccagccucucuaguggaggaagguaggggagaa	chr8:35562243..35562325:-
chr14_8262	0.9	0 +/- 0%	-	7	7	0	0	yes	-	hsa-miR-1272	-	-	aaugaugaauaggaguggug	ucucuuucccuuuuauuuccua	ucucuuucccuuuuauuuccuauucuugucuuauugcacuaauaggacuucuaguagaaugaugaauaggaguggug	chr14:72624708..72624785:-
chr22_19607	0.9	0 +/- 0%	-	28	28	0	0	yes	-	-	-	-	guagcauaggugggaggu	aaaacaccuauuaucugcugggu	aaaacaccuauuaucugcuggguucuuugccaggcccuguaggggaggaauguagcauaggugggaggu	chr22:33764293..33764362:+
chr7_36629	0.9	0 +/- 0%	-	1045	1045	0	0	yes	-	-	-	-	aguuugauccuugcucag	ucucagggguucaaccuga	ucucagggguucaaccugacaaaaguuugauccuugcucag	chr7:83963625..83963666:+
chr16_10705	0.9	0 +/- 0%	-	15	15	0	0	no	-	hsa-miR-4688	-	-	gaggggcagagcuggggag	caucacacgcucugucuuuucuu	gaggggcagagcuggggagaaucaucaucacacgcucugucuuuucuu	chr16:20592139..20592187:-
chr20_17799	0.9	0 +/- 0%	-	11	10	1	0	no	-	hsa-miR-558	-	-	agagcugcugcagagaggaaaagag	uuuuuccccuguguucuaagcugccuuca	agagcugcugcagagaggaaaagagugugcagccaggaggagccucagucauggcuucagaauuuuuccccuguguucuaagcugccuuca	chr20:23597143..23597234:-
chr6_35147	0.8	0 +/- 0%	-	10	10	0	0	no	-	hsa-miR-1827	-	-	agaggcaggcggcucuggggg	cccagggcccccacugccuccuc	agaggcaggcggcucuggggguuggggaagagcucacugaccgagacccagggcccccacugccuccuc	chr6:69908881..69908950:-
chr1_16063	0.8	0 +/- 0%	-	11	11	0	0	no	-	hsa-miR-6515-5p	-	-	cuggagggcuggcucccacgg	guggccggcgucuucaucg	cuggagggcuggcucccacggaacauuuacaucguggccggcgucuucaucg	chr1:89527676..89527728:-
chr24_21707	0.8	0 +/- 0%	-	606	606	0	0	yes	-	-	-	-	acuguuuaggcuagggggu	ccuggagcccaggaaccuguag	acuguuuaggcuaggggguguuaaccuggagcccaggaaccuguag	chr24:16015363..16015409:-
chr7_35439	0.8	0 +/- 0%	-	15	15	0	0	no	-	hsa-miR-185-3p	-	-	uggggcuggccaaggacaguc	cugccggagccacucaucuccuuc	cugccggagccacucaucuccuuccgcuucuaccacgagcucauggggcuggccaaggacaguc	chr7:520024..520088:+
chr1_16176	0.8	0 +/- 0%	-	10	10	0	0	yes	-	-	-	-	ucgggcccuccuggcacagagu	cguggguuggguuggguuggagu	cguggguuggguuggguuggaguguccucgggcccuccuggcacagagu	chr1:92986490..92986539:-
chr6_33987	0.8	0 +/- 0%	-	9	9	0	0	yes	-	-	-	-	cccugguggcccugagcgccgc	gagagcugcgggguggccaagggcc	gagagcugcgggguggccaagggccggagccuccgcaaagguagcagccggcccugguggcccugagcgccgc	chr6:20250480..20250553:+
chr8_39550	0.8	0 +/- 0%	-	129	129	0	0	no	-	hsa-miR-12119	-	-	uucugaggguugggccuag	uccccuagaucuccucaguuaga	uccccuagaucuccucaguuagaaauucugaggguugggccuag	chr8:78569061..78569105:-
chr11_3882	0.8	0 +/- 0%	-	3	3	0	0	yes	-	hsa-miR-6721-5p	-	-	agggcagggcagggagcc	cgcccacacccugcccuca	cgcccacacccugcccucacccucccagaggcugugaagacagcguggggcagagcaagggcagggcagggagcc	chr11:60647818..60647893:-
chr2_26882	0.8	0 +/- 0%	-	134	134	0	0	no	-	hsa-miR-4723-5p	-	-	ugggggagucggcaaaca	gcucucgauccaccccuuu	gcucucgauccaccccuuuguccaugggggagucggcaaaca	chr2:12007732..12007774:-
chr10_821	0.8	0 +/- 0%	-	161	161	0	0	no	-	hsa-miR-125a-3p	-	-	ucaggugagcgagagaacu	aguuuacgcugagcuguac	aguuuacgcugagcuguacaccauauucaguguguucaggugagcgagagaacu	chr10:56597529..56597583:+
chr6_34252	0.8	0 +/- 0%	-	58	54	0	4	no	-	hsa-miR-6879-3p	-	-	ugucaccccauugaucgccaggg	gcugaucuggcuggcuaggcggg	ugucaccccauugaucgccagggucgauuuggcugaucuggcuggcuaggcggg	chr6:50340564..50340618:+
chr26_23341	0.8	0 +/- 0%	-	11	11	0	0	yes	-	-	-	-	cccgugaucuuuacugug	cgguaaacaugcgca	cgguaaacaugcgcagcccucagagcuauucccgugaucuuuacugug	chr26:40708358..40708406:+
chr6_33868	0.8	0 +/- 0%	-	14	14	0	0	no	-	hsa-miR-5572	-	-	cuuggggugagaggggcu	gugggcagccgcaggaa	cuuggggugagaggggcuccuaugugagaagcgcgcggacaggggucagggcggggguguugaggaggugggcagccgcaggaa	chr6:8044733..8044817:+
chr27_24040	0.8	0 +/- 0%	-	3983	3983	0	0	yes	-	-	-	-	cagaaacugccugcauucu	uuggcggguuguauuccuucugga	uuggcggguuguauuccuucuggagagucuagggcagaaaaaauauuucuugccuuuucuagcuuuuccagaaacugccugcauucu	chr27:10449112..10449199:-
chr8_38443	0.8	0 +/- 0%	-	10	10	0	0	no	-	hsa-miR-658	-	-	ggcggaggcuggggcggggu	uccgucccaaucauuguaaa	uccgucccaaucauuguaaacaggcggaggcuggggcggggu	chr8:37323627..37323669:+
chr7_36492	0.8	0 +/- 0%	-	21	20	0	1	no	-	hsa-miR-454-5p	-	-	gcccuaucuccccccacccaga	aggaugaggaggagaaag	gcccuaucuccccccacccagagguugaggaugaggaggagaaag	chr7:73183871..73183916:+
chr15_9171	0.8	0 +/- 0%	-	21	21	0	0	no	-	hsa-miR-184	-	-	aggacggaccuggcacag	uugcccagucuguuccuca	aggacggaccuggcacagcguguggcauguggcggcguuucauaaauuugcccagucuguuccuca	chr15:8090630..8090696:-
chrX_41099	0.8	0 +/- 0%	-	2	2	0	0	yes	-	hsa-miR-4514	-	-	gcaggcagggagcucaga	ugggccccgucuccgg	ugggccccgucuccggugggugaggcugagcaccuggcuccgcagcaggcagggagcucaga	chrX:14787010..14787072:+
chr23_20706	0.8	0 +/- 0%	-	10	10	0	0	yes	-	-	-	-	agcagaguccugagccagccccaga	ugguucuggucagauucuucucc	agcagaguccugagccagccccagaucccagcugguucuggucagauucuucucc	chr23:52772711..52772766:+
chr8_38005	0.8	0 +/- 0%	-	286	286	0	0	no	-	hsa-miR-1286	-	-	agcaggacgguguucaug	agagcccgucgguggccau	agagcccgucgguggccauggcguauacgaugcguggcaggguaaagaugucacugagcaggacgguguucaug	chr8:13283432..13283506:+
chr4_31127	0.8	0 +/- 0%	-	13	10	0	3	no	-	hsa-miR-4308	-	-	ucccuggagguucugaagcag	ucagaaucaccugaagggcu	ucagaaucaccugaagggcuuguggaaugucccuggagguucugaagcag	chr4:102424828..102424878:+
chr3_30389	0.8	0 +/- 0%	-	64	64	0	0	no	-	hsa-miR-3189-3p	-	-	cccuugggacuggagggac	cccucaugcccuugggcu	cccuugggacuggagggacuuuaggaucguugacccucaugcccuugggcu	chr3:118346577..118346628:-
chr24_22021	0.8	0 +/- 0%	-	10	10	0	0	no	-	hsa-miR-654-5p	-	-	aggugggccgagaggagggc	ccaccugcugguccccccc	aggugggccgagaggagggcaugugugcggacaggaugcccaccugcugguccccccc	chr24:46552169..46552227:-
chr21_18782	0.8	0 +/- 0%	-	41	41	0	0	no	-	hsa-miR-654-3p	-	-	caugucugccucagcggc	cgcucggcaagagggcauggg	caugucugccucagcggcucgcucggcaagagggcauggg	chr21:57663912..57663952:+
chr1_13940	0.8	0 +/- 0%	-	10	10	0	0	no	-	hsa-miR-92a-2-5p	-	-	gggugggguaggagcugac	cggccuuugcccgcccca	gggugggguaggagcugacugggcccgaagagggccggccuuugcccgcccca	chr1:9044036..9044089:+
chr3_28805	0.8	0 +/- 0%	-	184	184	0	0	no	-	hsa-miR-8083	-	-	gaggacuugaguagggcg	ccuuaugggagaaacuugc	ccuuaugggagaaacuugcuguuuucgauccucaggcuccagggcagggcgaggacuugaguagggcg	chr3:24478123..24478191:+
chr3_29601	0.8	0 +/- 0%	-	14	13	1	0	no	-	hsa-miR-650	-	-	aggaggcaggaccaggcgagg	aaucagggcuucuccuccaag	aaucagggcuucuccuccaagucugacaagaaggggccgaggaccaucgccgagaugaggaggcaggaccaggcgagg	chr3:121064009..121064087:+
chr13_6942	0.8	0 +/- 0%	-	10	9	0	1	yes	-	-	-	-	uuuggcugggggacggguccu	cuggcccucagccacgguc	cuggcccucagccacgguccaggaaccuaaguuuggcugggggacggguccu	chr13:43678838..43678890:-
chr13_5767	0.8	0 +/- 0%	-	10	10	0	0	no	-	hsa-miR-4446-3p	-	-	aagggcuggggcgucugaugugu	acacagagcgcccccccccggcg	acacagagcgcccccccccggcgucagguuacaagggcuggggcgucugaugugu	chr13:9977237..9977292:+
chr2_26160	0.8	0 +/- 0%	-	6099	6099	0	0	no	-	hsa-miR-6747-3p	-	-	gccugccugacugcgagccu	gcuccacuccaggccu	gccugccugacugcgagccugucccagagcuccacuccaggccu	chr2:36261922..36261966:+
chr2_27217	0.8	0 +/- 0%	-	12	9	3	0	no	-	hsa-miR-193a-3p	-	-	aacuggccccuggacccu	agcacaggugaccagaagg	aacuggccccuggacccugggcuggaggugacccugaggaugagaacugccagccacagcacaggugaccagaagg	chr2:36504850..36504926:-
chr13_5649	0.8	0 +/- 0%	-	10	9	0	1	no	-	hsa-miR-8057	-	-	cuggcucugcacuucccguccccga	agggcggugaggagcacaggagc	agggcggugaggagcacaggagcgcugcugccuguccuggcucugcacuucccguccccga	chr13:5017259..5017320:+
chr20_17809	0.7	0 +/- 0%	-	11	11	0	0	yes	-	-	-	-	augaagaucagcaaggcc	ucguuuguuuucuucaaga	augaagaucagcaaggccucucugggucguuuguuuucuucaaga	chr20:24321635..24321680:-
chr22_19401	0.7	0 +/- 0%	-	13	13	0	0	yes	-	-	-	-	gaagaugucaaggacugaagau	cuguaaguccuugcaucugugg	cuguaaguccuugcaucuguggugcuaggugagugugagaagaugucaaggacugaagau	chr22:17915764..17915824:+
chr13_5728	0.7	0 +/- 0%	-	9	9	0	0	no	-	hsa-miR-6805-5p	-	-	gagggggcggccccacggugc	accgagaggccgccuccgggg	gagggggcggccccacggugcagccgcaccgagaggccgccuccgggg	chr13:8757448..8757496:+
chr1_16853	0.7	0 +/- 0%	-	527	527	0	0	yes	-	-	-	-	gugcugagaucugauagc	gcauagagacucagauccuag	gugcugagaucugauagcacccgcauagagacucagauccuag	chr1:181447358..181447401:-
chr13_6397	0.7	0 +/- 0%	-	35924	35924	0	0	no	-	hsa-miR-106b-3p	-	-	ccgcacuguggguacuugcu	uagggcacgcacagcgucccu	ccgcacuguggguacuugcugcuccaguagggcacgcacagcgucccu	chr13:8115329..8115377:-
chr22_19409	0.7	0 +/- 0%	-	13	13	0	0	yes	-	-	-	-	gaagaugucaaggacugaagau	cuguaaguccuugcaucugugg	cuguaaguccuugcaucuguggugcuaggugagugugagaagaugucaaggacugaagau	chr22:18072651..18072711:+
chr9_40576	0.7	0 +/- 0%	-	24	24	0	0	no	-	hsa-miR-6873-5p	-	-	aagagggagagucgaggac	ccuugacacagauccgccauga	ccuugacacagauccgccaugacaaagagggagagucgaggac	chr9:48382686..48382729:-
chr18_13115	0.7	0 +/- 0%	-	11	11	0	0	yes	-	-	-	-	guggacaaggaggccggg	ugacccuucugccacca	guggacaaggaggccgggacgaccugacucuccagggcaggacugacccuucugccacca	chr18:81581347..81581407:-
chr7_35621	0.7	0 +/- 0%	-	322	322	0	0	no	-	hsa-miR-3170	-	-	cugggguugugggacugc	cugcccgcuauccccagau	cugcccgcuauccccagaugcucgccugcccucguucacugggguugugggacugc	chr7:3112121..3112177:+
chr7_36793	0.7	0 +/- 0%	-	9	9	0	0	yes	-	-	-	-	uugaggcccggggacuguuuu	cuuaguugcuggucaggg	uugaggcccggggacuguuuuccuuaguugcuggucaggg	chr7:1118835..1118875:-
chr10_1176	0.7	0 +/- 0%	-	118	118	0	0	no	-	hsa-miR-6878-5p	-	-	agggagaaggaacucggc	ugagacuccuugg	ugagacuccuugggcagguccuuguguggggaaugagcagggagaaggaacucggc	chr10:13333203..13333259:-
chr11_2432	0.7	0 +/- 0%	-	9	9	0	0	no	-	hsa-miR-3181	-	-	gucgggcccgggcgcgucgggcggc	cgccucguaggcgcugcggugcgggga	gucgggcccgggcgcgucgggcggcuucaacgccuggaugcccgccucguaggcgcugcggugcgggga	chr11:25956747..25956816:+
chr1_13956	0.7	0 +/- 0%	-	13	13	0	0	yes	-	-	-	-	gcgcugcaggagcuggggccug	uuucccagcuggccucagugccc	gcgcugcaggagcuggggccuggguaccuccugccugugacucugcacccauuucccagcuggccucagugccc	chr1:10338730..10338804:+
chr13_5781	0.7	0 +/- 0%	-	9	9	0	0	no	-	hsa-miR-423-5p	-	-	ggaggggcuggcggcggc	ccuccccgccgcccuuuccc	ccuccccgccgcccuuucccagcgcggcgcccacaggucgagcggggcggggaggggcuggcggcggc	chr13:10689248..10689316:+
chr28_24223	0.7	0 +/- 0%	-	11	11	0	0	yes	-	-	-	-	ucagguaugagaggggcacuga	uuugcucgcucauaacugaca	uuugcucgcucauaacugacauguaccagacacaugucagguaugagaggggcacuga	chr28:6302347..6302405:+
chr25_22822	0.7	0 +/- 0%	-	59	59	0	0	yes	-	-	-	-	ccaggaugaaggugcggua	uuguccuuaagucuugggg	uuguccuuaagucuuggggucccaggaugaaggugcggua	chr25:23937110..23937150:-
chr13_6045	0.7	0 +/- 0%	-	165	165	0	0	no	-	hsa-miR-146b-3p	-	-	ccccugugcuggacugag	cggaaacuugcaccugguc	cggaaacuugcaccuggucucccuggacuuuggccccugugcuggacugag	chr13:33311710..33311761:+
NW_019642059.1_42702	0.7	0 +/- 0%	-	13	13	0	0	yes	-	-	-	-	gaagaugucaaggacugaagau	cuguaaguccuugcaucugugg	cuguaaguccuugcaucuguggugcuaggugagugugagaagaugucaaggacugaagau	NW_019642059.1:141088..141148:-
chr2_26739	0.7	0 +/- 0%	-	10	10	0	0	yes	-	-	-	-	ucagugcugggcuaggacuuga	acucccagcagagcacugucu	acucccagcagagcacugucuaggcagcccugccacuggucagugcugggcuaggacuuga	chr2:113343678..113343739:+
chr10_1179	0.7	0 +/- 0%	-	24	24	0	0	no	-	hsa-miR-3664-5p	-	-	cacucuguccuuccuugaccaga	ugggugacagaggguccuagugaa	cacucuguccuuccuugaccagauugaaaacugggugacagaggguccuagugaa	chr10:13614303..13614358:-
chr11_2100	0.7	0 +/- 0%	-	141	141	0	0	yes	-	-	-	-	ucaguugguuagaguacc	uaucuuuagcuuugcau	ucaguugguuagaguaccgugcuaaugaggccaaggucacuggcuucaccucugaacgguaucuuuagcuuugcau	chr11:9956194..9956270:+
chrX_41991	0.7	0 +/- 0%	-	13	13	0	0	no	-	hsa-miR-1827	-	-	ggaggcagcugccgaaggc	cugugggauuugccuuuca	ggaggcagcugccgaaggcuucgggcagaggaacagccugugggauuugccuuuca	chrX:34972599..34972655:-
chr3_30283	0.7	0 +/- 0%	-	12	12	0	0	no	-	hsa-miR-6085	-	-	aaggggcuggccaguggca	uuccugggcuccuuuu	aaggggcuggccaguggcauaguggcuaaguuccugggcuccuuuu	chr3:100897073..100897119:-
chr5_33322	0.7	0 +/- 0%	-	13	13	0	0	no	-	hsa-miR-345-5p	-	-	ucugacucucugcccucccag	ggcagcaguggggaaaugugggagu	ggcagcaguggggaaaugugggaguggggaguauuugugacuccucucugacucucugcccucccag	chr5:39472386..39472453:-
chr4_30813	0.7	0 +/- 0%	-	11	11	0	0	no	-	hsa-miR-6721-5p	-	-	agggcagggcagggagccu	guuccagccucuguguacc	guuccagccucuguguaccuggaauuggaagagggcagggcagggagccu	chr4:61380833..61380883:+
chr25_22403	0.6	0 +/- 0%	-	9	9	0	0	yes	-	-	-	-	cuugggcaaugggagcuccagc	cagggcucccguuggcccaaaaggggc	cagggcucccguuggcccaaaaggggcaaaaucaggagccuugggcaaugggagcuccagc	chr25:34516530..34516591:+
chr1_14973	0.6	0 +/- 0%	-	15	15	0	0	no	-	hsa-miR-3921	-	-	gcucugagggcugggucu	gccaacuucacaggcca	gccaacuucacaggccauacuucugugcucugagggcugggucu	chr1:132191821..132191865:+
chr11_2235	0.6	0 +/- 0%	-	8	7	1	0	yes	-	-	-	-	ggcaggcugugggagggagc	ccccuccucccagcugcccc	ccccuccucccagcugccccccgcggagcccgcccgggcaggcugugggagggagc	chr11:19368529..19368585:+
chr16_11112	0.6	0 +/- 0%	-	163	163	0	0	no	-	hsa-miR-146b-3p	-	-	gcccugugcuggacugag	gagcaccagccagugcca	gagcaccagccagugccaagcccugugcuggacugag	chr16:72584263..72584300:-
chr30_28034	0.6	0 +/- 0%	-	9	9	0	0	no	-	hsa-miR-626	-	-	cgcugucugggcgagcggcggcgcc	cgcugccccugggccgaggugag	cgcugucugggcgagcggcggcgccacagcgggcccccgcccgccaccacgcugccccugggccgaggugag	chr30:29365570..29365642:+
chr18_12633	0.6	0 +/- 0%	-	12	12	0	0	yes	-	-	-	-	gaaaacaggcaagaacuuuggagca	cuuaaagauuuugcugauuuuccc	cuuaaagauuuugcugauuuucccuccaguguuacucccguaguagggaaaacaggcaagaacuuuggagca	chr18:77682199..77682271:+
chr24_21255	0.6	0 +/- 0%	-	18	18	0	0	no	-	hsa-miR-7106-5p	-	-	cgggaggauaggaagcug	gcuucaauugcuccucag	gcuucaauugcuccucagacgacccuggucauuggcgguaaaacaccccaguuugguggcugucacgggaggauaggaagcug	chr24:19862669..19862752:+
chr8_38957	0.6	0 +/- 0%	-	10	10	0	0	no	-	hsa-miR-149-3p	-	-	ggggagggcucuggggac	gccuggaggaaguccaccccgg	ggggagggcucuggggaccacgugccuggaggaaguccaccccgg	chr8:12661539..12661584:-
chr4_31788	0.6	0 +/- 0%	-	10	10	0	0	no	-	hsa-miR-762	-	-	agggcuggggaaaggaggc	cuccugaccucaaccugcu	cuccugaccucaaccugcuggcucccugcauugggacugagggcuggggaaaggaggc	chr4:92972674..92972732:-
NW_019646188.1_44276	0.6	0 +/- 0%	-	9	9	0	0	no	-	hsa-miR-626	-	-	cgcugucugggcgagcggcggcgcc	cgcugccccugggccgaggugag	cgcugucugggcgagcggcggcgccacagcgggcccccgcccgccaccacgcugccccugggccgaggugag	NW_019646188.1:25084..25156:+
chr2_25777	0.6	0 +/- 0%	-	9	9	0	0	yes	-	-	-	-	aggaccacuuuguucccccagg	ugggggcauagagaccuggccuugg	ugggggcauagagaccuggccuugguuggcugaggagcagcuccaggaccacuuuguucccccagg	chr2:13643237..13643303:+
chr8_38935	0.6	0 +/- 0%	-	20	20	0	0	yes	-	hsa-miR-4650-3p	-	-	agguagaauucuugcuuuu	ggaaagaauucuaucuuu	agguagaauucuugcuuuuucaaucuuuuugaaaggaaagaauucuaucuuu	chr8:10427976..10428028:-
chr9_40526	0.6	0 +/- 0%	-	60	60	0	0	yes	-	-	-	-	gguuaugggguuggcugaac	uuaaucaccuccucuucucc	uuaaucaccuccucuucuccuuaucagggagggagacugucccaccgugggguuaugggguuggcugaac	chr9:40002578..40002648:-
chr1_15050	0.6	0 +/- 0%	-	14	14	0	0	no	-	hsa-miR-1231	-	-	augucugggaagcugccu	gcagcauuucgguuauac	augucugggaagcugccugugaauggccgagugggggauguuuaggcagcauuucgguuauac	chr1:141205487..141205550:+
chr2_27026	0.6	0 +/- 0%	-	21	21	0	0	no	-	hsa-miR-3135b	-	-	cgcuggaggcaggagugggac	uuugcuccuuuucuuaguucu	uuugcuccuuuucuuaguucuuggaggugggcaagucauuguaucccacaggcuucuccacgcuggaggcaggagugggac	chr2:24185438..24185519:-
NW_019642792.1_42857	0.6	0 +/- 0%	-	10	10	0	0	no	-	hsa-miR-149-3p	-	-	ggggagggcucuggggac	gccuggaggaaguccaccccgg	ggggagggcucuggggaccacgugccuggaggaaguccaccccgg	NW_019642792.1:47361..47406:-
chr25_22232	0.6	0 +/- 0%	-	12	12	0	0	yes	-	-	-	-	aaugaauucuguagagau	uauagagaauugguaugu	aaugaauucuguagagauaauaguuauagagaauugguaugu	chr25:20849546..20849588:+
chr5_33281	0.6	0 +/- 0%	-	10	10	0	0	yes	-	-	-	-	gagaaaagcuggggaccu	guuaucuucucug	guuaucuucucugguagagaaaagcuggggaccu	chr5:37992576..37992610:-
chr10_1178	0.6	0 +/- 0%	-	118	118	0	0	no	-	hsa-miR-6878-5p	-	-	agggagaaggaacucggc	ugagguuccuugg	ugagguuccuugggcagguccuuguguggggaaggagcagggagaaggaacucggc	chr10:13455778..13455834:-
chr10_953	0.6	0 +/- 0%	-	123	123	0	0	yes	-	-	-	-	agcuguuaaaucuugaggcu	cuucacauggugucugacacauaa	cuucacauggugucugacacauaauaagcacucaacaaauauuagcuguuaaaucuugaggcu	chr10:78286771..78286834:+
chr25_22147	0.6	0 +/- 0%	-	9	9	0	0	yes	-	-	-	-	cgcugggcagaauccucuccccca	ggggaaggugcuccccagcugg	ggggaaggugcuccccagcuggcucuagccggccuggcagugccaagggggaggugggccacgcugggcagaauccucuccccca	chr25:6851267..6851352:+
chr7_35502	0.5	0 +/- 0%	-	9	9	0	0	no	-	hsa-miR-6089	-	-	cgaggccgagcuggacgcgc	ccgccagaggccgaggc	cgaggccgagcuggacgcgcgccaccuggcccaggcgcucgaccgccuggaggcgcagggcccgccagaggccgaggc	chr7:828962..829040:+
chr14_7360	0.5	0 +/- 0%	-	13	13	0	0	yes	-	-	-	-	gagaagccugaggccugaagaca	uuuucaggcuucaggaugccg	gagaagccugaggccugaagacauugaaauuccaaaaaacauuuaaauacccaugguuuucaggcuucaggaugccg	chr14:46867498..46867575:+
chr25_22085	0.5	0 +/- 0%	-	36	36	0	0	yes	-	-	-	-	uaucuccacugcucugcucc	ggaagagagggagauaaa	ggaagagagggagauaaaaggaauaaccgaagaaucugaauuaucuccacugcucugcucc	chr25:1078463..1078524:+
chr20_18177	0.5	0 +/- 0%	-	10	10	0	0	no	-	hsa-miR-185-5p	-	-	aggagagaaggaggccag	ggcugagccuguaaccccacc	aggagagaaggaggccaguagccugagggcaagaaucagugccagcagcuguggcugagccuguaaccccacc	chr20:43025590..43025663:-
chr13_6886	0.5	0 +/- 0%	-	9	9	0	0	yes	-	-	-	-	ggggacccugggaccucaggcc	uaacugaggacgccaggauucccac	uaacugaggacgccaggauucccaccggcccuugugcuguccaacccacuggggacccugggaccucaggcc	chr13:42221960..42222032:-
chr1_16857	0.5	0 +/- 0%	-	34	34	0	0	no	-	hsa-let-7a-5p	-	-	ugagguaguagauuguagg	ucucgcuauuacucgcg	ugagguaguagauuguagggauuuuggacaccacacaccuauaugugaagcccggucccucucgcuauuacucgcg	chr1:182015271..182015347:-
chr16_9888	0.5	0 +/- 0%	-	9	9	0	0	yes	-	-	-	-	gugcugugaggacccuggggcc	ccccacaucucagagccuc	gugcugugaggacccuggggccugcccagguauugggcacagacccguggccccacaucucagagccuc	chr16:4765375..4765444:+
chr25_22465	0.5	0 +/- 0%	-	8	8	0	0	no	-	hsa-miR-6784-5p	-	-	uccggggcucgggggcgcggg	cgcgccgggcgcuccggcucagc	cgcgccgggcgcuccggcucagccgcucgguggcuccggggcucgggggcgcggg	chr25:36707480..36707535:+
chr6_35195	0.5	0 +/- 0%	-	14	14	0	0	yes	-	-	-	-	aggcagccugggcggcuuggc	cuaucuucuauguugucacuucu	aggcagccugggcggcuuggcaaugacauaaggaggucauucucuuuaguacuccuaucuucuauguugucacuucu	chr6:71230151..71230228:-
chr20_17973	0.5	0 +/- 0%	-	10	10	0	0	yes	-	-	-	-	aagagaagagagcucaggagccc	gccuuccucugauguuuccuucuccuuc	aagagaagagagcucaggagcccuugugccuuccucugauguuuccuucuccuuc	chr20:31533770..31533825:-
chr14_7445	0.5	0 +/- 0%	-	400	82	0	318	yes	-	-	-	-	accacucggccauggggcuggcc	ucaguugguuagagcaug	accacucggccauggggcuggccccuacaauuuuuaaaaauaagaauaaaguuggauggcugguuagcucaguugguuagagcaug	chr14:63269994..63270080:+
chr15_8527	0.5	0 +/- 0%	-	9	9	0	0	no	-	hsa-miR-4783-5p	-	-	ugcgcgccggcccccgcggg	cuugggcggcgugcaac	cuugggcggcgugcaacuaacagugcggguguccuucgggggaguucuguccgguuaggugcugcgcgccggcccccgcggg	chr15:14636706..14636788:+
chr15_8680	0.5	0 +/- 0%	-	70	70	0	0	no	-	hsa-miR-6071	-	-	aucugcugugaaucugccug	agcccuucaccuguaggguc	aucugcugugaaucugccuguggaccgagcccuucaccuguaggguc	chr15:32649057..32649104:+
chr22_19617	0.5	0 +/- 0%	-	30	30	0	0	yes	-	-	-	-	gugggcaguuugauuggg	caguuuacuaaccuagga	caguuuacuaaccuaggaauagguacccaauggguacugucaauauugcgugggcaguuugauuggg	chr22:34547764..34547831:+
chr5_33150	0.5	0 +/- 0%	-	60	60	0	0	yes	-	-	-	-	uucucaaacuuuaaauauu	ugugcagccaaaguugagaaca	ugugcagccaaaguugagaacaacuugcucuaggucagugcuucucaaacuuuaaauauu	chr5:24281195..24281255:-
chr18_12693	0.5	0 +/- 0%	-	9	9	0	0	yes	-	-	-	-	agggcggcggcggcugggc	aaaggcgcgugucggccgcu	agggcggcggcggcugggcuguugcuuugccaggccggcuugugagcugagcggcgguaaaggcgcgugucggccgcu	chr18:2756584..2756662:-
chrX_42248	0.5	0 +/- 0%	-	215	215	0	0	no	-	hsa-miR-5004-3p	-	-	auuggauuuacugaagacu	ugugcuuucaggacuguccagagu	ugugcuuucaggacuguccagaguauucgguucuccaaggaacggguagauuggauuuacugaagacu	chrX:61308787..61308855:-
chr11_3250	0.5	0 +/- 0%	-	37469	37456	12	1	yes	-	-	-	-	aaauggauuuuuggagcagggaga	ucuguucuuaucaguuuaauaucu	ucuguucuuaucaguuuaauaucugauacguccucuauccgaggacaauauauuaaauggauuuuuggagcagggaga	chr11:20032332..20032410:-
chr16_10231	0.5	0 +/- 0%	-	30	30	0	0	no	-	hsa-miR-423-5p	-	-	ugaggggcagagagcuagg	cagcacuuccccaaagc	cagcacuuccccaaagcagcgucaguucuguuugaugaauacuggacugaggggcagagagcuagg	chr16:47062548..47062614:+
chr14_7768	0.5	0 +/- 0%	-	15	15	0	0	no	-	hsa-miR-545-3p	-	-	ccagcaaaguuggcugcaagaucu	acccuucagucacuucacugggu	acccuucagucacuucacuggguguugggaaccccagcaaaguuggcugcaagaucu	chr14:7640675..7640732:-
chr16_10094	0.5	0 +/- 0%	-	9	9	0	0	yes	-	-	-	-	aauggguagagagccaggccc	accuggcccucugcccuccuc	aauggguagagagccaggccccgaagcagcuuccuggcccucggggagccugcaucugaccuggcccucugcccuccuc	chr16:36103262..36103341:+
chr12_4724	0.5	0 +/- 0%	-	9	9	0	0	no	-	hsa-miR-4296	-	-	cugugggccggagccaggcagg	gccagggcucgggaccgcacggcc	cugugggccggagccaggcaggcaguggcaggccccccuccgcggccagggcucgggaccgcacggcc	chr12:35775880..35775948:+
chr11_3594	0.5	0 +/- 0%	-	16	16	0	0	no	-	hsa-miR-219a-1-3p	-	-	ugaguugagaagcuugcuc	guaagcgcagauagccaacgcagu	guaagcgcagauagccaacgcaguaggccucuuuaccaccuaagcggggguaaguggcuuccuacaacugaguugagaagcuugcuc	chr11:42459567..42459654:-
chr8_39062	0.5	0 +/- 0%	-	286	286	0	0	no	-	hsa-miR-1286	-	-	agcaggacgguguucaug	uggaguauacgaugcgug	uggaguauacgaugcguggcaggguaaagaugucacugagcaggacgguguucaug	chr8:15269220..15269276:-
chr13_6190	0.5	0 +/- 0%	-	14	14	0	0	no	-	hsa-miR-5589-5p	-	-	ggcuggguucuuuggggcugc	acugcaggguaugacauggcaucg	ggcuggguucuuuggggcugcuggugugucggauguggggcagggauacacccugaagcacugcaggguaugacauggcaucg	chr13:42152678..42152761:+
chr7_36270	0.5	0 +/- 0%	-	9	9	0	0	yes	-	-	-	-	aaacugaggacccgagcc	cggggucuucagcccgc	aaacugaggacccgagcccagaggaggcggccucccgcgcggggucuucagcccgc	chr7:51565224..51565280:+
chr18_12911	0.5	0 +/- 0%	-	17	17	0	0	no	-	hsa-miR-4648	-	-	ggugggacuggugauuag	gauacccaucuuacuug	ggugggacuggugauuagugcagucagaacaauguugaccuccugauacccaucuuacuug	chr18:50330030..50330091:-
chr4_30980	0.5	0 +/- 0%	-	25	25	0	0	no	-	hsa-miR-4779	-	-	uaggagggcgugaggguc	uccucuguccuaaggcg	uaggagggcgugagggucaagacccagagguuuguuccucuguccuaaggcg	chr4:86025191..86025243:+
chr9_39956	0.5	0 +/- 0%	-	49	49	0	0	no	-	hsa-miR-3620-5p	-	-	gugggcuggugucaaagg	uguggucccuguaaccu	gugggcuggugucaaaggugcugcugcuggguuggagugaggcugaguuuuagacaccacuguggucccuguaaccu	chr9:34278108..34278185:+
chr25_23047	0.5	0 +/- 0%	-	9	9	0	0	yes	-	-	-	-	gagguucgucuguggguccaucug	gauguacccucaggcggccuugg	gagguucgucuguggguccaucuguccuaagugggggagggaugguucagucacccguccugcucagauguacccucaggcggccuugg	chr25:39056595..39056684:-
chr1_15875	0.5	0 +/- 0%	-	9	8	0	1	yes	-	-	-	-	gagcuguggugaggcugggc	cucaacucucagcucagg	gagcuguggugaggcugggcucugcaagggggcccauggcuucagagggcaguugggccccagccucaacucucagcucagg	chr1:60179614..60179696:-
chr19_13725	0.5	0 +/- 0%	-	9	9	0	0	no	-	hsa-miR-762	-	-	ggggcugggagcucggcgcccc	ggaggcgggaggcgguccccu	ggggcugggagcucggcgccccucggcauucaccccacuugcgggagucuguaggggaggcgggaggcgguccccu	chr19:38128023..38128099:-
chr3_29794	0.5	0 +/- 0%	-	10	10	0	0	yes	-	-	-	-	uuucucggauggagcaccc	gaggaaccauacgagaaaag	gaggaaccauacgagaaaagaaaugcgcguccucgcgcuuuucucggauggagcaccc	chr3:27858749..27858807:-
chr7_35837	0.5	0 +/- 0%	-	10	10	0	0	yes	-	-	-	-	gaaccgggaagagcccagc	agggcagaauugggguucug	agggcagaauugggguucugaguacagaaccgggaagagcccagc	chr7:27973338..27973383:+
chr11_2862	0.5	0 +/- 0%	-	96	96	0	0	no	-	hsa-miR-30c-2-3p	-	-	gugggagaguagguggcug	gcugugguagccccuuucugaugu	gugggagaguagguggcuggcguucccuaaauaggugccaagcugugguagccccuuucugaugu	chr11:61610939..61611004:+
chr14_8328	0.4	0 +/- 0%	-	18	18	0	0	no	-	-	-	-	cgcggguuuggaggcugcacgga	caggcugcggagcgccgggcg	caggcugcggagcgccgggcggacggcuggggcugggguccggcgacuggguccucagccugguggcugcgcggguuuggaggcugcacgga	chr14:84671195..84671287:-
chr26_23592	0.4	0 +/- 0%	-	9	9	0	0	no	-	hsa-miR-4508	-	-	ucggggcugcucaccgcccaga	agggcggucccggccccgaga	agggcggucccggccccgagacccccguggugcugucggggcugcucaccgcccaga	chr26:38847881..38847938:-
chr31_28535	0.4	0 +/- 0%	-	9	8	0	1	yes	-	-	-	-	caccucgggauucugucggccag	ucggcagaggagauccuggggagc	caccucgggauucugucggccagcugccugccgucuucuguuggagcgcuuuacacagucggcagaggagauccuggggagc	chr31:17096049..17096131:-
chr16_10017	0.4	0 +/- 0%	-	10	10	0	0	no	-	hsa-miR-3179	-	-	ggaaggggcugaggguaac	ggcccuucgucucagcugu	ggcccuucgucucagcugugcggaaggggcugaggguaac	chr16:22348862..22348902:+
chr5_33627	0.4	0 +/- 0%	-	9	9	0	0	no	-	hsa-miR-4467	-	-	aggcggcgccgcgcccucggcc	cccagggccgcgccgcucuc	aggcggcgccgcgcccucggccugcacggguaagaaggcccagggccgcgccgcucuc	chr5:67563597..67563655:-
chr11_2098	0.4	0 +/- 0%	-	69	69	0	0	no	-	hsa-miR-496	-	-	agaguauuggagguagagg	ccugcuugacaguaaagcucc	agaguauuggagguagaggggaagagucagggcugcuaugaucucuuauagagggaauucucccugcuugacaguaaagcucc	chr11:9829409..9829492:+
chr8_39077	0.4	0 +/- 0%	-	11	11	0	0	no	-	hsa-miR-6878-5p	-	-	agggagaaaggaaaggcgaggag	ucugcucaguuucucggc	agggagaaaggaaaggcgaggaggcugugacccacuucugaagacaccugccuucugcucaguuucucggc	chr8:15868037..15868108:-
chrX_42401	0.4	0 +/- 0%	-	152	152	0	0	no	-	hsa-miR-3914	-	-	gaggaaccuuacccaggc	gcaugugauggucccucug	gaggaaccuuacccaggcagcuagagagguacuauuguacuucagagugcaugugauggucccucug	chrX:99208494..99208561:-
chr11_2637	0.4	0 +/- 0%	-	10	9	1	0	no	-	hsa-miR-4751	-	-	ggaggaccuggccagggcugg	agccuuuggggucuucagc	agccuuuggggucuucagcagccagugugggguacugcaaggauucuucccagcuggcagagcauuggaggaccuggccagggcugg	chr11:46759692..46759779:+
chr6_34251	0.4	0 +/- 0%	-	54	54	0	0	no	-	hsa-miR-6879-3p	-	-	ugucaccccauugaucgccaggg	uuggaugugagggugaucug	uuggaugugagggugaucuggcuacgacaugucaccccauugaucgccaggg	chr6:50340535..50340587:+
chr18_12740	0.4	0 +/- 0%	-	9	9	0	0	no	-	hsa-miR-4290	-	-	agcccucccgguucugccuccca	ggccagccccggggugcugg	ggccagccccggggugcuggcggcaguaggcuucagcccucccgguucugccuccca	chr18:10283282..10283339:-
chr28_24546	0.4	0 +/- 0%	-	9	9	0	0	yes	-	-	-	-	ccuccgguggucgccggcacgc	ggcccggcaagucccugggggcc	ccuccgguggucgccggcacgccugauggcccggcaagucccugggggcc	chr28:38121307..38121357:+
chr15_9592	0.4	0 +/- 0%	-	12	12	0	0	yes	-	-	-	-	ggaaggacagagggcugc	aguacucugucuccac	aguacucugucuccaccaaagucagaacaauuguagguggaaggacagagggcugc	chr15:61992401..61992457:-
chr14_7287	0.4	0 +/- 0%	-	10	10	0	0	yes	-	-	-	-	ucuggaucugugccuccccagg	ucggggcaaggccagaucugugug	ucggggcaaggccagaucuguguggccccucaccccucacccaucuggaucugugccuccccagg	chr14:36925154..36925219:+
chr13_5782	0.4	0 +/- 0%	-	9	9	0	0	no	-	hsa-miR-423-5p	-	-	ggaggggcuggcggcggc	cgccgcgaccccuccag	ggaggggcuggcggcggcggggucuacgccgcgaccccuccag	chr13:10689298..10689341:+
chr25_22481	0.4	0 +/- 0%	-	8	8	0	0	yes	-	-	-	-	cgagggggcagccugggccu	gcccggcuggcugccgug	gcccggcuggcugccguggggacgaccacgagggggcagccugggccu	chr25:37004145..37004193:+
chr28_24962	0.4	0 +/- 0%	-	8	8	0	0	yes	-	-	-	-	ugccuggcagaaggggggc	ucccuucucugccaggcucu	ucccuucucugccaggcucugaagacuggggugccuggcagaaggggggc	chr28:36504559..36504609:-
chr27_23968	0.4	0 +/- 0%	-	49	49	0	0	no	-	hsa-miR-619-3p	-	-	gaccuggauuuggauucuc	gacgacgaaugcagaggaaa	gacgacgaaugcagaggaaagaauguggacuucggagucagacagaccuggauuuggauucuc	chr27:2802845..2802908:-
chr25_23077	0.4	0 +/- 0%	-	9	9	0	0	no	-	hsa-miR-4731-5p	-	-	ugcugggguggguugggggc	cacagcuccacuccucccag	ugcugggguggguugggggcaccagggacccagggcacugggggugccacagcuccacuccucccag	chr25:39496133..39496200:-
chr20_16950	0.4	0 +/- 0%	-	9	9	0	0	no	-	hsa-miR-762	-	-	ugggcuggagccucgaucgccu	gcggcagaggugaggggcggg	ugggcuggagccucgaucgccuggaccccggggaggcggaggcggcagaggugaggggcggg	chr20:8158006..8158068:+
chr8_39520	0.4	0 +/- 0%	-	17	17	0	0	no	-	hsa-miR-370-3p	-	-	cccugcuggaacugcucu	agcagccagaggugu	agcagccagagguguugacagugagaauucccugcuggaacugcucu	chr8:72569455..72569502:-
chr4_31597	0.4	0 +/- 0%	-	9	9	0	0	yes	-	-	-	-	caagaacagagggugcagagaa	cuccucccucuuguucuccugcu	caagaacagagggugcagagaaaagcaacccuuagcuucacuccucccucuuguucuccugcu	chr4:63286462..63286525:-
chr7_36181	0.4	0 +/- 0%	-	8	7	1	0	no	-	hsa-miR-6887-3p	-	-	uccccuccagggucugcggcc	acgcgggaggaggggcug	acgcgggaggaggggcuggugggaagcggccgggcgggcccggccucccgcgguccccuccagggucugcggcc	chr7:47691150..47691224:+
chr6_34853	0.4	0 +/- 0%	-	13	13	0	0	no	-	hsa-miR-4286	-	-	uccccacugucuccaggaa	cguggcguggguggagagc	uccccacugucuccaggaagcagcagccguggcguggguggagagc	chr6:26482719..26482765:-
chr6_34967	0.4	0 +/- 0%	-	11	11	0	0	no	-	hsa-miR-6763-3p	-	-	uuccccgguggagaacca	agacuccccagggaaca	uuccccgguggagaaccauaccagagacuccccagggaaca	chr6:41949753..41949794:-
chr28_25092	0.4	0 +/- 0%	-	9	9	0	0	no	-	hsa-miR-25-5p	-	-	gggcggaggggcggaggg	uuccagccccugggcgcccac	uuccagccccugggcgcccaccugcugggcucgggcugggcggaggggcggaggg	chr28:40622651..40622706:-
chr4_31558	0.4	0 +/- 0%	-	55	55	0	0	no	-	hsa-miR-6804-5p	-	-	ggagggugagucaggucc	acacugacgugaaguuucccc	acacugacgugaaguuuccccgucacacuagaaaaagcggggcagggagggugagucaggucc	chr4:57348910..57348973:-
chr15_8975	0.3	0 +/- 0%	-	44	44	0	0	no	-	hsa-miR-4421	-	-	uccugucucugcccgccc	gcuucuggguuuggaaauc	gcuucuggguuuggaaaucgaacuggaugcugcugcuaucaguggcuuaccccagccugauccugucucugcccgccc	chr15:76243859..76243937:+
chr5_32073	0.3	0 +/- 0%	-	593	593	0	0	yes	-	-	-	-	uugugguuggcugaaucccugg	aguggaaauacagucgacccuccagau	aguggaaauacagucgacccuccagauccauguacguucuuaugauuugugguuggcugaaucccugg	chr5:4529409..4529477:+
chr4_31599	0.3	0 +/- 0%	-	9	9	0	0	yes	-	-	-	-	caagaacagagggugcagagaa	cuccucccucuaguucuccugcu	caagaacagagggugcagagaaaagcaacccuuagcuucacuccucccucuaguucuccugcu	chr4:63339882..63339945:-
chr2_26881	0.3	0 +/- 0%	-	134	134	0	0	no	-	hsa-miR-4723-5p	-	-	ugggggagucggcaaaca	ugagccgcuccaaggucaug	ugggggagucggcaaacagaagcacacaggggugaagugagccgcuccaaggucaug	chr2:12007693..12007750:-
chr20_16948	0.3	0 +/- 0%	-	9	9	0	0	yes	-	-	-	-	uuccuucggggugcaggagcu	cuucugcuuccccuaaggaaaa	uuccuucggggugcaggagcuaucgcaggagcuucugcuuccccuaaggaaaa	chr20:8150775..8150828:+
chr3_29085	0.3	0 +/- 0%	-	11	11	0	0	no	-	hsa-miR-3652	-	-	gggcuggacugcaggggu	cccucauuacaagcucuc	cccucauuacaagcucucccugggcuggacugcaggggu	chr3:39174810..39174849:+
chr27_23893	0.3	0 +/- 0%	-	8	8	0	0	yes	-	-	-	-	cucccucccucggccgcuuucuc	gaaagcgcgaggggagggca	gaaagcgcgaggggagggcagccgggcucggcacgcucccucccucggccgcuuucuc	chr27:31967340..31967398:+
chr10_1160	0.3	0 +/- 0%	-	118	118	0	0	no	-	hsa-miR-6878-5p	-	-	agggagaaggaacucggc	ugagacuccuugg	ugagacuccuugggcagguccaugugugggggaggagcagggagaaggaacucggc	chr10:12716004..12716060:-
chr3_29409	0.3	0 +/- 0%	-	55	55	0	0	yes	-	-	-	-	guuugggauugcaacucua	gaaguuucaucagacuu	gaaguuucaucagacuuccaggguuugggauugcaacucua	chr3:100096372..100096413:+
chr6_33900	0.3	0 +/- 0%	-	32	32	0	0	yes	-	-	-	-	ggauagcaguguugaauu	uucaauacugauaaacca	ggauagcaguguugaauuaacccuaaauuacucuuuguuuauuagguggauacuucaauacugauaaacca	chr6:11720522..11720593:+
chr17_12111	0.3	0 +/- 0%	-	10	10	0	0	no	-	hsa-miR-4260	-	-	cuuggggcuggggugagga	ccaccacccaccaauguugggug	cuuggggcuggggugaggagugcccaccacccaccaauguugggug	chr17:79184355..79184401:-
chr4_30862	0.3	0 +/- 0%	-	16	14	0	2	no	-	-	-	-	cuaaguacccagaggaag	uuucuggcagugccaaag	cuaaguacccagaggaagugagaauaucuuuuuucccccuaugaugccuuuaacuuuucuggcagugccaaag	chr4:67212527..67212600:+
chr13_6882	0.3	0 +/- 0%	-	43	25	0	18	no	-	-	-	-	ccggaggccucagcucaccgcc	ugaaacccaggccccgacacga	ccggaggccucagcucaccgcccacuucucaguguggggaggugaaacccaggccccgacacga	chr13:42038718..42038782:-
chr5_32100	0.3	0 +/- 0%	-	18	18	0	0	no	-	hsa-miR-571	-	-	ggaguuggugagcgagcu	uuccuuuagauucaacagaau	ggaguuggugagcgagcugagacaagcucuugacaguggaggucugcucagguuugguuucaguuccuuuagauucaacagaau	chr5:10516398..10516482:+
chr11_1972	0.3	0 +/- 0%	-	8	8	0	0	yes	-	-	-	-	ccuggaguugcggcugcccc	ggcagcagcggcuccuggag	ccuggaguugcggcugccccugggcugcaggucguccugggcagcagcggcuccuggag	chr11:4384307..4384366:+
chr24_21624	0.3	0 +/- 0%	-	242	242	0	0	no	-	hsa-miR-4316	-	-	cgugaggccugggaaaucug	ugcaucccaggacacugacucagcc	ugcaucccaggacacugacucagccucuggaggcgugaggccugggaaaucug	chr24:5472765..5472818:-
chr6_34112	0.3	0 +/- 0%	-	11	11	0	0	no	-	hsa-miR-3160-3p	-	-	agagcugacggggugagagacugac	gaguuaccgcacccaacacaugcucugg	agagcugacggggugagagacugaccugcccuuuugagaguuaccgcacccaacacaugcucugg	chr6:34797708..34797773:+
chr4_31306	0.3	0 +/- 0%	-	61	61	0	0	no	-	hsa-miR-3182	-	-	ucuucuguuggucugaggga	uaaacagcccaggagggggcc	uaaacagcccaggagggggccuggcuauuucaacucuucuguuggucugaggga	chr4:11577694..11577748:-
chrX_42361	0.3	0 +/- 0%	-	1434	1434	0	0	no	-	hsa-miR-185-3p	-	-	aggggcuggccccguggccgagugg	auagacacaggggcugggauagag	auagacacaggggcugggauagaggggaucgaguuuguuauuggaaaaccaagaggggcuggccccguggccgagugg	chrX:90776367..90776445:-
chr2_27184	0.3	0 +/- 0%	-	241	241	0	0	yes	-	-	-	-	uuuugaagaaugagccug	ggcuucuucuaccac	ggcuucuucuaccacgcagugccuguucuuuugaagaaugagccug	chr2:32697075..32697121:-
chr31_28430	0.3	0 +/- 0%	-	67	67	0	0	yes	-	-	-	-	aaagugguagaugucaggcu	ccugcgucucucacaucuc	aaagugguagaugucaggcuacgaccugcgucucucacaucuc	chr31:25902159..25902202:+
chr3_29040	0.3	0 +/- 0%	-	9	9	0	0	no	-	hsa-miR-4269	-	-	gcaggcaccuccccgggc	cuggggccaggugucucac	gcaggcaccuccccgggccggcccucgcccugaccccggcaccugccaggccuggggccaggugucucac	chr3:37084600..37084670:+
chr8_39247	0.3	0 +/- 0%	-	8	8	0	0	yes	-	-	-	-	uugcugggcagaggaggggc	cccugcuucccggcagcu	uugcugggcagaggaggggccccaggugccucucugggccccugcuucccggcagcu	chr8:26639354..26639411:-
chr28_24723	0.3	0 +/- 0%	-	10	10	0	0	yes	-	-	-	-	cuuuucuuucugccagcuga	ggcaggcauaaaggagauga	cuuuucuuucugccagcugauccugaguguaauucugcaggaggcaggcauaaaggagauga	chr28:5151928..5151990:-
chr28_24620	0.3	0 +/- 0%	-	8	8	0	0	yes	-	-	-	-	gggagggggcuuggggggcuc	gccccccacccccaccccug	gggagggggcuuggggggcuccucgagaggcugcugguuccugaacuuucagcgacagcagcuuugugagccccccacccccaccccug	chr28:41912837..41912926:+
chr27_23711	0.3	0 +/- 0%	-	14	14	0	0	no	-	hsa-miR-4267	-	-	accagcucuggaagguccc	gaugagacaacaguuggaua	gaugagacaacaguuggauaagaaccagcucuggaagguccc	chr27:4792437..4792479:+
chr21_18926	0.3	0 +/- 0%	-	9	9	0	0	yes	-	-	-	-	ugaguggcugaucugaguggaca	uccacugggcacagcucacucuug	uccacugggcacagcucacucuuggugaguggcugaucugaguggaca	chr21:3783459..3783507:-
chr11_2038	0.3	0 +/- 0%	-	11	11	0	0	no	-	hsa-miR-6878-5p	-	-	agggagaaggggugccugg	ggggcucuuuuccuuag	agggagaaggggugccugggucguggaaggugucccaggaguuggggcucuuuuccuuag	chr11:6634297..6634357:+
chr24_21569	0.3	0 +/- 0%	-	9	9	0	0	no	-	hsa-miR-5090	-	-	acggggcaggccgccuggggacc	gacugaggccugcagacggua	gacugaggccugcagacgguacacggggcaggccgccuggggacc	chr24:47096742..47096787:+
chr25_22753	0.3	0 +/- 0%	-	83	83	0	0	no	-	hsa-miR-3665	-	-	agcagguggcugccggaac	cuugaagccaauccucuug	agcagguggcugccggaaccaugcuugaagccaauccucuug	chr25:17198756..17198798:-
chr11_2896	0.3	0 +/- 0%	-	9	9	0	0	yes	-	-	-	-	ccgggcucaggcacauggcu	ucguguguuuuggccaaagga	ucguguguuuuggccaaaggaugauuuugccccuuugucucaucccgggcucaggcacauggcu	chr11:992613..992677:-
chr23_21035	0.3	0 +/- 0%	-	9	9	0	0	yes	-	-	-	-	gcagcugcagggucccug	ggcuguguggcugugg	gcagcugcagggucccuggaaaggcuguguggcugugg	chr23:51695008..51695046:-
chr4_31958	0.3	0 +/- 0%	-	19	16	0	3	yes	-	-	-	-	uacugagaacuugaggaaacugc	uuuguuuuguuuuguuuugc	uuuguuuuguuuuguuuugcuuuguuuuuccuuggggccuuaagacuuuggagacuacugagaacuugaggaaacugc	chr4:107261318..107261396:-
chr23_20703	0.3	0 +/- 0%	-	2173	2173	0	0	no	-	hsa-miR-1272	-	-	aaugaugacgaguagggu	ccuggcguaguugu	ccuggcguaguuguagggcauggaguuuccucaaugaugacgaguagggu	chr23:52740525..52740575:+
chr21_18624	0.3	0 +/- 0%	-	13	13	0	0	no	-	hsa-miR-766-5p	-	-	gggaggaacuggaaccaggcaga	uggcucaugugacagaacucccga	gggaggaacuggaaccaggcagauuuaggagccuaaacuggcucaugugacagaacucccga	chr21:26230867..26230929:+
chr3_30235	0.2	0 +/- 0%	-	209	209	0	0	no	-	hsa-miR-10524-5p	-	-	aaggaugcuggagauauc	aguguuuggcaagccccaa	aaggaugcuggagauaucugugacagauagggaugcuguauagaguguuuggcaagccccaa	chr3:90697406..90697468:-
chr19_13160	0.2	0 +/- 0%	-	10	10	0	0	yes	-	-	-	-	acgagacucugcaucugagggagg	gccccaagaggcaguguguuacca	acgagacucugcaucugagggaggugcaugaaauaccggccccaagaggcaguguguuacca	chr19:2184568..2184630:+
chr6_34969	0.2	0 +/- 0%	-	9	9	0	0	yes	-	-	-	-	agccccgccugauccuucug	ggaggagaggcuggggcaau	agccccgccugauccuucugccccugccaaucacaggcaggaggagaggcuggggcaau	chr6:42061587..42061646:-
chr31_28551	0.2	0 +/- 0%	-	17	17	0	0	no	-	hsa-miR-548g-3p	-	-	gaaacugucuguggguggagccc	acuagacccacaggagauucug	gaaacugucuguggguggagcccaguguuguaacuagacccacaggagauucug	chr31:19161208..19161262:-
chr25_23078	0.2	0 +/- 0%	-	9	9	0	0	no	-	hsa-miR-4731-5p	-	-	ugcugggguggguugggggc	ccccugccccuccggguca	ccccugccccuccgggucagcccugcuccagucaggcuggacgugcugggguggguugggggc	chr25:39496180..39496243:-
chr2_26440	0.2	0 +/- 0%	-	10	10	0	0	no	-	hsa-miR-765	-	-	aggaggagaggaggaagggacu	gcucuccucacugugcgcugcg	aggaggagaggaggaagggacuugggagcugggugggcgggggcgggcucuccucacugugcgcugcg	chr2:52516503..52516571:+
chr11_2761	0.2	0 +/- 0%	-	9	9	0	0	yes	-	-	-	-	ccuuucccaccuccccauggacu	ucccuugggagggaaggggaggacc	ucccuugggagggaaggggaggaccucugauuaaggagccuuucccaccuccccauggacu	chr11:52625865..52625926:+
NW_019643369.1_43598	0.2	0 +/- 0%	-	10	10	0	0	no	-	hsa-miR-1231	-	-	augucugguggguaguuugg	gucccguggcccaggcauuu	augucugguggguaguuugggcaugucuggcagguuguucaggcauuccugucccguggcccaggcauuu	NW_019643369.1:55197..55267:+
chr23_20596	0.2	0 +/- 0%	-	17	17	0	0	yes	-	-	-	-	auugauauuccucaagcug	gccuugagggcuuag	auugauauuccucaagcuggcauauaaugcaaaaaauuacuauagcgagccagccuugagggcuuag	chr23:32476855..32476922:+
chr3_28600	0.2	0 +/- 0%	-	9	9	0	0	no	-	hsa-miR-1291	-	-	uggcccugagcacugugcc	cucagccucucagggccuuu	uggcccugagcacugugccucccgcggaagcgccugcguggcucagccucucagggccuuu	chr3:412387..412448:+
chr1_14568	0.2	0 +/- 0%	-	94	94	0	0	no	-	hsa-miR-3650	-	-	cgguguguacaaagggcagggac	cuuaugacccgcacuuacu	cgguguguacaaagggcagggacuuaacgcaagcuuaugacccgcacuuacu	chr1:89944920..89944972:+
chr2_27436	0.2	0 +/- 0%	-	8	8	0	0	yes	-	-	-	-	gaggggccagcucugagggga	ccccaggccaagccccagcu	ccccaggccaagccccagcuggaggggccagcucugagggga	chr2:48924592..48924634:-
chr8_39206	0.2	0 +/- 0%	-	8	8	0	0	no	-	hsa-miR-3960	-	-	ggcggcggcgcgcccgagccgggc	acgcgcccgggguuccagcggccgc	acgcgcccgggguuccagcggccgcggccaauccccgcgcagcccgcggcggcggcgcgcccgagccgggc	chr8:24304583..24304654:-
chr13_5841	0.2	0 +/- 0%	-	9	9	0	0	no	-	hsa-miR-149-3p	-	-	ggggagggcugggggcgc	gcgcucuggucugucugucu	gcgcucuggucugucugucugucugucuaggcugaggucuuauuguuggggggagggcugggggcgc	chr13:15507164..15507231:+
chrX_41787	0.2	0 +/- 0%	-	8	6	0	2	yes	-	-	-	-	acgggcugggacuuggcuaaggcc	gccggccggcucugugca	gccggccggcucugugcaggggcugcaggcacgggcugggacuuggcuaaggcc	chrX:126284422..126284476:+
chr16_9872	0.2	0 +/- 0%	-	8	8	0	0	yes	-	-	-	-	gucugcggccuggagagg	ccgccacgccgccccacug	gucugcggccuggagagggccacacacaggcacugagugccggugucgccccgccacgccgccccacug	chr16:4200950..4201019:+
chr20_18053	0.2	0 +/- 0%	-	9	9	0	0	no	-	hsa-miR-4505	-	-	aggcuggggcuucuggggc	cccaaggccccugg	aggcuggggcuucuggggcaggcgaggucccaaggccccugg	chr20:34411452..34411494:-
chr1_15552	0.2	0 +/- 0%	-	2	2	0	0	yes	-	hsa-miR-1287-5p	-	-	ggcuggauguggggaccau	ggcucugugccacgcaccg	ggcucugugccacgcaccgucugagggcuggauguggggaccau	chr1:18350731..18350775:-
chrX_42623	0.2	0 +/- 0%	-	7	7	0	0	yes	-	hsa-miR-183-5p	-	-	aauggcacuggugacuuuaaa	ugaaguaaucaaagcagugucuugu	aauggcacuggugacuuuaaaaaaaauuaauugaaguaaucaaagcagugucuugu	chrX:127987982..127988038:-
chr8_39697	0.2	0 +/- 0%	-	8	8	0	0	no	-	hsa-miR-4721	-	-	cgagggcucccugagccgccc	gccccagccguggagcccgcgcu	cgagggcucccugagccgcccgagcccggggagggccucgugccccagccguggagcccgcgcu	chr8:97241547..97241611:-
chr6_34064	0.2	0 +/- 0%	-	9	9	0	0	yes	-	-	-	-	gggagccccggccuucgccugu	aaguggggccagggucuccuau	gggagccccggccuucgccugucuguaugaaaguggggccagggucuccuau	chr6:27019173..27019225:+
chr6_35134	0.2	0 +/- 0%	-	2	2	0	0	yes	-	hsa-miR-6895-5p	-	-	aagggccagaggaggggc	cccuggggccuugc	aagggccagaggaggggccuaggaggcagggccccuggggccuugc	chr6:68172935..68172981:-
chr31_28346	0.2	0 +/- 0%	-	2095	2095	0	0	no	-	hsa-miR-541-5p	-	-	aaaggauuggcucuuagg	ugagggucucccauca	aaaggauuggcucuuaggaccagggucucugagggucucccauca	chr31:11301604..11301649:+
chr3_30378	0.2	0 +/- 0%	-	9	9	0	0	yes	-	-	-	-	uuaguuaugauggcaggaggggcg	uuucuccugucucauagcucugaaa	uuucuccugucucauagcucugaaaacucuuagcaguuuuuaguuaugauggcaggaggggcg	chr3:116580826..116580889:-
chr3_29807	0.2	0 +/- 0%	-	455	455	0	0	no	-	hsa-miR-370-5p	-	-	uaggucacugccaggcuc	gccacaaggaagggaccacca	uaggucacugccaggcuccacggccacaaggaagggaccacca	chr3:30239601..30239644:-
chr9_40111	0.2	0 +/- 0%	-	18	18	0	0	no	-	hsa-miR-762	-	-	agggcugggacuugggugagg	ugcaucucaggcccagaauaaa	ugcaucucaggcccagaauaaaacucuccauaugaaguaacagggcugggacuugggugagg	chr9:75169809..75169871:+
chr15_9002	0.2	0 +/- 0%	-	17	17	0	0	yes	-	-	-	-	cagaagacagaaggaggccagagc	guuggccuggucuguauucuggc	cagaagacagaaggaggccagagcuguuggccuggucuguauucuggc	chr15:79310001..79310049:+
chr8_39581	0.1	0 +/- 0%	-	13	13	0	0	no	-	hsa-miR-939-5p	-	-	aggggagcggcggagggg	cgaggagggcucuuucuuuc	aggggagcggcggagggggcggcggggcggcuccgaggagggcucuuucuuuc	chr8:83109529..83109582:-
chrX_42594	0.1	0 +/- 0%	-	9	9	0	0	no	-	hsa-miR-4535	-	-	guggaccugcuggacucacgcu	ugugggugcccagcauggucccag	ugugggugcccagcauggucccaggaagaagcugagugggguguguggaccugcuggacucacgcu	chrX:126712158..126712224:-
chr3_30431	0.1	0 +/- 0%	-	8	8	0	0	yes	-	-	-	-	aaggaagagggcucagggug	cccugacccccucuuccucc	aaggaagagggcucagggugcgcccagccccccuggagcccagcucuggcccugacccccucuuccucc	chr3:120941142..120941211:-
chr16_10641	0.1	0 +/- 0%	-	9	9	0	0	yes	-	-	-	-	cagaggcuguggagucaggccacc	ugagccagcuccacugccuacucag	cagaggcuguggagucaggccaccugugugugagccagcuccacugccuacucag	chr16:8489200..8489255:-
chr1_15292	0.1	0 +/- 0%	-	9	9	0	0	no	-	hsa-miR-4708-3p	-	-	agcaaggccgucuacaccuga	gggaggagagugggggcgag	agcaaggccgucuacaccugaguccagggucagcaauggccaggaaugagccucgggaggagagugggggcgag	chr1:173609409..173609483:+
chr15_9750	0.1	0 +/- 0%	-	7	7	0	0	yes	-	-	-	-	cggccgcggcgggcgcgggagcg	cccacgcucccgcccggcgcc	cccacgcucccgcccggcgcccaggaggccuaggggcacccgcggaggcggccgcggcgggcgcgggagcg	chr15:85049861..85049932:-
chr14_7905	0.1	0 +/- 0%	-	9	9	0	0	no	-	hsa-miR-1207-5p	-	-	uggcaggggcagggcaggccu	gccuggaugugaccucggugccuggu	uggcaggggcagggcaggccuugaguggcauuccauugagcgccuggaugugaccucggugccuggu	chr14:26851382..26851449:-
chr9_40919	0.1	0 +/- 0%	-	9	9	0	0	no	-	hsa-miR-3652	-	-	cggcuggagcaggggcaggagc	uccucgaccugcagggagcagaggg	cggcuggagcaggggcaggagccauggguccucgaccugcagggagcagaggg	chr9:85497602..85497655:-
chr30_27916	0.1	0 +/- 0%	-	158	158	0	0	yes	-	-	-	-	aaacugucugcauucucu	agaaaaacaacacaucugg	aaacugucugcauucucugcuguuugcagcaaaacagcugaucauugccagagaaaaacaacacaucugg	chr30:10796289..10796359:+
chr12_4982	0.1	0 +/- 0%	-	8	8	0	0	yes	-	-	-	-	gcuggcggguggcggggcugccu	ggggccccgccaccugcugagcac	ggggccccgccaccugcugagcacacaccccggccccucccacagcccagcuggggcuggcggguggcggggcugccu	chr12:9699246..9699324:-
chr27_24022	0.1	0 +/- 0%	-	9	9	0	0	yes	-	-	-	-	caaugggaaggagaucaaaa	gcuccuuccuucccauucug	gcuccuuccuucccauucugcugcugcuacaaugggaaggagaucaaaa	chr27:7429117..7429166:-
chr5_32963	0.1	0 +/- 0%	-	8	8	0	0	yes	-	-	-	-	ggggagcagcugcccugggccuc	ggcccucggcagccuuccucca	ggggagcagcugcccugggccucucagaagaggcuggugaagacagauugccucccccaggaggcccucggcagccuuccucca	chr5:4100116..4100200:-
chr12_5228	0.1	0 +/- 0%	-	9	9	0	0	no	-	hsa-miR-3173-3p	-	-	gaaggaggggucgggggc	ucuugaccacagccuuugg	ucuugaccacagccuuugggcaggugaggccgaggaggcaggauggcagcuggccuugaaggaggggucgggggc	chr12:28641521..28641596:-
chr13_6864	0.1	0 +/- 0%	-	8	8	0	0	no	-	hsa-miR-940	-	-	aaggcagggcccccgcucccu	ggaguggggccugggcagccc	ggaguggggccugggcagccccguguguugaggaaggaaggcagggcccccgcucccu	chr13:41761275..41761333:-
chr6_35235	0.1	0 +/- 0%	-	9	9	0	0	yes	-	-	-	-	gaagagaucaccggcgaaggaguca	gugagugucuagauucucuuccu	gaagagaucaccggcgaaggagucacugcuucuggcaguggugagugucuagauucucuuccu	chr6:75069965..75070028:-
chr30_27897	0.1	0 +/- 0%	-	21	21	0	0	no	-	hsa-miR-5187-3p	-	-	ucugaauccuagacguuc	aaccguguggcagugc	aaccguguggcagugcagugguacguggcugcuggcuccucugaauccuagacguuc	chr30:8851422..8851479:+
chr6_35095	0.1	0 +/- 0%	-	9	9	0	0	yes	-	-	-	-	aacagagcagagugggggc	uccccucuggugggucac	aacagagcagagugggggccuucaccuggggucucccccuugggccuugacaggcuccccucuggugggucac	chr6:66408280..66408353:-
chr3_29354	0.1	0 +/- 0%	-	11	11	0	0	no	-	hsa-miR-6861-5p	-	-	ccuggguagguguucagggaagu	ucuuccugaguguggccgugac	ccuggguagguguucagggaagugaaaguuaugaucaccaaaagcuguguguguccucuuccugaguguggccgugac	chr3:89106025..89106103:+
chr11_2863	0.1	0 +/- 0%	-	1	1	0	0	yes	-	hsa-miR-185-3p	-	-	aggggcugucugggaagc	uuccucaccccacuca	aggggcugucugggaagcagagcugcuugucagaugcuuccucaccccacuca	chr11:112308..112361:-
chr11_2956	0.1	0 +/- 0%	-	51	51	0	0	no	-	hsa-miR-607	-	-	guucaaauccagcccccgc	gggguuuuguugugauccgagggc	gggguuuuguugugauccgagggcagccuguccaaguucaaauccagcccccgc	chr11:3725208..3725262:-
chr4_30615	0.1	0 +/- 0%	-	28	28	0	0	yes	-	-	-	-	gaggaggucugaaaggca	ucagagagaaggcaccacug	ucagagagaaggcaccacuggugaagaaacucacagcaagaagugaguuuaaccagaggaggucugaaaggca	chr4:25926396..25926469:+
chr19_13706	0.1	0 +/- 0%	-	12	12	0	0	no	-	hsa-miR-1915-3p	-	-	acccagggacuuguuagaac	ucuagaauguggucccuggacca	ucuagaauguggucccuggaccagcagcaucagcgucacccagggacuuguuagaac	chr19:34546553..34546610:-
chr20_18279	0.1	0 +/- 0%	-	16	16	0	0	no	-	hsa-miR-139-3p	-	-	cggagacgcggccaagaaa	ucuuguuuguguaucugcu	cggagacgcggccaagaaaagauggugagcuccguguuucauuucuuguuuguguaucugcu	chr20:54995607..54995669:-
chr27_23817	0.1	0 +/- 0%	-	11	11	0	0	yes	-	-	-	-	ugauuagaggucuugggau	cucaggccuuucaucuug	cucaggccuuucaucuuggacuggaacccugacguuggcucuccugggucuccagcuugcugauuagaggucuugggau	chr27:21543857..21543936:+
chr7_37297	0.1	0 +/- 0%	-	8	8	0	0	no	-	hsa-miR-4767	-	-	ggcgggcguucgggcggu	ggccuggcccguggg	ggcgggcguucgggcggugcgguaugaggugcgucuccggcgggucugcggcgcggccuggcccguggg	chr7:45691684..45691753:-
chr24_21502	0.1	0 +/- 0%	-	114	114	0	0	yes	-	-	-	-	caaauuugagaggagcugu	agaaacucagagcuaugac	caaauuugagaggagcuguggggaguuaugagagcgcugggcucagacuacagaaacucagagcuaugac	chr24:43475180..43475250:+
chr10_734	0.1	0 +/- 0%	-	61	61	0	0	yes	-	-	-	-	auggauccauuggagggca	cccuccagagggaauuuga	auggauccauuggagggcaaaggacaacccuccagagggaauuuga	chr10:39414478..39414524:+
chr15_9130	0	0 +/- 0%	-	19	19	0	0	yes	-	-	-	-	gcuguagguauugggaga	uuucagaggcuucuuacaguug	uuucagaggcuucuuacaguugccuuaucuauuucagucugauucagcuguagguauugggaga	chr15:1091429..1091493:-
chr1_13897	0	0 +/- 0%	-	13	13	0	0	no	-	hsa-miR-4726-3p	-	-	ucccaggugcuguaggcug	gcccaugcuuugagu	ucccaggugcuguaggcugcuggcccaugcuuugagu	chr1:6959724..6959761:+
chr2_27715	0	0 +/- 0%	-	7	7	0	0	yes	-	-	-	-	ccgggacggggccgccgccgccc	gcaggucgguggcuccccugcggug	ccgggacggggccgccgccgcccccacuggaaacccuggaggcaggucgguggcuccccugcggug	chr2:101278172..101278238:-
chr18_12948	0	0 +/- 0%	-	8	8	0	0	no	-	hsa-miR-4508	-	-	ccggggcugugcggcucccccgcc	cggccccaggggcagcagggcaggag	cggccccaggggcagcagggcaggagggggcggacgcuggcggucugagcuggcgcagcccggcccuuccggggcugugcggcucccccgcc	chr18:55650158..55650250:-
NW_019642857.1_42878	0	0 +/- 0%	-	23	23	0	0	yes	-	-	-	-	gagcauuguguaagccug	gguacauacugcuuug	gagcauuguguaagccuguuuuuaaacucaguuacguuuugacaacuacugauugaaucaacagguacauacugcuuug	NW_019642857.1:60156..60235:+
chr3_29517	0	0 +/- 0%	-	8	8	0	0	no	-	hsa-miR-6742-3p	-	-	cccugggugggugggcccggac	ucgggccagcccagcucagggaa	ucgggccagcccagcucagggaauuggcagcccugggugggugggcccggac	chr3:116402690..116402742:+
chr8_38243	0	0 +/- 0%	-	2274	2274	0	0	yes	-	-	-	-	uaggucauugucaagauu	uuaugguaggggaugggaug	uuaugguaggggaugggaugcugggguagggggaaccacgugguuugguguaggucauugucaagauu	chr8:21886724..21886792:+
chr16_9851	0	0 +/- 0%	-	8	8	0	0	yes	-	-	-	-	aagagcgcugggcaggggcagc	uguuagaaacccuucccgugcucuccg	uguuagaaacccuucccgugcucuccggguuucgaguucacgugaccuccaggacagcccuuaagagcgcugggcaggggcagc	chr16:3044476..3044560:+
chr20_17391	0	0 +/- 0%	-	15	15	0	0	no	-	hsa-miR-1224-5p	-	-	gugaggacuggagagaggagggc	cuacaaacauuucaguccauagca	cuacaaacauuucaguccauagcacugggguggugaggacuggagagaggagggc	chr20:38454660..38454715:+
chr3_29910	0	0 +/- 0%	-	11	11	0	0	no	-	hsa-miR-6890-3p	-	-	ucacugccagagcuuccccuu	gguggagccagugccc	gguggagccagugcccuggucugaccccuuuaccaccccuguggacgacuuagaccugggacccuucucacugccagagcuuccccuu	chr3:36435083..36435171:-
chr7_35480	0	0 +/- 0%	-	8	8	0	0	no	-	hsa-miR-485-5p	-	-	cgaggcuggggcucggggcuu	gccccuguccacagcggcgac	cgaggcuggggcucggggcuugagucgccccaggagaacggugugugccggccugcacgggggccagccccuguccacagcggcgac	chr7:670587..670674:+
chr7_36305	0	0 +/- 0%	-	17	17	0	0	yes	-	-	-	-	gugggaaagaacuacaagacagcu	uaauuaugugguuuccuuuacucacag	uaauuaugugguuuccuuuacucacagaacuguguguuagaucugugggaaagaacuacaagacagcu	chr7:55437785..55437853:+
chr7_37033	0	0 +/- 0%	-	7	7	0	0	yes	-	hsa-miR-12131	-	-	guuggagaagagaaacauc	ugugauaacuaucuccaaaaa	guuggagaagagaaacaucuuaacuuuaaagcuuuaaaguuuuauuaauacauggaugugauaacuaucuccaaaaa	chr7:7294651..7294728:-
chr21_18366	0	0 +/- 0%	-	7	7	0	0	yes	-	-	-	-	cggcaggagccgggccggg	ugcguccggccgugcccga	cggcaggagccgggccgggaccccagcgcacauccucgcuccgggccccugcguccggccgugcccga	chr21:2091748..2091816:+
chr7_35900	0	0 +/- 0%	-	11	11	0	0	no	-	hsa-miR-3918	-	-	ccagggccaguggagacgcagcc	aagugauuccccccugcagcccuuggga	ccagggccaguggagacgcagccugcccaagugauuccccccugcagcccuuggga	chr7:29698378..29698434:+
chr1_15093	0	0 +/- 0%	-	8	8	0	0	no	-	hsa-miR-671-3p	-	-	uccgguucugcuugcgcucg	agcggagguagaggugguggc	agcggagguagaggugguggcccgcgccuggggcuccgguucugcuugcgcucg	chr1:146765708..146765762:+
chr23_20414	0	0 +/- 0%	-	8	8	0	0	yes	-	-	-	-	agcgagccucagccccggccg	gcaggcagaggcuccacaa	agcgagccucagccccggccgcaggacacaggccugccgcaggcagaggcuccacaa	chr23:4507370..4507427:+
chr7_35479	0	0 +/- 0%	-	8	8	0	0	no	-	hsa-miR-485-5p	-	-	cgaggcuggggcucggggcuu	cccucgucuuuccagcaggugcu	cccucgucuuuccagcaggugcuuccuggcgaggcuggggcucggggcuu	chr7:670558..670608:+
chrX_42595	0	0 +/- 0%	-	8	8	0	0	yes	-	-	-	-	aggaccgcaaggacggcu	uggccuaugugguccagg	aggaccgcaaggacggcuccuguggcguggccuaugugguccagg	chrX:126713797..126713842:-
chr11_3296	0	0 +/- 0%	-	10	10	0	0	no	-	hsa-miR-7978	-	-	ucugguguggcccugguc	ucaguuccaaagccugauu	ucaguuccaaagccugauuccucuucucugguguggcccugguc	chr11:21436812..21436856:-
chr10_986	0	0 +/- 0%	-	9	9	0	0	yes	-	-	-	-	aggcagucuggaggcaggauu	uccuuuucucuuaaggccuuc	aggcagucuggaggcaggauugccccuuucucaggggaccucaguccuuuucucuuaaggccuuc	chr10:84152365..84152430:+
chr18_13038	0	0 +/- 0%	-	9	8	0	1	yes	-	-	-	-	aaggagagucucuggagcgagu	auggacucucccagcaug	auggacucucccagcaugacuacuaacuuugcugagccagcaaggagagucucuggagcgagu	chr18:72176749..72176812:-
chr13_6111	0	0 +/- 0%	-	9	9	0	0	no	-	hsa-miR-762	-	-	agggcuggggcaggucggg	ugaucugcccaccaca	ugaucugcccaccacacagggcuggggcaggucggg	chr13:39621959..39621995:+
chr20_17712	0	0 +/- 0%	-	9	9	0	0	yes	-	-	-	-	gauggaugcuggagcgaca	uugcuccagcauuaggugu	uugcuccagcauuaggugugagccuuccucucaugcucacaagauggaugcuggagcgaca	chr20:13497870..13497931:-
chrX_41840	0	0 +/- 0%	-	8	8	0	0	yes	-	-	-	-	uccgggcgcugggaggcagc	ugcucccugcgccuggugc	ugcucccugcgccuggugcaagccggaccugauguccaucucuuuguuuuuucacuccgggcgcugggaggcagc	chrX:621293..621368:-
chr9_40689	0	0 +/- 0%	-	206	206	0	0	no	-	hsa-miR-10524-5p	-	-	aaggaugcuggaguuauc	caaguccggugaccucac	aaggaugcuggaguuaucucagagaauugcagaagagcugcaggaaccacgagagcaaguccggugaccucac	chr9:68293344..68293417:-
chr1_16502	0	0 +/- 0%	-	8	8	0	0	no	-	hsa-miR-7108-3p	-	-	gcccgcccugcgucguucc	gauggcgcggggcgaccgc	gauggcgcggggcgaccgccugcgcagcaggaaggccgggcgcccgcccugcgucguucc	chr1:128059053..128059113:-
chr11_3298	0	0 +/- 0%	-	10	10	0	0	no	-	hsa-miR-7978	-	-	ucugguguggcccugguc	ucaguuccaaagccugauu	ucaguuccaaagccugauuccucuucucugguguggcccugguc	chr11:21450917..21450961:-
chrX_41699	0	0 +/- 0%	-	268	268	0	0	yes	-	-	-	-	cuucaacucugccugggac	accaggugggacuugagggu	accaggugggacuugaggguuacuaaaacuuaggucauccccaaaccuuaccuucaacucugccugggac	chrX:108202279..108202349:+
chr31_28371	0	0 +/- 0%	-	22	22	0	0	no	-	hsa-miR-4697-3p	-	-	agucagugggugaucagag	cagcacucaaucugauuug	cagcacucaaucugauuugaggcaucuguaucugaugcagucagugggugaucagag	chr31:14690997..14691054:+
chr7_37329	0	0 +/- 0%	-	8	8	0	0	yes	-	-	-	-	ggcggggggagcggggac	cucagcuccuccacaa	cucagcuccuccacaacaggcggggggagcggggac	chr7:46106812..46106848:-
chr8_39231	0	0 +/- 0%	-	10	10	0	0	no	-	hsa-miR-4685-5p	-	-	cccagggcuggcucaggaaaau	ucaccugggaggcaaauguuggguu	cccagggcuggcucaggaaaauggugguggccgucaccugggaggcaaauguuggguu	chr8:25745167..25745225:-
chr14_7551	0	0 +/- 0%	-	9	9	0	0	yes	-	-	-	-	gaaugggccggaggagggag	uccucucucugacccaccuc	uccucucucugacccaccucucacccucuaagaaugggagaaugggccggaggagggag	chr14:84672300..84672359:+
chr6_34051	0	0 +/- 0%	-	7	7	0	0	no	-	hsa-miR-4781-5p	-	-	gagcggggcggcgcacggcgcggg	cgcgcacagcgcccccggcggca	cgcgcacagcgcccccggcggcagccgagcggagcccgagcggggcggcgcacggcgcggg	chr6:25999717..25999778:+
chr6_35139	0	0 +/- 0%	-	10	10	0	0	yes	-	-	-	-	uuggugucaacugcugggca	cccagcacguggcaccuagu	uuggugucaacugcugggcauagcucccagcacguggcaccuagu	chr6:69123561..69123606:-
chr7_37330	0	0 +/- 0%	-	8	8	0	0	yes	-	-	-	-	ggcggggggagcggggac	gcccgcuuccccucug	gcccgcuuccccucugcuggaggagauaaaggaggucacucagcuccuccacaacaggcggggggagcggggac	chr7:46106812..46106886:-
chr16_11177	0	0 +/- 0%	-	8	8	0	0	no	-	hsa-miR-4767	-	-	cgcgggcgcaccgccuugaccccgg	gcggcaggcaggcgcccgcagu	cgcgggcgcaccgccuugaccccggcggccccgcggcaggcaggcgcccgcagu	chr16:84908430..84908484:-
chr23_20686	0	0 +/- 0%	-	8	8	0	0	yes	-	-	-	-	agaggagcuggagcgagcu	caggcugugcugcuuuag	agaggagcuggagcgagcugcggccaccaucaaggagguggcccaggcugugcugcuuuag	chr23:50721667..50721728:+
chr10_849	0	0 +/- 0%	-	469	469	0	0	yes	-	-	-	-	gugcuugacugugagacc	uuuugcuagguagau	uuuugcuagguagaugaguugagaguacaaagaguugaaggugagagaguaguucaugugcuugacugugagacc	chr10:60199509..60199584:+
chr4_30760	0	0 +/- 0%	-	8	8	0	0	yes	-	-	-	-	cgggcacaggacagggaagggg	uuuucccuuccagcuugag	cgggcacaggacagggaaggggugaggcuuugccuuccggcauccucccacugccuuuucccuuccagcuugag	chr4:54100490..54100564:+
chrX_41120	0	0 +/- 0%	-	23	23	0	0	yes	-	-	-	-	agcauuguguaagccugu	agguacauacugcuuu	agcauuguguaagccuguuuuuaaacucaguuacguuuugacaacuacugauugaaucaacagguacauacugcuuu	chrX:18094723..18094800:+
chr1_15735	0	0 +/- 0%	-	27	27	0	0	yes	-	-	-	-	agcaaaacagagucagcugggc	ccagccacccucuggguugcaaa	agcaaaacagagucagcugggccagcaugagaucaccagccacccucuggguugcaaa	chr1:39344659..39344717:-
chr11_2967	0	0 +/- 0%	-	8	8	0	0	yes	-	-	-	-	aggcaggagcuugaggagaggc	gucuucucagguccugcucugc	aggcaggagcuugaggagaggcugagcgcgcguugagaugugucaggcccagcucgcgugucuucucagguccugcucugc	chr11:4168783..4168864:-
NW_019643288.1_43573	0	0 +/- 0%	-	23	23	0	0	yes	-	-	-	-	gagcauuguguaagccug	gguacauacugcuuug	gagcauuguguaagccuguuuuuaaacucaguuacguuuugacaacuacugauugaaucaacagguacauacugcuuug	NW_019643288.1:8104..8183:-
chr12_4471	0	0 +/- 0%	-	8	8	0	0	no	-	hsa-miR-4674	-	-	cugggcucccggggagggg	ccucccgaggccuggcc	ccucccgaggccuggccagucgaaaguuuugccggcugggcucccggggagggg	chr12:29437632..29437686:+
chr5_33124	0	0 +/- 0%	-	116	116	0	0	no	-	hsa-miR-3657	-	-	cgugucccaucuggggug	ucugagugggucagggc	ucugagugggucagggcagcuuuccucgugugacguuuacuuguaaugaggcacgccuguacuccgugucccaucuggggug	chr5:22570501..22570583:-
chrX_41122	0	0 +/- 0%	-	23	23	0	0	yes	-	-	-	-	agcauuguguaagccugu	agguacauacugcuuu	agcauuguguaagccuguuuuuaaacucaguuacguuuugacaacuacugauugaaucaacagguacauacugcuuu	chrX:18161351..18161428:+
chr7_36764	0	0 +/- 0%	-	8	8	0	0	yes	-	-	-	-	gccgggccaccuuggaccccagc	uggcuuccgugaccuggccu	uggcuuccgugaccuggccuuuccuggcaucguccacuauacucaggccgggccaccuuggaccccagc	chr7:562386..562455:-
chr15_9447	0	0 +/- 0%	-	39	39	0	0	no	-	hsa-miR-4428	-	-	gaaggagacugcaaggcu	guuugcaguuuuuccgaugc	gaaggagacugcaaggcuggaggaggaagaagggacugguagcagugguggauuccaguuugcaguuuuuccgaugc	chr15:40400602..40400679:-
chr10_476	0	0 +/- 0%	-	8	8	0	0	yes	-	-	-	-	ucagaaguacggacucccaggucc	auuuaggcugggguuccagacuucugaga	ucagaaguacggacucccaggucccuccuccccgagaagauuuaggcugggguuccagacuucugaga	chr10:19235613..19235681:+
chr25_22829	0	0 +/- 0%	-	8	8	0	0	no	-	hsa-miR-1538	-	-	gggcccggggcuggggggcgagcc	cucccacgacgccggcccagaggaccgg	gggcccggggcuggggggcgagcccagucacucuuucucuaaggcgacggcucccacgacgccggcccagaggaccgg	chr25:24896059..24896137:-
chr2_27335	0	0 +/- 0%	-	9	9	0	0	yes	-	-	-	-	aggcagucuggaggcaggauu	ucuuaaggccuucagcugguugg	aggcagucuggaggcaggauuucuucuuccuuuccuuggggaaacugagucuuaaggccuucagcugguugg	chr2:43411774..43411846:-
chr7_35803	0	0 +/- 0%	-	871	871	0	0	yes	-	-	-	-	ccaggacuuuuacuuugaaa	uacagaguuaauugaacuaggc	uacagaguuaauugaacuaggccagauaggcccaggacuuuuacuuugaaa	chr7:25409610..25409661:+
NW_019643532.1_43749	0	0 +/- 0%	-	15	15	0	0	no	-	-	-	-	gcgcgcgugcugguggucgggc	ugggucgccuccugcgcuacu	gcgcgcgugcugguggucgggcucuagcgaggauacaaugacuuugcugucucugcugggucgccuccugcgcuacu	NW_019643532.1:959..1036:-
chr30_28101	0	0 +/- 0%	-	36	36	0	0	no	-	hsa-miR-6746-5p	-	-	gcgggagacuuugaagca	cugugggguccagccugcac	gcgggagacuuugaagcagcagcugugggguccagccugcac	chr30:5042520..5042562:-
chr25_22881	0	0 +/- 0%	-	7	7	0	0	yes	-	-	-	-	ggagcaggaugucaggag	ccuuaccuccugcgcccu	ggagcaggaugucaggaggccucucucuguagugcgcaggugcagggugggcaccugagagcgaggccuccuuaccuccugcgcccu	chr25:30933203..30933290:-
chr1_16654	0	0 +/- 0%	-	7	7	0	0	yes	-	-	-	-	aggaggcggaggguggggcugc	cgccccacccccugccaagggc	cgccccacccccugccaagggcucugcccgggugaaggaggcggaggguggggcugc	chr1:149177041..149177098:-
chr18_12947	0	0 +/- 0%	-	8	8	0	0	no	-	hsa-miR-4508	-	-	ccggggcugugcggcucccccgcc	ccgcucucgggggaguugaggucuccucg	ccggggcugugcggcucccccgccucggagucacaaaaaugugccuagucacggggccgcucucgggggaguugaggucuccucg	chr18:55650097..55650182:-
mature miRBase miRNAs detected by miRDeep2
tag id	miRDeep2 score	estimated probability that the miRNA is a true positive	rfam alert	total read count	mature read count	loop read count	star read count	significant randfold p-value	mature miRBase miRNA	example miRBase miRNA with the same seed	UCSC browser	NCBI blastn	consensus mature sequence	consensus star sequence	consensus precursor sequence	precursor coordinate
chr27_23981	7.92623e+07	85 +/- 4%	-	155469554	155037753	0	431801	yes	eca-miR-486-5p	hsa-miR-486-5p	-	-	uccuguacugagcugccccgagc	cggggcagcucaguacagga	uccuguacugagcugccccgagcugggcacagugaagggccucggggcagcucaguacagga	chr27:3721486..3721548:-
chr27_23698	7.87029e+07	85 +/- 4%	-	154372295	153382996	0	989299	yes	eca-miR-486-5p	hsa-miR-486-5p	-	-	uccuguacugagcugccccgagg	cggggcagcucaguacaggaugc	uccuguacugagcugccccgaggcccuucacugugcccagcucggggcagcucaguacaggaugc	chr27:3721486..3721551:+
chr17_11563	1.50183e+06	85 +/- 4%	-	2945773	2945539	0	234	yes	eca-miR-92a	hsa-miR-25-3p	-	-	uauugcacuugucccggccugu	agguugggaucgguugcaaugcu	agguugggaucgguugcaaugcuguguuucuguaugguauugcacuugucccggccugu	chr17:61685747..61685806:+
chrX_42460	1.45064e+06	85 +/- 4%	-	2845365	2845363	0	2	yes	eca-miR-92a	hsa-miR-25-3p	-	-	uauugcacuugucccggccugu	ggguggggauuuguugcauuacu	ggguggggauuuguugcauuacuuguguuauauauaaaguauugcacuugucccggccugu	chrX:110758529..110758590:-
chr11_2596	1.33518e+06	85 +/- 4%	-	2618896	2420036	0	198860	yes	eca-miR-423-5p	hsa-miR-423-5p	-	-	ugaggggcagagagcgagacuuu	agcucggucugaggccccucagu	ugaggggcagagagcgagacuuuucuauuuuccaaaagcucggucugaggccccucagu	chr11:44106241..44106300:+
chr16_10154	429440	85 +/- 4%	-	842319	837195	0	5124	yes	eca-miR-191a	hsa-miR-191-5p	-	-	caacggaaucccaaaagcagcug	cugcgcuuggauuucguuccc	caacggaaucccaaaagcagcuguugucuccagagcauuccagcugcgcuuggauuucguuccc	chr16:39558146..39558210:+
chr11_3662	283936	85 +/- 4%	-	556919	556382	0	537	yes	eca-miR-22	hsa-miR-22-3p	-	-	aagcugccaguugaagaacugu	aguucuucaguggcaagcuu	aguucuucaguggcaagcuuuauguccugacccagcuaaagcugccaguugaagaacugu	chr11:45699964..45700024:-
chr12_5253	190818	85 +/- 4%	-	374272	374257	0	15	yes	eca-miR-192	hsa-miR-192-5p	-	-	cugaccuaugaauugacagcc	cugccaauuccauaggucacag	cugaccuaugaauugacagccagugcucuugucucccucuggcugccaauuccauaggucacag	chr12:28723072..28723136:-
chr19_13575	88846.9	85 +/- 4%	-	174261	173885	0	376	yes	eca-miR-16	hsa-miR-15a-5p	-	-	uagcagcacguaaauauuggcg	accaauauuauugugcugcu	uagcagcacguaaauauuggcguagugaaauaaauauuaaacaccaauauuauugugcugcu	chr19:3407872..3407934:-
chr25_22312	67002.8	85 +/- 4%	-	131414	129412	0	2002	yes	eca-miR-181a	hsa-miR-181a-5p	-	-	aacauucaacgcugucggugagu	accaccgaccguugacuguac	aacauucaacgcugucggugaguuugggauuugaaaaaaccaccgaccguugacuguac	chr25:29260044..29260103:+
chr30_28205	66292	85 +/- 4%	-	130021	129412	0	609	yes	eca-miR-181a	hsa-miR-181a-5p	-	-	aacauucaacgcugucggugagu	accaucgaccguugauugugc	aacauucaacgcugucggugaguuuggaauuaaaaucaaaaccaucgaccguugauugugc	chr30:27734356..27734417:-
chr18_12492	52386.5	85 +/- 4%	-	102746	102726	0	20	yes	eca-miR-10b	hsa-miR-10a-5p	-	-	uacccuguagaaccgaauuugu	agauucgauucuaggggaau	uacccuguagaaccgaauuugugugguauccacauagucacagauucgauucuaggggaau	chr18:54645768..54645829:+
chr5_32812	52094.8	85 +/- 4%	-	102173	102160	0	13	yes	eca-miR-186	hsa-miR-186-5p	-	-	caaagaauucuccuuuugggcu	ccaaaggugaauuuuuuggga	caaagaauucuccuuuugggcuuucugauuuuauuuuaagcccaaaggugaauuuuuuggga	chr5:87758217..87758279:+
chr11_3397	48253.4	85 +/- 4%	-	94640	94487	0	153	yes	eca-miR-10a	hsa-miR-10a-5p	-	-	uacccuguagauccgaauuugu	caaauucguaucuaggggaau	uacccuguagauccgaauuuguguaaggaauuuuguggucacaaauucguaucuaggggaau	chr11:24703548..24703610:-
chr13_6395	42297.7	85 +/- 4%	-	82956	82558	0	398	yes	eca-miR-93	hsa-miR-17-5p	-	-	caaagugcuguucgugcaggu	acugcugagcuagcacuucccga	caaagugcuguucgugcagguagugugauuaccugaccuacugcugagcuagcacuucccga	chr13:8115129..8115191:-
chr30_28141	35545	85 +/- 4%	-	69712	68749	0	963	yes	eca-miR-215	hsa-miR-192-5p	-	-	augaccuaugaauugacagac	ucugucauuucuguaggccaau	augaccuaugaauugacagacaauaugacuaaguuugucugucauuucuguaggccaau	chr30:10715817..10715876:-
chr2_26959	26668.3	85 +/- 4%	-	52299	51551	0	748	yes	eca-miR-30e	hsa-miR-30a-5p	-	-	uguaaacauccuugacuggaagcu	cuuucagucggauguuuacagc	uguaaacauccuugacuggaagcuguaagguguucagaggagcuuucagucggauguuuacagc	chr2:17482948..17483012:-
chr10_1341	26578.7	85 +/- 4%	-	52123	51993	0	130	yes	eca-miR-150	hsa-miR-150-5p	-	-	ucucccaacccuuguaccagug	cugguacaggcauggggggca	ucucccaacccuuguaccagugcugugccucggucccugguacaggcauggggggca	chr10:19592433..19592490:-
chr13_6398	19502.5	85 +/- 4%	-	38244	35924	0	2320	yes	eca-miR-106b	hsa-miR-106b-3p	-	-	ccgcacuguggguacuugcu	uaaagugcugacagugcaga	uaaagugcugacagugcagauagugguccucuccaugcuaccgcacuguggguacuugcu	chr13:8115357..8115417:-
chr23_21052	18010.2	85 +/- 4%	-	35317	26467	0	8850	yes	eca-let-7d	hsa-let-7d-3p	-	-	cuauacgaccugcugccuuucu	agagguaguagguugcauagu	agagguaguagguugcauaguuuuagggcagggauuuugcccacaaggagauaacuauacgaccugcugccuuucu	chr23:53957804..53957880:-
chr5_33308	17582.9	85 +/- 4%	-	34478	34473	0	5	yes	eca-miR-92b	hsa-miR-25-3p	-	-	uauugcacucgucccggccucc	agggacgggacgcggugcagugu	agggacgggacgcggugcaguguuguucuuucccccgccaauauugcacucgucccggccucc	chr5:39317360..39317423:-
chr3_28757	17492.3	85 +/- 4%	-	34308	34269	0	39	yes	eca-miR-140-5p	-	-	-	accacaggguagaaccacggac	cagugguuuuacccuaugguag	cagugguuuuacccuaugguagguuacgucaugcuguucuaccacaggguagaaccacggac	chr3:20601709..20601771:+
chr23_20758	17300	85 +/- 4%	-	33924	33900	0	24	yes	eca-miR-27b	hsa-miR-27a-3p	-	-	uucacaguggcuaaguucug	agagcuuagcugauuggugaac	agagcuuagcugauuggugaacagugacugguuuccgcuuuguucacaguggcuaaguucug	chr23:2132387..2132449:-
chr14_7920	17065.2	85 +/- 4%	-	33463	33457	0	6	yes	eca-miR-378	hsa-miR-378a-3p	-	-	acuggacuuggagucagaaggc	gcuccugacuccagguccugu	gcuccugacuccagguccuguguguuaccucgaaauagcacuggacuuggagucagaaggc	chr14:27496582..27496643:-
chr9_40798	16367.1	85 +/- 4%	-	32094	29295	0	2799	yes	eca-miR-151-5p	hsa-miR-151a-3p	-	-	cuagacugaagcuccuugagga	ucgaggagcucacagucuagu	ucgaggagcucacagucuaguaugucucauccccuacuagacugaagcuccuugagga	chr9:81983422..81983480:-
chr11_2486	14780.7	85 +/- 4%	-	28983	27659	0	1324	yes	eca-miR-21	hsa-miR-21-5p	-	-	uagcuuaucagacugauguuga	caacagcagucgaugggcugu	uagcuuaucagacugauguugacuguugaaucucauggcaacagcagucgaugggcugu	chr11:34161383..34161442:+
chr16_10106	13955.5	85 +/- 4%	-	27364	27357	0	7	yes	eca-let-7g	hsa-let-7a-5p	-	-	ugagguaguaguuuguacagu	cuguacaggccacugccuugcc	ugagguaguaguuuguacaguuugagggucuaugauaccacccgguacaggagauaacuguacaggccacugccuugcc	chr16:36958029..36958108:+
chr23_21053	10098.3	85 +/- 4%	-	19798	19760	0	38	yes	eca-let-7f	hsa-let-7a-5p	-	-	ugagguaguagauuguauaguu	cuauacaaucuauugccuuccc	ugagguaguagauuguauaguugugggguagugauuuuacccuguucaggagauaacuauacaaucuauugccuuccc	chr23:53959743..53959821:-
chr4_31560	10038.8	85 +/- 4%	-	19682	18904	0	778	yes	eca-miR-148a	hsa-miR-148a-3p	-	-	ucagugcacuacagaacuuugu	aaaguucugagacacuccgacu	aaaguucugagacacuccgacucugaauaugauagaagucagugcacuacagaacuuugu	chr4:57356764..57356824:-
chr19_13351	9953.6	85 +/- 4%	-	19514	18823	0	691	yes	eca-miR-28-5p	hsa-miR-28-3p	-	-	cacuagauugugagcuccuggag	aaggagcucacagucuauugag	aaggagcucacagucuauugaguugccuuucugacuuucccacuagauugugagcuccuggag	chr19:28810612..28810675:+
chr22_20363	9538.8	85 +/- 4%	-	18708	9303	0	9405	yes	eca-miR-1388	-	-	-	aggacuguccaaccugagaau	uucucagguucgucagcccauga	aggacuguccaaccugagaauggugagucuccagggucguucucagguucgucagcccauga	chr22:50627506..50627568:-
chr1_14085	8735.3	85 +/- 4%	-	17133	15505	0	1628	no	eca-miR-1307	hsa-miR-1307-3p	-	-	acucggcguggcgucggucgugg	ucgaccggaccucgaccggcu	ucgaccggaccucgaccggcucgucuauguugccaaucgacucggcguggcgucggucgugg	chr1:27102444..27102506:+
chrX_42022	7648.8	85 +/- 4%	-	14994	14989	0	5	yes	eca-miR-221	hsa-miR-221-3p	-	-	agcuacauugucugcuggguu	accuggcauacaauguagauuuc	accuggcauacaauguagauuucuguguuucuugggcaacagcuacauugucugcuggguu	chrX:38513920..38513981:-
chr7_36123	6658.5	85 +/- 4%	-	13051	11278	22	1751	yes	eca-miR-27a	hsa-miR-27a-3p	-	-	uucacaguggcuaaguuccg	agggcuuagcugcuugugagcaggg	agggcuuagcugcuugugagcaggguccacaccgagucauguucacaguggcuaaguuccg	chr7:46233214..46233275:+
chr25_22314	6586.7	85 +/- 4%	-	12912	12911	0	1	yes	eca-miR-181b	hsa-miR-181a-5p	-	-	aacauucauugcugucggugggu	cucacugaucaaugaaugca	aacauucauugcugucgguggguuugagucugaaucaacucacugaucaaugaaugca	chr25:29261300..29261358:+
chr30_28203	6470	85 +/- 4%	-	12683	12674	0	9	yes	eca-miR-181b	hsa-miR-181a-5p	-	-	aacauucauugcugucggugggu	cucacuggacaaugaaugcaa	aacauucauugcugucgguggguugaacugugcggacaagcucacuggacaaugaaugcaa	chr30:27734174..27734235:-
chr5_32845	6403.4	85 +/- 4%	-	12558	12434	0	124	yes	eca-miR-101	-	-	-	guacaguacugugauaacuga	caguuaucacagugcugaugc	caguuaucacagugcugaugcugucaguucuaaagguacaguacugugauaacuga	chr5:92613112..92613168:+
chr24_21437	5251.3	85 +/- 4%	-	10291	7544	0	2747	yes	eca-miR-342-5p	hsa-miR-342-3p	-	-	ucucacacagaaaucgcacccguc	ggggugcuaucugugauugagggac	ggggugcuaucugugauugagggacauggcaaauagaauugucucacacagaaaucgcacccguc	chr24:42491189..42491254:+
chrX_42266	5245.3	85 +/- 4%	-	10287	5193	0	5094	yes	eca-miR-361-5p	-	-	-	cccccaggcgugauucugauuugc	uuaucagaaucuccagggguac	uuaucagaaucuccagggguacugauaauuuuaaaaagucccccaggcgugauucugauuugc	chrX:68955683..68955746:-
chr5_33163	3811.5	85 +/- 4%	-	7467	7458	0	9	yes	eca-miR-205	hsa-miR-205-5p	-	-	uccuucauuccaccggagucug	auuucaguggagugaaguuc	uccuucauuccaccggagucugucucauacccaaccagauuucaguggagugaaguuc	chr5:26052128..26052186:-
chrX_41282	3585.7	85 +/- 4%	-	7026	6867	0	159	yes	eca-miR-532-5p	hsa-miR-532-5p	-	-	caugccuugaguguaggaccgu	ccucccacacccaaggcuug	caugccuugaguguaggaccguuggcaucuuaauuacccucccacacccaaggcuug	chrX:41473394..41473451:+
chr9_40777	3154.9	85 +/- 4%	-	6180	6178	0	2	yes	eca-miR-30b	hsa-miR-30a-5p	-	-	uguaaacauccuacacucagcu	cugggagguggauguuuacuuc	uguaaacauccuacacucagcuguacuacauggauuggcugggagguggauguuuacuuc	chr9:77314897..77314957:-
chr30_27935	2669.8	85 +/- 4%	-	5234	5233	0	1	yes	eca-miR-1379	-	-	-	cacgggcugcagcgccgacg	ucaggcucucagcccgagccg	ucaggcucucagcccgagccguguucuucagaugggcacgggcugcagcgccgacg	chr30:12978716..12978772:+
chr14_7924	2094.4	85 +/- 4%	-	4099	4095	0	4	yes	eca-miR-143	hsa-miR-143-3p	-	-	ugagaugaagcacuguagcuca	ggugcagugcugcaucucugguca	ggugcagugcugcaucucuggucaguugggagucugagaugaagcacuguagcuca	chr14:27744251..27744307:-
chr5_33552	1942.6	85 +/- 4%	-	3801	3517	0	284	yes	eca-miR-197	hsa-miR-197-3p	-	-	uucaccaccuucuccacccagc	cggguagagagggcagugggagg	cggguagagagggcagugggagguaagagcucuucacccuucaccaccuucuccacccagc	chr5:55117036..55117097:-
chr28_25158	1788.4	85 +/- 4%	-	3514	3512	0	2	no	eca-miR-9021	-	-	-	gcugccgagaguuguucacugu	gugggcagccccuggccugc	gugggcagccccuggccugcagagguuagaguaaccugcugccgagaguuguucacugu	chr28:46416715..46416774:-
chr1_16171	1466.5	85 +/- 4%	-	2877	2854	0	23	yes	eca-miR-1839	-	-	-	agguagauagaacaggucuugu	agaccuacuuaucuaccaacag	agguagauagaacaggucuuguuugcaaaauaaauucaagaccuacuuaucuaccaacag	chr1:92777725..92777785:-
chr5_33002	1465.6	85 +/- 4%	-	2866	2812	0	54	yes	eca-miR-199a-5p	hsa-miR-199a-3p	-	-	acaguagucugcacauugguu	cccaguguucagacuaccug	cccaguguucagacuaccuguucaggacaaugccguuguacaguagucugcacauugguu	chr5:8123287..8123347:-
chr25_22916	1461.8	85 +/- 4%	-	2859	2811	0	48	yes	eca-miR-199b-5p	hsa-miR-199a-3p	-	-	acaguagucugcacauugguu	cccaguguuuagacuaucuguuc	cccaguguuuagacuaucuguucaggacucccaaauuguacaguagucugcacauugguu	chr25:32139036..32139096:-
chr7_36225	1461.5	85 +/- 4%	-	2865	2811	0	54	no	eca-miR-199a-5p	hsa-miR-199a-3p	-	-	acaguagucugcacauugguu	cccaguguucagacuaccug	cccaguguucagacuaccuguucagggggcuccgaauguguacaguagucugcacauugguu	chr7:51126962..51127024:+
chrX_41293	1227.9	85 +/- 4%	-	2399	2397	0	2	yes	eca-miR-502-5p	hsa-miR-501-3p	-	-	aaugcaccugggcaaggauuc	aauccuugcuaucugggugc	aauccuugcuaucugggugcuagugcugucucaaugcaaugcaccugggcaaggauuc	chrX:41482335..41482393:+
chrX_41292	1223.4	85 +/- 4%	-	2391	2382	0	9	yes	eca-miR-660	hsa-miR-660-5p	-	-	uacccauugcauaucggaguug	accuccugugugcauggau	uacccauugcauaucggaguugugaauucugaaagcaccuccugugugcauggau	chrX:41481459..41481514:+
chr25_23031	1210.9	85 +/- 4%	-	2366	1916	0	450	yes	eca-miR-126-5p	hsa-miR-126-5p	-	-	cauuauuacuuuugguacgcg	ucguaccgugaguaauaaugcg	cauuauuacuuuugguacgcgcugugacacuucaaacucguaccgugaguaauaaugcg	chr25:37944588..37944647:-
chrX_41287	1202.8	85 +/- 4%	-	2351	2317	0	34	yes	eca-miR-501-5p	hsa-miR-501-3p	-	-	aaugcaccugggcaaggauuc	cauccuucgucccugggug	cauccuucgucccugggugagagugcuuuccgaaugcaaugcaccugggcaaggauuc	chrX:41479493..41479551:+
chr13_6715	1103.7	85 +/- 4%	-	2156	706	0	1450	yes	eca-miR-193b	hsa-miR-193a-3p	-	-	aacuggcccacaaagucccgcu	cgggguuuugagggcgaga	cgggguuuugagggcgagaugaguuuauguuuuauccaacuggcccacaaagucccgcu	chr13:31850710..31850769:-
chr13_5847	1059.9	85 +/- 4%	-	2077	2069	0	8	yes	eca-miR-7177b	-	-	-	aaaugguccccuagugcucugg	agggcacuaggagaccacuugg	agggcacuaggagaccacuugguaaauuacuuuaaccaagcacucuaaaugguccccuagugcucugg	chr13:16445429..16445497:+
NW_019642786.1_42852	1027.5	85 +/- 4%	-	2007	1904	0	103	yes	eca-miR-628a	hsa-miR-628-3p	-	-	ucuaguaagaguggcagucgaag	augcugacauauuuacuagagg	augcugacauauuuacuagaggguaaaauuaauaaccuucuaguaagaguggcagucgaag	NW_019642786.1:24283..24344:-
chr1_15001	1027.4	85 +/- 4%	-	2007	1904	0	103	yes	eca-miR-628a	hsa-miR-628-3p	-	-	ucuaguaagaguggcagucgaag	augcugacauauuuacuagagg	augcugacauauuuacuagaggguaaaauuaauaaccuucuaguaagaguggcagucgaag	chr1:136675942..136676003:+
NW_019643304.1_43585	1027.4	85 +/- 4%	-	2007	1904	0	103	yes	eca-miR-628a	hsa-miR-628-3p	-	-	ucuaguaagaguggcagucgaag	augcugacauauuuacuagagg	augcugacauauuuacuagaggguaaaauuaauaaccuucuaguaagaguggcagucgaag	NW_019643304.1:40393..40454:+
chr23_20756	974.8	85 +/- 4%	-	1912	1911	0	1	no	eca-miR-24	hsa-miR-24-3p	-	-	uggcucaguucagcaggaac	ugccuacugagcugauauc	ugccuacugagcugauaucaguucucauuuuacacacuggcucaguucagcaggaac	chr23:2131868..2131925:-
chr14_6960	807.3	85 +/- 4%	-	1575	1555	0	20	yes	eca-miR-340-5p	hsa-miR-340-5p	-	-	uuauaaagcaaugagacugauu	uccgucucaguuacuuuauag	uuauaaagcaaugagacugauugucaugugucgcuugugggauccgucucaguuacuuuauag	chr14:1765477..1765540:+
chr14_7749	714.3	85 +/- 4%	-	1392	1385	0	7	yes	eca-miR-1271a	hsa-miR-96-5p	-	-	cuuggcaccucguaagcacuc	agugccugcugugugccaggc	cuuggcaccucguaagcacucaguaaauacuuguugagugccugcugugugccaggc	chr14:4978545..4978602:-
chr10_1250	708.8	85 +/- 4%	-	1381	1338	0	43	yes	eca-miR-330	hsa-miR-6835-3p	-	-	caaagcacacggccugcagagagg	ucucugggccugugucuuaggcu	ucucugggccugugucuuaggcucuucaagaucaaccgagcaaagcacacggccugcagagagg	chr10:16353447..16353511:-
chr17_11554	693.6	85 +/- 4%	-	1352	1177	0	175	yes	eca-miR-106a	hsa-miR-17-5p	-	-	caaagugcuuacagugcagguag	acugcagugaaggcacuug	caaagugcuuacagugcagguagugauauaugugcaucuacugcagugaaggcacuug	chr17:61685041..61685099:+
chr19_13577	682.6	85 +/- 4%	-	1332	1201	0	131	yes	eca-miR-15b	hsa-miR-15a-5p	-	-	uagcagcacaucaugguuuac	cgaaucauuauuugcugcucu	uagcagcacaucaugguuuacauacuacagucaagaugcgaaucauuauuugcugcucu	chr19:3408022..3408081:-
chr11_3754	663.6	85 +/- 4%	-	1293	1125	0	168	yes	eca-miR-324-5p	hsa-miR-6890-3p	-	-	ccacugccccaggugcugcug	cgcauccccuagggcauug	cgcauccccuagggcauugguguaaagcuggagacccacugccccaggugcugcug	chr11:50583610..50583666:-
chr8_38485	652.4	85 +/- 4%	-	1271	1253	0	18	yes	eca-miR-133a	hsa-miR-133a-3p	-	-	uuugguccccuucaaccagcugu	agcugguaaaauggaacc	agcugguaaaauggaaccaaaucgccucuucaauggauuugguccccuucaaccagcugu	chr8:42949632..42949692:+
chr22_19813	648.9	85 +/- 4%	-	1264	1253	0	11	yes	eca-miR-133a	hsa-miR-133a-3p	-	-	uuugguccccuucaaccagcugu	agcugguaaaauggaacc	agcugguaaaauggaaccaaaucaacuguucaauggauuugguccccuucaaccagcugu	chr22:49417700..49417760:+
chrX_42504	626.6	85 +/- 4%	-	1227	1139	0	88	yes	eca-miR-505	-	-	-	gucaacacuugcugguuuccucu	gggagccaggaaguauugaugu	gggagccaggaaguauugauguuucugccaguuuagcgucaacacuugcugguuuccucu	chrX:115406721..115406781:-
chr26_23138	613.8	85 +/- 4%	-	1195	1194	0	1	yes	eca-let-7c	hsa-let-7a-5p	-	-	ugagguaguagguuguaugguu	cuguacaaccuucuagcuuucc	ugagguaguagguuguaugguuuagaguuacacccugggaguuaacuguacaaccuucuagcuuucc	chr26:16009463..16009530:+
chr8_38798	493.9	85 +/- 4%	-	959	767	0	192	yes	eca-miR-185	hsa-miR-185-3p	-	-	aggggcuggcuuuccucuggu	uggagagaaaggcaguuccug	uggagagaaaggcaguuccugaugguccccuccccaggggcuggcuuuccucuggu	chr8:326604..326660:-
NW_019645175.1_43992	464.1	85 +/- 4%	-	902	825	0	77	yes	eca-miR-3200	hsa-miR-3200-3p	-	-	caccuugcgcuacucaggucug	aaucugagaaggcgcacaagguu	aaucugagaaggcgcacaagguuuguguccaauacgcuccacaccuugcgcuacucaggucug	NW_019645175.1:51974..52037:-
NW_019642410.1_42786	460.3	85 +/- 4%	-	902	825	0	77	no	eca-miR-3200	hsa-miR-3200-3p	-	-	caccuugcgcuacucaggucug	aaucugagaaggcgcacaagguu	aaucugagaaggcgcacaagguuuguguccaauacgcuccacaccuugcgcuacucaggucug	NW_019642410.1:50355..50418:-
chr8_38918	460.3	85 +/- 4%	-	902	825	0	77	no	eca-miR-3200	hsa-miR-3200-3p	-	-	caccuugcgcuacucaggucug	aaucugagaaggcgcacaagguu	aaucugagaaggcgcacaagguuuguguccaauacgcuccacaccuugcgcuacucaggucug	chr8:8437367..8437430:-
chr8_38916	460.3	85 +/- 4%	-	902	825	0	77	no	eca-miR-3200	hsa-miR-3200-3p	-	-	caccuugcgcuacucaggucug	aaucugagaaggcgcacaagguu	aaucugagaaggcgcacaagguuuguguccaauacgcuccacaccuugcgcuacucaggucug	chr8:8331200..8331263:-
chr7_35633	441.9	85 +/- 4%	-	858	844	0	14	yes	eca-miR-7	hsa-miR-7-1-3p	-	-	caacaaaucacggcuuccuc	uggaagacuagugauuuuguugu	uggaagacuagugauuuuguuguuuugacguacuaugacaacaaaucacggcuuccuc	chr7:3377235..3377293:+
chr24_21459	436.2	85 +/- 4%	-	847	845	0	2	yes	eca-miR-127	hsa-miR-127-3p	-	-	ucggauccgucugagcuugg	gaagcucagagggcucugauu	gaagcucagagggcucugauucagaaagaucaucggauccgucugagcuugg	chr24:43185830..43185882:+
chrX_41352	381.5	85 +/- 4%	-	739	707	0	32	yes	eca-miR-98	hsa-let-7a-5p	-	-	ugagguaguaaguuguauugu	cuauacaacuuacuacuuuccc	ugagguaguaaguuguauuguugugggguagggauuuuaggccccaauuagaagauaacuauacaacuuacuacuuuccc	chrX:44906098..44906178:+
chr11_1996	380.7	85 +/- 4%	-	745	530	0	215	no	eca-miR-9104	hsa-miR-214-3p	-	-	ucagcagggcggagggucagga	cugaccugaggccucugcugca	ucagcagggcggagggucaggaggugagcuuggcucugcugaccugaggccucugcugca	chr11:5684839..5684899:+
chr30_27844	365.1	85 +/- 4%	-	709	694	0	15	yes	eca-miR-350	hsa-miR-519c-3p	-	-	aaagugcacgcgcuuugggac	uucacaaagcccauacacuuuuac	aaagugcacgcgcuuugggacagugaggaagaugauguucacaaagcccauacacuuuuac	chr30:2087482..2087543:+
chr10_576	324.9	85 +/- 4%	-	628	574	2	52	yes	eca-let-7e	hsa-let-7a-5p	-	-	ugagguaggagguuguauaguu	cuauacggccuccuagcuuucc	ugagguaggagguuguauaguugaggaggacacccacggagaucacuauacggccuccuagcuuucc	chr10:21666217..21666284:+
chr17_11555	307.7	85 +/- 4%	-	605	289	0	316	no	eca-miR-18a	hsa-miR-18a-3p	-	-	acugcccuaagugcuccuucug	uaaggugcaucuagugcagaua	uaaggugcaucuagugcagauagugaaguagauuagcaucuacugcccuaagugcuccuucug	chr17:61685181..61685244:+
chr6_34419	294.4	85 +/- 4%	-	570	441	0	129	yes	eca-miR-148b-5p	hsa-miR-148a-3p	-	-	ucagugcaucacagaacuuugu	gaaguucuguuauacacucaggcu	gaaguucuguuauacacucaggcuguggcucucugaaagucagugcaucacagaacuuugu	chr6:72050092..72050153:+
chr19_13419	279	85 +/- 4%	-	539	537	0	2	yes	eca-miR-9177	hsa-miR-4519	-	-	gagcagugggugcagacaggc	cugcuuugcucccacuuuguccugu	cugcuuugcucccacuuuguccuguggccugauuaccaggagcagugggugcagacaggc	chr19:38337239..38337299:+
chr8_38680	272.7	85 +/- 4%	-	526	518	0	8	yes	eca-miR-122	hsa-miR-122-5p	-	-	uggagugugacaaugguguuu	aaacgccauuaucacacua	uggagugugacaaugguguuuguguccaaacuaucaaacgccauuaucacacua	chr8:79152586..79152640:+
chr17_11557	255.9	85 +/- 4%	-	494	493	0	1	yes	eca-miR-19a	hsa-miR-19a-3p	-	-	ugugcaaaucuaugcaaaacuga	aguuuugcauaguugcacu	aguuuugcauaguugcacuacaagaagaauguaguugugcaaaucuaugcaaaacuga	chr17:61685330..61685388:+
chr14_7921	254.2	85 +/- 4%	-	490	469	0	21	yes	eca-miR-145	hsa-miR-145-5p	-	-	guccaguuuucccaggaaucccu	gauuccuggaaauacuguucuu	guccaguuuucccaggaaucccuuagaugcuaagauggggauuccuggaaauacuguucuu	chr14:27742824..27742885:-
chr22_20291	246.2	85 +/- 4%	-	481	313	0	168	yes	eca-miR-296	-	-	-	aggguuggguggaggcuuucc	gagggccccccccaauccug	gagggccccccccaauccuguuguguuugauucagaggguuggguggaggcuuucc	chr22:46180503..46180559:-
chr5_33000	234.6	85 +/- 4%	-	450	416	0	34	yes	eca-miR-214	hsa-miR-214-3p	-	-	acagcaggcacagacaggcag	ugccugucuacacuugcugugc	ugccugucuacacuugcugugcagaacauccgcucaccuguacagcaggcacagacaggcag	chr5:8117501..8117563:-
chr17_11648	229.6	85 +/- 4%	-	441	440	0	1	yes	eca-miR-9163	hsa-miR-5699-5p	-	-	ugccccaagaagccuggacuugu	gguccuggcgucugggugcug	ugccccaagaagccuggacuuguggguuuguggcucugcugugcacagguccuggcgucugggugcug	chr17:78291092..78291160:+
chr23_20974	224.9	85 +/- 4%	-	433	317	0	116	yes	eca-miR-873	hsa-miR-4499	-	-	gagacugaugaguucccggga	ugcaggaacuugugagucu	ugcaggaacuugugagucuccuauugaaaaugaacaggagacugaugaguucccggga	chr23:46232418..46232476:-
chr20_17287	221.4	85 +/- 4%	-	425	423	0	2	yes	eca-miR-219-5p	hsa-miR-219a-1-3p	-	-	agaguugagucuggacgucccga	ugauuguccaaacgcaauucucg	ugauuguccaaacgcaauucucgagucucuggcuccggccgagaguugagucuggacgucccga	chr20:34558901..34558965:+
chr7_36429	220.6	85 +/- 4%	-	423	390	0	33	yes	eca-miR-326	hsa-miR-330-5p	-	-	ccucugggcccuuccuccagc	ggaggcagggccuuugugaaggcg	ggaggcagggccuuugugaaggcgaguugugcugggaucgccucugggcccuuccuccagc	chr7:70997183..70997244:+
chr4_31143	219.7	85 +/- 4%	-	421	413	0	8	yes	eca-miR-671-5p	hsa-miR-671-3p	-	-	uccgguucucagggcuccacc	aggaagcccuggaggggcuggag	aggaagcccuggaggggcuggaggugauggauguuuuccuccgguucucagggcuccacc	chr4:102950779..102950839:+
chr1_15599	206.2	85 +/- 4%	-	396	387	0	9	yes	eca-miR-146b-5p	hsa-miR-146a-5p	-	-	ugagaacugaauuccauaggcugu	ugcccuagggacucaguuc	ugagaacugaauuccauaggcugugagcuccagcaaaugcccuagggacucaguuc	chr1:27882554..27882610:-
chr4_31573	197.7	85 +/- 4%	-	380	370	0	10	yes	eca-miR-196b	hsa-miR-196a-5p	-	-	uagguaguuuccuguuguuggga	ucgacagcacgacacugccu	uagguaguuuccuguuguugggauccagcuuucucucgacagcacgacacugccu	chr4:58381212..58381267:-
chr23_20641	147.7	85 +/- 4%	-	289	233	0	56	yes	eca-miR-872	-	-	-	ugaacuuugcaguagccuccu	aagguuacuuguuaguucagg	aagguuacuuguuaguucaggaccucguuauuucuugccugaacuuugcaguagccuccu	chr23:44521288..44521348:+
chr3_28656	142.5	85 +/- 4%	-	271	268	0	3	yes	eca-miR-138	hsa-miR-138-5p	-	-	agcugguguugugaaucaggccg	gcuauuucacgacaccaggguug	agcugguguugugaaucaggccgacgagcagugcauccucuuacccggcuauuucacgacaccaggguug	chr3:9900389..9900459:+
chr24_21451	139.8	85 +/- 4%	-	265	194	0	71	yes	eca-miR-345-5p	hsa-miR-4539	-	-	ccugaacuaggggucuggagg	gcugacuccuaguccagugcuc	gcugacuccuaguccagugcucgugauggcuagugggcccugaacuaggggucuggagg	chr24:42657513..42657572:+
chrX_42497	138.8	85 +/- 4%	-	270	234	0	36	yes	eca-miR-504	-	-	-	gacccuggucugcacucuaucu	agggagcgcagggcaggguuuc	gacccuggucugcacucuaucuguaugcuuacugaagggagcgcagggcaggguuuc	chrX:114357348..114357405:-
chr1_16325	129.9	85 +/- 4%	-	246	215	0	31	yes	eca-miR-211	hsa-miR-204-5p	-	-	uucccuuugucauccuuugccu	gcagggacugcaaaggggugc	uucccuuugucauccuuugccuagggcucugaguggggcagggacugcaaaggggugc	chr1:109178767..109178825:-
chr17_11355	119.5	85 +/- 4%	-	227	210	0	17	yes	eca-miR-3613	hsa-miR-3613-3p	-	-	acaaaaaaaaaagcccaacccu	uguuguacuuuuuuuuuuguuc	uguuguacuuuuuuuuuuguucguugcauuuuuaggaacaaaaaaaaaagcccaacccu	chr17:21087974..21088033:+
chr11_1912	118.7	85 +/- 4%	-	224	116	0	108	yes	eca-miR-338-5p	hsa-miR-338-5p	-	-	aacaauauccuggugcugagu	uccagcaucagugauuuuguug	aacaauauccuggugcugagugaugacacacgcaacuccagcaucagugauuuuguug	chr11:1969260..1969318:+
chr2_27419	100.2	85 +/- 4%	-	187	83	0	104	yes	eca-miR-200b	hsa-miR-200b-3p	-	-	uaauacugccugguaaugaugacg	caucuuacugggcagcauugg	caucuuacugggcagcauuggaugugucuggucucuaauacugccugguaaugaugacg	chr2:48714469..48714528:-
chr30_28143	85.4	85 +/- 4%	-	159	157	0	2	yes	eca-miR-194	hsa-miR-194-5p	-	-	uguaacagcaacuccaugugga	ccaguggagaugcuguuacuu	uguaacagcaacuccauguggacuggguaccaauuuccaguggagaugcuguuacuu	chr30:10716110..10716167:-
chr6_34415	72.5	85 +/- 4%	-	132	121	0	11	yes	eca-miR-615-5p	hsa-miR-615-3p	-	-	uccgagccugggucucccucu	ggggguccccggugcucggauc	ggggguccccggugcucggaucucgagggugcuuauuguucgguccgagccugggucucccucu	chr6:71801155..71801219:+
chr7_36502	61.9	85 +/- 4%	-	119	22	0	97	yes	eca-miR-139-5p	-	-	-	ggagacgcggcccuguuggagu	ucuacagugcacgugucucca	ucuacagugcacgugucuccaguguggcuccgaggcuggagacgcggcccuguuggagu	chr7:73259103..73259162:+
chr19_13818	58.1	85 +/- 4%	-	111	85	0	26	yes	eca-miR-9179	-	-	-	gucauggguggacuuccugcu	gcaggacgucuaccucugacccu	gcaggacgucuaccucugacccuccaggagaauagggucauggguggacuuccugcu	chr19:56650579..56650636:-
chr2_26371	56.1	85 +/- 4%	-	108	106	0	2	yes	eca-miR-3548	-	-	-	cagcacuguccgguaagaug	aucguuaccagacaguguuaga	aucguuaccagacaguguuagagucgagccgagaaauccagcacuguccgguaagaug	chr2:48713818..48713876:+
chr24_21490	55.1	85 +/- 4%	-	99	83	0	16	yes	eca-miR-485-5p	hsa-miR-485-5p	-	-	agaggcuggccgugaugaauuc	gucauacacggcucuccucucu	agaggcuggccgugaugaauucgauucaucaaagcgagucauacacggcucuccucucu	chr24:43364625..43364684:+
chr11_3406	53.9	85 +/- 4%	-	97	30	0	67	yes	eca-miR-196a	hsa-miR-196a-5p	-	-	uagguaguuucauguuguuggg	caacgacauuaaaccacccga	uagguaguuucauguuguugggccuggauuucugaacacaacgacauuaaaccacccga	chr11:24755452..24755511:-
chr23_20518	51.7	85 +/- 4%	-	93	87	0	6	yes	eca-miR-204b	hsa-miR-204-5p	-	-	uucccuuugucauccuaugccug	gcugggaaggcaaagggacg	uucccuuugucauccuaugccugagaauauaugaaggaggcugggaaggcaaagggacg	chr23:19459723..19459782:+
chr23_20520	51.7	85 +/- 4%	-	93	87	0	6	yes	eca-miR-204b	hsa-miR-204-5p	-	-	uucccuuugucauccuaugccug	gcugggaaggcaaagggacg	uucccuuugucauccuaugccugagaauauaugaaggaggcugggaaggcaaagggacg	chr23:19521550..19521609:+
chr11_3572	50.8	85 +/- 4%	-	90	42	0	48	yes	eca-miR-193a-5p	hsa-miR-193a-5p	-	-	ugggucuuugcgggcgagauga	aacuggccuacaaagucccagu	ugggucuuugcgggcgagaugagggugucaguucaacuggccuacaaagucccagu	chr11:41106500..41106556:-
chr15_8935	47.6	85 +/- 4%	-	84	81	0	3	yes	eca-miR-1301	hsa-miR-1301-3p	-	-	uugcagcugccugggagugauuuc	gggucacucuaggcaccgcagcac	gggucacucuaggcaccgcagcacugugcuggggauguugcagcugccugggagugauuuc	chr15:71646915..71646976:+
chr4_30940	45.7	85 +/- 4%	-	81	60	0	21	yes	eca-miR-129b-5p	hsa-miR-129-5p	-	-	cuuuuugcggucugggcuugc	aagcccuuaccccaaaaaguau	cuuuuugcggucugggcuugcuguuccucucaacaguagucaggaagcccuuaccccaaaaaguau	chr4:83490178..83490244:+
chr21_18553	43.2	85 +/- 4%	-	83	81	0	2	yes	eca-miR-582-5p	-	-	-	uaaccgguugaacaacugaaccca	uuacaguuguucaaccag	uuacaguuguucaaccaguuacuaaucuaacuaauuguaaccgguugaacaacugaaccca	chr21:13877221..13877282:+
chr16_9944	42.7	85 +/- 4%	-	74	71	0	3	yes	eca-miR-885-5p	hsa-miR-885-5p	-	-	uccauuacacuacccugccucu	aggcagcgggguguagugga	uccauuacacuacccugccucuucuccaugagaggcagcgggguguagugga	chr16:8057797..8057849:+
chr7_35768	38.6	85 +/- 4%	-	68	38	0	30	yes	eca-miR-34c	hsa-miR-34a-5p	-	-	aggcaguguaguuagcugauugc	aaucacuaaccacacggccag	aggcaguguaguuagcugauugcuaauaauaccaaucacuaaccacacggccag	chr7:20597669..20597723:+
chr14_7377	38.4	85 +/- 4%	-	74	28	0	46	yes	eca-miR-9159	-	-	-	uccucuuucuuugcuuccuucu	aaugaagcagggaaaggaaca	uccucuuucuuugcuuccuucuuuuugaaagaucaagaaugaagcagggaaaggaaca	chr14:46977349..46977407:+
chr12_3984	36.4	85 +/- 4%	-	62	60	0	2	yes	eca-miR-129b-5p	hsa-miR-129-5p	-	-	cuuuuugcggucugggcuugc	aagcccuuaccccaaaaag	cuuuuugcggucugggcuugcuguacauaacucaauagccggaagcccuuaccccaaaaag	chr12:8563207..8563268:+
chr22_19544	35.9	85 +/- 4%	-	68	50	0	18	yes	eca-miR-8964	-	-	-	gccuccuuaaauucugcacccu	aguguagaauuuaaggagaugcgc	aguguagaauuuaaggagaugcgcacuaucaaccugaaacgccuccuuaaauucugcacccu	chr22:27140262..27140324:+
chrX_42225	33.3	85 +/- 4%	-	57	51	0	6	yes	eca-miR-374b	hsa-miR-374a-5p	-	-	auauaauacaaccugcuaagu	cuuaucagguuguauuaucauu	auauaauacaaccugcuaaguguccuagcacuuaucagguuguauuaucauu	chrX:58556199..58556251:-
chr24_21463	32.2	85 +/- 4%	-	54	53	0	1	yes	eca-miR-136	hsa-miR-136-3p	-	-	caucaucgucucaaaugagucu	acuccauuuguuuugaugaug	acuccauuuguuuugaugauggauucuuacgcuccaucaucgucucaaaugagucu	chr24:43187504..43187560:+
chr1_14628	31.3	85 +/- 4%	-	68	63	0	5	no	eca-miR-9055	-	-	-	agagagcaccaagggagcugc	cagcgucccuccgugcuguccca	agagagcaccaagggagcugcguggggcuauuuaucacagcgucccuccgugcuguccca	chr1:93687659..93687719:+
chrX_42227	28.4	85 +/- 4%	-	47	44	0	3	yes	eca-miR-374a	hsa-miR-374a-5p	-	-	uuauaauacaaccugauaagu	cuuaucagguuguauuguaauu	uuauaauacaaccugauaaguguuacagcacuuaucagguuguauuguaauu	chrX:58620776..58620828:-
chr16_10186	15.6	85 +/- 4%	-	29	27	0	2	yes	eca-miR-9174	-	-	-	caguugacugacacuugagcgc	ugcucagggguagagucaacu	caguugacugacacuugagcgcuugggaucuuguggcugugcucagggguagagucaacu	chr16:41399995..41400055:+
chrX_42463	6.1	82 +/- 4%	-	6	5	0	1	yes	eca-miR-18b	hsa-miR-18a-5p	-	-	uaaggugcaucuagugcaguuag	acugcccuaaaugccccuucug	uaaggugcaucuagugcaguuagugaagcagcuuagaaucuacugcccuaaaugccccuucug	chrX:110759028..110759091:-
chrX_41599	5.8	86 +/- 2%	-	3746	3746	0	0	yes	eca-miR-652	hsa-miR-652-3p	-	-	aauggcgccacuaggguug	acccuaggagagggugccauuca	acccuaggagagggugccauucacauagacuauaauugaauggcgccacuaggguug	chrX:90969692..90969749:+
chr3_29722	5.8	86 +/- 2%	-	10350	10244	0	106	yes	eca-miR-328	hsa-miR-328-3p	-	-	cuggcccucucugcccuuccguc	gggggcaggaggggcucaggga	gggggcaggaggggcucagggagaaagugugugcagccccuggcccucucugcccuuccguc	chr3:18363107..18363169:-
chr6_34143	5.7	86 +/- 2%	-	22	22	0	0	yes	eca-miR-200c	hsa-miR-200b-3p	-	-	uaauacugccggguaauga	cuuacccagcaguguuugg	cuuacccagcaguguuugggugcugguugggagucucuaauacugccggguaauga	chr6:35438673..35438729:+
chr19_13401	5.7	86 +/- 2%	-	1749	1749	0	0	yes	eca-miR-9180	hsa-miR-4535	-	-	uuggaccucugaugggagccca	gagccccuuuaagagguccccagc	gagccccuuuaagagguccccagccugugccuggggagggcuuggaccucugaugggagccca	chr19:36017664..36017727:+
chr24_21462	5.6	86 +/- 2%	-	43	43	0	0	yes	eca-miR-432	hsa-miR-432-5p	-	-	ucuuggaguaggucauugggug	cuggauggcuccuccaugucu	ucuuggaguaggucauuggguggauccuuuauuucccuaugugggccacuggauggcuccuccaugucu	chr24:43187317..43187386:+
chr28_24641	5.6	86 +/- 2%	-	21918	21805	0	113	yes	eca-let-7a	hsa-let-7a-5p	-	-	ugagguaguagguuguauag	cuauacaaucuacugucuuucc	ugagguaguagguuguauaguuuggggcucugcccugcuaugggguaacuauacaaucuacugucuuucc	chr28:43148193..43148263:+
chr11_3751	5.6	86 +/- 2%	-	127	127	0	0	yes	eca-miR-497	hsa-miR-15a-5p	-	-	cagcagcacacugugguuugu	aaaccacacugugguguuagagcgag	cagcagcacacugugguuuguacggcacuguggccacguccaaaccacacugugguguuagagcgag	chr11:50388936..50389003:-
chr8_37911	5.6	86 +/- 2%	-	44	44	0	0	yes	eca-miR-301b-5p	hsa-miR-130a-3p	-	-	cagugcaaugauauugucaaagc	ugugacgauguugcacuacu	ugugacgauguugcacuacugugcucugagaagcagugcaaugauauugucaaagc	chr8:5383506..5383562:+
chr6_34145	5.6	86 +/- 2%	-	821	818	0	3	yes	eca-miR-141	hsa-miR-141-3p	-	-	uaacacugucugguaaagaug	caucuuccaguacaguguugga	caucuuccaguacaguguuggauggucuaauugugaagcuccuaacacugucugguaaagaug	chr6:35439083..35439146:+
chr16_10969	5.6	86 +/- 2%	-	26547	26547	0	0	yes	eca-miR-26a	hsa-miR-26a-5p	-	-	uucaaguaauccaggauaggcu	ccuauucuugguuacuugcacg	uucaaguaauccaggauaggcugugcaggucccaaugggccuauucuugguuacuugcacg	chr16:48848862..48848923:-
chr6_34414	5.5	86 +/- 2%	-	37	37	0	0	yes	eca-miR-196a	hsa-miR-196a-5p	-	-	uagguaguuucauguuguuggg	cggcaacaagaaacugccugag	uagguaguuucauguuguugggauugaguuuugaacucggcaacaagaaacugccugag	chr6:71759181..71759240:+
chr1_15811	5.5	86 +/- 2%	-	3153	3153	0	0	yes	eca-miR-1296	hsa-miR-1296-5p	-	-	uuagggcccuggcuccaucuccu	gaguggggcuucgacccuaacc	uuagggcccuggcuccaucuccuuuaggaaaaccuucuuuggggaguggggcuucgacccuaacc	chr1:52846599..52846664:-
chr2_27418	5.5	86 +/- 2%	-	1499	1499	0	0	yes	eca-miR-200a	hsa-miR-141-3p	-	-	uaacacugucugguaacga	cuuaccggacagugcugga	cuuaccggacagugcuggauuucucggcucgacucuaacacugucugguaacga	chr2:48713819..48713873:-
chr11_2821	5.5	86 +/- 2%	-	3420	3420	0	0	yes	eca-miR-1180	hsa-miR-1180-3p	-	-	uuuccggcucgagugggugugu	uggcccacccagccgggaaua	uggcccacccagccgggaauagugcacgaguuuguuuccggcucgagugggugugu	chr11:59580511..59580567:+
chr22_19542	5.5	86 +/- 2%	-	23	23	0	0	yes	eca-miR-499-5p	hsa-miR-499a-5p	-	-	uuaagacuugcagugauguu	caucacagcaagucugugcu	uuaagacuugcagugauguuuaacuccucuccacgugaacaucacagcaagucugugcu	chr22:26712935..26712994:+
chr2_26279	5.5	86 +/- 2%	-	20	20	0	0	yes	eca-miR-551a	hsa-miR-551a	-	-	gcgacccacucuugguuucc	aaauccagagugggugaggccu	aaauccagagugggugaggccugucugaccauuucuaggcgacccacucuugguuucc	chr2:46757812..46757870:+
chrX_42476	5.5	86 +/- 2%	-	153	153	0	0	yes	eca-miR-424	hsa-miR-424-3p	-	-	caaaacgugaggcgcugcu	cagcaauucauguuuugaa	cagcaauucauguuuugaagugauuuaaacgguucaaaacgugaggcgcugcu	chrX:111021474..111021527:-
chr6_35277	5.4	86 +/- 2%	-	26663	26663	0	0	yes	eca-miR-26a	hsa-miR-26a-5p	-	-	uucaaguaauccaggauaggcu	ccuauucuugauuacuuguuuc	uucaaguaauccaggauaggcuguuuccaucugugaggccuauucuugauuacuuguuuc	chr6:76295587..76295647:-
chr25_22733	5.4	86 +/- 2%	-	64	64	0	0	yes	eca-miR-32	hsa-miR-25-3p	-	-	uauugcacauuacuaaguugc	aauuuagugugugugauauu	uauugcacauuacuaaguugcacguugucacggccucagugcaauuuagugugugugauauu	chr25:14763853..14763915:-
chr11_3668	5.4	86 +/- 2%	-	90	90	0	0	yes	eca-miR-212	hsa-miR-212-3p	-	-	uaacagucuccagucacggcc	ccuuggcucuagacugcuuacu	ccuuggcucuagacugcuuacugcccgggccgcccucaguaacagucuccagucacggcc	chr11:45961978..45962038:-
chr26_23136	5.4	86 +/- 2%	-	478	427	0	51	yes	eca-miR-99a	hsa-miR-99a-5p	-	-	aacccguagauccgaucuug	caagcucgcuucuaugggucugu	aacccguagauccgaucuuguggugaaguggaccucacaagcucgcuucuaugggucugu	chr26:16008730..16008790:+
chr10_578	5.4	86 +/- 2%	-	4089	4046	0	43	yes	eca-miR-125a-5p	hsa-miR-125b-5p	-	-	ucccugagacccuuuaaccugu	acaggugagguucuugggagc	ucccugagacccuuuaaccugugaggacguccagggucacaggugagguucuugggagc	chr10:21666721..21666780:+
chr26_23174	5.4	86 +/- 2%	-	1163	1163	0	0	yes	eca-miR-155	hsa-miR-155-5p	-	-	uuaaugcuaaucgugauaggggu	uccuacauguuagcauuaaca	uuaaugcuaaucgugauagggguuuuuaccucggacugacuccuacauguuagcauuaaca	chr26:23977040..23977101:+
chrX_42024	5.4	86 +/- 2%	-	9350	9341	0	9	yes	eca-miR-222	hsa-miR-221-3p	-	-	agcuacaucuggcuacugggucuc	ucaguagccaguguagauccug	ucaguagccaguguagauccugucuuuuguaaucagcagcuacaucuggcuacugggucuc	chrX:38514692..38514753:-
chrX_41289	5.4	86 +/- 2%	-	2465	2451	0	14	yes	eca-miR-500	hsa-miR-501-3p	-	-	aaugcaccugggcaaggauuc	uaauccuugcuaccugggugaga	uaauccuugcuaccugggugagagugcuuucugaaugcaaugcaccugggcaaggauuc	chrX:41480027..41480086:+
chr2_26236	5.4	86 +/- 2%	-	46	46	0	0	yes	eca-miR-34a	hsa-miR-34a-5p	-	-	uggcagugucuuagcuggu	cagcaaguauacugccuua	uggcagugucuuagcugguuguugugaguaauagugcgggaagcaaucagcaaguauacugccuua	chr2:42156752..42156818:+
chr1_16209	5.4	86 +/- 2%	-	76	73	0	3	yes	eca-miR-9a	hsa-miR-9-5p	-	-	ucuuugguuaucuagcuguau	auaaagcuagauaaccgaaagu	ucuuugguuaucuagcuguaugagugccacagagccgucauaaagcuagauaaccgaaagu	chr1:94880169..94880230:-
chr24_21483	5.4	86 +/- 2%	-	55	55	0	0	yes	eca-miR-381	hsa-miR-381-3p	-	-	uauacaagggcaagcucucu	cgagguugcccuuuguauauu	cgagguugcccuuuguauauucgguuuauugacauagaauauacaagggcaagcucucu	chr24:43354694..43354753:+
chr14_7526	5.3	86 +/- 2%	-	76	73	0	3	yes	eca-miR-9a	hsa-miR-9-5p	-	-	ucuuugguuaucuagcuguau	auaaagcuagauaaccgaaagu	ucuuugguuaucuagcuguaugaguguauuggucuucauaaagcuagauaaccgaaagu	chr14:78864843..78864902:+
chr14_7823	5.3	86 +/- 2%	-	5984	5984	0	0	yes	eca-miR-146a	hsa-miR-146a-5p	-	-	ugagaacugaauuccauggguu	ccugugaaguucaguucuucag	ugagaacugaauuccauggguugugucagcgucagaccugugaaguucaguucuucag	chr14:18375049..18375107:-
chr23_20947	5.3	86 +/- 2%	-	187	187	0	0	yes	eca-miR-31	hsa-miR-31-5p	-	-	aggcaagaugcuggcauagcug	gcuaugccaacauauugccauc	aggcaagaugcuggcauagcuguugaacugagaaccugcuaugccaacauauugccauc	chr23:40089698..40089757:-
chr23_20788	5.3	86 +/- 2%	-	79	65	0	14	yes	eca-miR-7	hsa-miR-7-1-3p	-	-	caacaaaucacagucugcca	uggaagacuagugauuuuguugu	uggaagacuagugauuuuguuguuuguagauaacuaaaucgacaacaaaucacagucugcca	chr23:6940635..6940697:-
chr17_11560	5.3	86 +/- 2%	-	551	551	0	0	yes	eca-miR-20a	hsa-miR-17-5p	-	-	uaaagugcuuauagugcagguag	acugcauuaugagcacuuaaagu	uaaagugcuuauagugcagguaguguuuaguuaucuacugcauuaugagcacuuaaagu	chr17:61685495..61685554:+
chr24_21492	5.2	86 +/- 2%	-	20	20	0	0	yes	eca-miR-541	hsa-miR-541-5p	-	-	aaaggauucugcugucggucccacu	uggugggcacagaauccagucu	aaaggauucugcugucggucccacuccagaguucgcaaaauggguggugggcacagaauccagucu	chr24:43373354..43373420:+
chr24_21497	5.2	86 +/- 2%	-	48	48	0	0	yes	eca-miR-410	hsa-miR-410-3p	-	-	aauauaacacagauggccug	gguugucugugaugaguucg	gguugucugugaugaguucgcuuuauuaaugacgaauauaacacagauggccug	chr24:43374903..43374957:+
chr28_25118	5.2	86 +/- 2%	-	929	924	0	5	yes	eca-miR-1249	hsa-miR-1249-3p	-	-	acgcccuucccccccuucu	aggagggaggagaugggccaagu	aggagggaggagaugggccaaguucccucugccuggaacgcccuucccccccuucu	chr28:42329017..42329073:-
chr5_32340	5.2	86 +/- 2%	-	76	73	0	3	yes	eca-miR-9a	hsa-miR-9-5p	-	-	ucuuugguuaucuagcuguau	auaaagcuagauaaccgaaagu	ucuuugguuaucuagcuguaugagugguguggagucuucauaaagcuagauaaccgaaagu	chr5:38435556..38435617:+
chr12_4117	5.2	86 +/- 2%	-	4268	4268	0	0	yes	eca-miR-130a	hsa-miR-130a-3p	-	-	cagugcaauguuaaaagggc	ucuuuucacauugugcuacu	ucuuuucacauugugcuacugucugcaccuaccacuagcagugcaauguuaaaagggc	chr12:21236002..21236060:+
chr4_31689	5.2	86 +/- 2%	-	1412	1412	0	0	yes	eca-miR-182	hsa-miR-182-5p	-	-	uuuggcaaugguagaacucacac	gguucuagacuugccaacua	uuuggcaaugguagaacucacacuggugagguaaugggauccggugguucuagacuugccaacua	chr4:84571176..84571241:-
chr7_37175	5.2	86 +/- 2%	-	21820	21820	0	0	yes	eca-let-7a	hsa-let-7a-5p	-	-	ugagguaguagguuguauag	guacagccuccuagcuuucc	ugagguaguagguuguauaguuuagaauuacaucaagggagauaacuguacagccuccuagcuuucc	chr7:30187944..30188011:-
chr24_21457	5.2	86 +/- 2%	-	33	33	0	0	yes	eca-miR-433	hsa-miR-433-3p	-	-	aucaugaugggcuccucggugu	uacggugagccugucauuauuc	uacggugagccugucauuauucagagaggcuagauccucuguguuaagaaggaucaugaugggcuccucggugu	chr24:43184724..43184798:+
chr6_35099	5.2	86 +/- 2%	-	67	60	0	7	yes	eca-miR-1291a	hsa-miR-1291	-	-	uggcccugacugaagaccagcagu	uucgagcagaggcccaaaggac	uggcccugacugaagaccagcaguuaugcuauagcuguugguuucgagcagaggcccaaaggac	chr6:67442467..67442531:-
NW_019641929.1_42673	5.2	86 +/- 2%	-	21820	21820	0	0	yes	eca-let-7a	hsa-let-7a-5p	-	-	ugagguaguagguuguauag	guacagccuccuagcuuucc	ugagguaguagguuguauaguuuagaauuacaucaagggagauaacuguacagccuccuagcuuucc	NW_019641929.1:30561..30628:-
chr24_21485	5.2	86 +/- 2%	-	51	51	0	0	yes	eca-miR-487b	hsa-miR-487b-3p	-	-	aaucguacagggucauccacu	ugguuaucccuguccuguucg	ugguuaucccuguccuguucguuuuaauuacgucgaaucguacagggucauccacu	chr24:43355166..43355222:+
chr4_31478	5.2	86 +/- 2%	-	16	16	0	0	yes	eca-miR-489	hsa-miR-489-3p	-	-	gugacaucacauauacggcggcua	guggucguauguguggcgccauuu	guggucguauguguggcgccauuuauuugaccccuuuaggagugacaucacauauacggcggcua	chr4:37175524..37175589:-
chr2_27416	5.2	86 +/- 2%	-	753	753	0	0	yes	eca-miR-429	hsa-miR-200b-3p	-	-	uaauacugucugguaaugccg	ucuuaccagacacgguuaga	ucuuaccagacacgguuagaucugcguccuucugucuaauacugucugguaaugccg	chr2:48712427..48712484:-
NW_019641929.1_42675	5.1	86 +/- 2%	-	630	630	0	0	yes	eca-miR-100	hsa-miR-99a-5p	-	-	aacccguagauccgaacuug	agcuugugucuauagguaug	aacccguagauccgaacuuguggugauaguccacacaagcuugugucuauagguaug	NW_019641929.1:36040..36097:-
chrX_42462	5.1	86 +/- 2%	-	2303	2303	0	0	yes	eca-miR-19b	hsa-miR-19a-3p	-	-	ugugcaaauccaugcaaaacug	guuuugcagguuugcauuucagc	guuuugcagguuugcauuucagcguauauauguauauauggcugugcaaauccaugcaaaacug	chrX:110758667..110758731:-
chr26_23139	5.1	86 +/- 2%	-	893	338	0	555	yes	eca-miR-125b-5p	hsa-miR-125b-5p	-	-	ucccugagacccuaacuugu	acaagucaggcucuugggac	ucccugagacccuaacuugugagguauuuugguaacaucacaagucaggcucuugggac	chr26:16052915..16052974:+
NW_019642035.1_42696	5.1	86 +/- 2%	-	21820	21820	0	0	yes	eca-let-7a	hsa-let-7a-5p	-	-	ugagguaguagguuguauag	guacagccuccuagcuuucc	ugagguaguagguuguauaguuuagaauuacaucaagggagauaacuguacagccuccuagcuuucc	NW_019642035.1:33751..33818:+
chrX_42177	5.1	86 +/- 2%	-	1031	1031	0	0	yes	eca-miR-1468	hsa-miR-1468-5p	-	-	cuccguuugccuguuuugcuga	agcaaaauaagcaaauggaaaa	cuccguuugccuguuuugcugauguucuuuugauucauucucagcaaaauaagcaaauggaaaa	chrX:49538675..49538739:-
chr10_587	5.1	86 +/- 2%	-	11	11	0	0	yes	eca-miR-372	hsa-miR-512-3p	-	-	aagugcugcgacauuugagugu	acucaaauguggaagcacucuu	acucaaauguggaagcacucuucgaacaucgggauggaaagugcugcgacauuugagugu	chr10:23263033..23263093:+
chrX_41285	5.1	86 +/- 2%	-	2465	2451	0	14	yes	eca-miR-500	hsa-miR-501-3p	-	-	aaugcaccugggcaaggauuc	uaauccuugcuaccugggugaga	uaauccuugcuaccugggugagaguguugucugaaugcaaugcaccugggcaaggauuc	chrX:41478212..41478271:+
chrX_41284	5.1	86 +/- 2%	-	268	268	0	0	yes	eca-miR-188-5p	hsa-miR-188-5p	-	-	caucccuugcaugguggagggu	ccucccacaugcaggguuugca	caucccuugcaugguggagggugagcuuucugaaaaccccucccacaugcaggguuugca	chrX:41473768..41473828:+
chr17_11561	5.1	86 +/- 2%	-	2298	2298	0	0	yes	eca-miR-19b	hsa-miR-19a-3p	-	-	ugugcaaauccaugcaaaacug	guuuugcagguuugcauccagc	guuuugcagguuugcauccagcugugugauguucugcugugcaaauccaugcaaaacug	chr17:61685631..61685690:+
chr21_18576	5.1	86 +/- 2%	-	16	16	0	0	yes	eca-miR-449a	hsa-miR-34a-5p	-	-	uggcaguguauuguuagcuggu	cagcuaacaagcaacugcuauc	uggcaguguauuguuagcugguugaauauaugaauggcaucagcuaacaagcaacugcuauc	chr21:17771325..17771387:+
chr7_37177	5.1	86 +/- 2%	-	630	630	0	0	yes	eca-miR-100	hsa-miR-99a-5p	-	-	aacccguagauccgaacuug	agcuugugucuauagguaug	aacccguagauccgaacuuguggugauaguccacacaagcuugugucuauagguaug	chr7:30193425..30193482:-
chr4_30968	5.1	86 +/- 2%	-	43	40	0	3	yes	eca-miR-335	hsa-miR-335-5p	-	-	ucaagagcaauaacgaaaaaugu	uuucauuauugcuccugac	ucaagagcaauaacgaaaaauguuugucauaaaccguuuuucauuauugcuccugac	chr4:85156075..85156132:+
chr4_31706	5	86 +/- 2%	-	4739	4735	0	4	yes	eca-miR-29a	hsa-miR-29a-3p	-	-	uagcaccaucugaaaucggu	acugauuucuuuugguguucag	acugauuucuuuugguguucagagucaauauaauuuucuagcaccaucugaaaucggu	chr4:85442664..85442722:-
chr4_31708	5	86 +/- 2%	-	80	80	0	0	yes	eca-miR-29b	hsa-miR-29a-3p	-	-	uagcaccauuugaaaucag	gguuucauauggugguuuaga	gguuucauauggugguuuagauuuaaauagugauugucuagcaccauuugaaaucag	chr4:85443052..85443109:-
chr7_37173	5	86 +/- 2%	-	410	338	0	72	yes	eca-miR-125b-5p	hsa-miR-125b-5p	-	-	ucccugagacccuaacuugu	acggguuaggcucuugggag	ucccugagacccuaacuugugauguuuaccguuuaaauccacggguuaggcucuugggag	chr7:30144001..30144061:-
chr22_19968	5	86 +/- 2%	-	75482	75478	0	4	yes	eca-miR-103	hsa-miR-103a-3p	-	-	agcagcauuguacagggcu	agcuucuuuacagugcugccuugu	agcuucuuuacagugcugccuuguagcauucaggucaagcagcauuguacagggcu	chr22:19479879..19479935:-
chr24_21495	5	86 +/- 2%	-	17	13	0	4	yes	eca-miR-369-5p	hsa-miR-369-3p	-	-	aauaauacaugguugaucu	agaucgaccgugucauauucg	agaucgaccgugucauauucgcuuuauugacuucgaauaauacaugguugaucu	chr24:43374572..43374626:+
chr7_36121	5	86 +/- 2%	-	8966	8906	0	60	yes	eca-miR-23a	hsa-miR-23a-3p	-	-	aucacauugccagggauuucc	gggguuccuggggaugggauuugc	gggguuccuggggaugggauuugcugcuugucacaaaucacauugccagggauuucc	chr7:46233016..46233073:+
chr24_21493	5	86 +/- 2%	-	625	625	0	0	yes	eca-miR-409-5p	hsa-miR-409-3p	-	-	gaauguugcucggugaaccccu	agguuacccgagcaacuuugc	agguuacccgagcaacuuugcaucuggacgacgaauguugcucggugaaccccu	chr24:43374279..43374333:+
chr11_3533	5	86 +/- 2%	-	124	33	0	91	yes	eca-miR-454	hsa-miR-130a-3p	-	-	uagugcaauauugcuuauagggu	acccuaucgauauugucucugc	acccuaucgauauugucucugcuguguaaaucgcucugaguagugcaauauugcuuauagggu	chr11:33581061..33581124:-
NW_019642035.1_42694	4.9	43 +/- 4%	-	630	630	0	0	yes	eca-miR-100	hsa-miR-99a-5p	-	-	aacccguagauccgaacuug	agcuugugucuauagguaug	aacccguagauccgaacuuguggugauaguccacacaagcuugugucuauagguaug	NW_019642035.1:28282..28339:+
chr18_12307	4.9	43 +/- 4%	-	43879	43291	0	588	yes	eca-miR-128	hsa-miR-216a-3p	-	-	ucacagugaaccggucucu	cggggccguagcacugucuga	cggggccguagcacugucugagagguuuacauuucucacagugaaccggucucu	chr18:19559614..19559668:+
chr17_11354	4.9	43 +/- 4%	-	173749	173749	0	0	yes	eca-miR-16	hsa-miR-15a-5p	-	-	uagcagcacguaaauauuggcg	ccaguauuaacugugcugcugaa	uagcagcacguaaauauuggcguuaagauucuaaaauuaucuccaguauuaacugugcugcugaa	chr17:21041911..21041976:+
chr1_16748	4.9	43 +/- 4%	-	14	14	0	0	yes	eca-miR-208b	hsa-miR-208a-3p	-	-	auaagacgaacaaaagguuug	agcuuuuugcucgcguuaugu	agcuuuuugcucgcguuauguuucucauccgaauauaagacgaacaaaagguuug	chr1:163306881..163306936:-
chr27_24077	4.9	43 +/- 4%	-	80	80	0	0	yes	eca-miR-383	hsa-miR-383-5p	-	-	agaucagaaggugauuguggcu	ccacagcacugccuggucaga	agaucagaaggugauuguggcuuuggguggauauuaaucagccacagcacugccuggucaga	chr27:18220081..18220143:-
chrX_42473	4.9	43 +/- 4%	-	19	19	0	0	yes	eca-miR-450c	hsa-miR-450a-5p	-	-	uuuugcgauguguuccuaauacg	uauugggaacauuuugcauucau	uuuugcgauguguuccuaauacguaauauaaauguauugggaacauuuugcauucau	chrX:111015537..111015594:-
chr23_20760	4.8	43 +/- 4%	-	1819	1819	0	0	yes	eca-miR-23b	hsa-miR-23a-3p	-	-	aucacauugccagggauu	uuccuggcaugcugauuu	uuccuggcaugcugauuugugacuuaagauuaaaaucacauugccagggauu	chr23:2132621..2132673:-
chrX_42224	4.8	43 +/- 4%	-	1464	1464	0	0	yes	eca-miR-421	hsa-miR-421	-	-	aucaacagacauuaauugggcgc	ccucauuaaauguuuguugaauga	ccucauuaaauguuuguugaaugaaaaaaugaaucaucaacagacauuaauugggcgc	chrX:58556034..58556092:-
chr5_32225	4.7	43 +/- 4%	-	1201	1144	0	57	yes	eca-miR-29c	hsa-miR-29a-3p	-	-	uagcaccauuugaaaucggu	accgauuucuccugguguucaga	accgauuucuccugguguucagagucuguuuuugucuagcaccauuugaaaucggu	chr5:27511712..27511768:+
chr1_16376	4.7	43 +/- 4%	-	188	188	0	0	yes	eca-miR-184	hsa-miR-184	-	-	uggacggagaacugauaagggu	ccuuaucacuuuuccagccagc	ccuuaucacuuuuccagccagcuuugugacucuaaguguuggacggagaacugauaagggu	chr1:116238557..116238618:-
chr24_21477	4.7	43 +/- 4%	-	23	23	0	0	yes	eca-miR-494	hsa-miR-494-3p	-	-	ugaaacauacacgggaaaccucu	agguuguccguguugucuucucu	agguuguccguguugucuucucuuuauuuaugaugaaacauacacgggaaaccucu	chr24:43340814..43340870:+
chrX_42458	4.7	43 +/- 4%	-	335	335	0	0	yes	eca-miR-363	hsa-miR-25-3p	-	-	aauugcacgguauccaucugu	ggguggaucacgaugcaauuuu	ggguggaucacgaugcaauuuugauuaguauaauaggagaaaaauugcacgguauccaucugu	chrX:110758369..110758432:-
chr24_21471	4.7	43 +/- 4%	-	28	28	0	0	yes	eca-miR-380	hsa-miR-380-3p	-	-	uauguaauaugguccacgucu	acgguugaccauagagcaugcg	acgguugaccauagagcaugcgcugucucuaggucguauguaauaugguccacgucu	chr24:43336224..43336281:+
chr1_14183	4.6	43 +/- 4%	-	57693	57693	0	0	yes	eca-miR-107b	hsa-miR-103a-3p	-	-	agcagcauuguacagggcu	cuucuuuacaguguugccuug	cuucuuuacaguguugccuuguggcauggaguucaagcagcauuguacagggcu	chr1:38999029..38999083:+
chr11_3538	4.5	43 +/- 4%	-	525	525	0	0	yes	eca-miR-301a	hsa-miR-130a-3p	-	-	cagugcaauaguauugucaaagc	ucugacuuuauugcacuacu	ucugacuuuauugcacuacuguacuuuacagcuagcagugcaauaguauugucaaagc	chr11:33590205..33590263:-
chr20_18331	4.5	43 +/- 4%	-	9814	9806	0	8	yes	eca-miR-30c	hsa-miR-30a-5p	-	-	uguaaacauccuacacucucagcu	gggagaaggcuguuuacu	uguaaacauccuacacucucagcuguggaaagugagaaagcugggagaaggcuguuuacu	chr20:63868914..63868974:-
chr24_21468	4.5	43 +/- 4%	-	36	36	0	0	yes	eca-miR-411	hsa-miR-411-5p	-	-	uaguagaccguauagcguacg	uauguaacacgguccacuaac	uaguagaccguauagcguacgcuuuaucugugacguauguaacacgguccacuaac	chr24:43334539..43334595:+
chr24_21479	4.4	43 +/- 4%	-	17	17	0	0	yes	eca-miR-543	hsa-miR-543	-	-	aaacauucgcggugcacuucu	aaguugcccguguuuuuu	aaguugcccguguuuuuuucgcuuuauuugugacgaaacauucgcggugcacuucu	chr24:43342885..43342941:+
chrX_42465	4.4	43 +/- 4%	-	1125	1125	0	0	yes	eca-miR-106a	hsa-miR-17-5p	-	-	caaagugcuuacagugcagguag	acugcaaugcaagcacuucuua	caaagugcuuacagugcagguagcuuucugagaucuacugcaaugcaagcacuucuua	chrX:110759193..110759251:-
chrX_42469	4.4	43 +/- 4%	-	26	26	0	0	yes	eca-miR-450b-5p	hsa-miR-450b-5p	-	-	uuuugcaauauguuccugaau	ugggaacauuuugcauccau	uuuugcaauauguuccugaauauguaauauaaguguauugggaacauuuugcauccau	chrX:111015234..111015292:-
chr17_11352	4.2	43 +/- 4%	-	28212	28211	0	1	yes	eca-miR-15a	hsa-miR-15a-5p	-	-	uagcagcacauaaugguuug	caggccauauugugcugccuca	uagcagcacauaaugguuuguggauuuugaaaaggugcaggccauauugugcugccuca	chr17:21041771..21041830:+
chrX_42471	4.2	43 +/- 4%	-	11	11	0	0	yes	eca-miR-450a	hsa-miR-450a-5p	-	-	uuuugcgauguguuccuaau	ugggagcauuuugcaugcau	uuuugcgauguguuccuaauaugcaguauaaauauauugggagcauuuugcaugcau	chrX:111015404..111015461:-
chr24_21461	4	43 +/- 4%	-	43	43	0	0	yes	eca-miR-432	hsa-miR-432-5p	-	-	ucuuggaguaggucauugggu	ccacuuccugaugugaaccaaugcg	ccacuuccugaugugaaccaaugcgugacuccuccaggucuuggaguaggucauugggu	chr24:43187279..43187338:+
chr24_21465	3.6	0 +/- 0%	-	8	8	0	0	yes	eca-miR-370	hsa-miR-370-3p	-	-	gccugcugggguggaacc	ucacgucucugcaguuac	ucacgucucugcaguuacacagcucaugagugccugcugggguggaacc	chr24:43212470..43212519:+
chr6_34706	3.5	0 +/- 0%	-	8	8	0	0	yes	eca-miR-153	hsa-miR-153-3p	-	-	uugcauagucacaaaagugauc	ucauuuuugugaucugcagcu	ucauuuuugugaucugcagcuaguauucucgcuccaguugcauagucacaaaagugauc	chr6:8602171..8602230:-
chr4_31970	3.2	0 +/- 0%	-	8	8	0	0	yes	eca-miR-153	hsa-miR-153-3p	-	-	uugcauagucacaaaagugauc	ucauuuuugugauguugcagcu	ucauuuuugugauguugcagcuaguaauaugagcccaguugcauagucacaaaagugauc	chr4:107916663..107916723:-
chr12_5391	2.3	0 +/- 0%	-	1252	737	0	515	yes	eca-miR-483	-	-	-	aggacgggaggggaggagggc	cacuccucuccucccgucuucu	aggacgggaggggaggagggcgugguuuuaugcagcuccucacuccucuccucccgucuucu	chr12:34440827..34440889:-
chr5_32435	2.2	0 +/- 0%	-	42	40	0	2	yes	eca-miR-7045	-	-	-	ucacucuggccccccggccgcc	ggcggccgggggagggggag	ggcggccgggggagggggaguugcccguggagacucgcucacucuggccccccggccgcc	chr5:42169382..42169442:+
chr15_8490	2.1	0 +/- 0%	-	68	68	0	0	yes	eca-miR-9151	-	-	-	ugccggcugugcagugggagcu	ccucacugcucagagccucagc	ugccggcugugcagugggagcuggggguguuggaugucagccucacugcucagagccucagc	chr15:8594237..8594299:+
chr10_682	2	0 +/- 0%	-	19	10	0	9	yes	eca-miR-9093	-	-	-	cuguaguccauguccccaggccc	gcuggagguggggacuacaccu	cuguaguccauguccccaggcccugggaguguccugcgcuggagguggggacuacaccu	chr10:28118355..28118414:+
chr20_18056	1.9	18 +/- 2%	-	866	853	0	13	yes	eca-miR-8917	-	-	-	uugcccuucuuccucugaccu	cagcgguuggggggcaagucu	cagcgguuggggggcaagucuccaagagacuugcccuucuuccucugaccu	chr20:34629900..34629951:-
chrX_42528	1.9	18 +/- 2%	-	15	15	0	0	yes	eca-miR-8908k	-	-	-	auucggcaccuucuggguag	acccagaauggugccgaauac	acccagaauggugccgaauacuuaguguacauguauucggcaccuucuggguag	chrX:119907412..119907466:-
chr12_5028	1.9	18 +/- 2%	-	29	27	0	2	yes	eca-miR-9114	-	-	-	agcugugacggugaggcccc	agggccucaccauucuagcu	agggccucaccauucuagcucuugggucagugccagagcugugacggugaggcccc	chr12:12801739..12801795:-
NW_019642913.1_42881	1.9	18 +/- 2%	-	29	27	0	2	yes	eca-miR-9114	-	-	-	agcugugacggugaggcccc	agggccucaccauucuagcu	agggccucaccauucuagcucuugggucagugccagagcugugacggugaggcccc	NW_019642913.1:14066..14122:+
chr11_2073	1.9	18 +/- 2%	-	5230	5230	0	0	yes	eca-miR-9097	-	-	-	ccgaagggcuggcagggauu	ucccuggggucucuccgag	ucccuggggucucuccgagguauccagcugacacuccgaagggcuggcagggauu	chr11:7308622..7308677:+
chr12_4065	1.9	18 +/- 2%	-	29	27	0	2	yes	eca-miR-9114	-	-	-	agcugugacggugaggcccc	agggccucaccauucuagcu	agggccucaccauucuagcucuugggucagugccagagcugugacggugaggcccc	chr12:12357494..12357550:+
chr12_4079	1.9	18 +/- 2%	-	29	27	0	2	yes	eca-miR-9114	-	-	-	agcugugacggugaggcccc	agggccucaccauucuagcu	agggccucaccauucuagcucuugggucagugccagagcugugacggugaggcccc	chr12:12495835..12495891:+
chr6_34050	1.8	18 +/- 2%	-	516	514	0	2	no	eca-miR-149	hsa-miR-149-5p	-	-	ucuggcuccgugucuucacu	gagggagggacgggggcugugc	ucuggcuccgugucuucacucccguguguguccgaggagggagggagggacgggggcugugc	chr6:25920891..25920953:+
chr20_17501	1.8	18 +/- 2%	-	28	28	0	0	yes	eca-miR-133b	-	-	-	ugguccccuucaaccagcu	cuggucaaacggaaccaag	cuggucaaacggaaccaaguccgucuuccugagagguuugguccccuucaaccagcu	chr20:50841421..50841478:+
chr23_20514	1.8	18 +/- 2%	-	53	53	0	0	yes	eca-miR-8951	-	-	-	uuuugaagacauuccuagaaucc	auucuaagaaugucuucaaaaa	uuuugaagacauuccuagaauccagugaguuguuuuaaucugauucuaagaaugucuucaaaaa	chr23:18492011..18492075:+
chrX_42538	1.8	18 +/- 2%	-	36	36	0	0	yes	eca-miR-8908l	-	-	-	uagucggugccaucuggguag	gcccagaaugguuccgauuacg	gcccagaaugguuccgauuacguagauuaaguguagucggugccaucuggguag	chrX:119913554..119913608:-
chr24_21469	1.8	18 +/- 2%	-	53	53	0	0	yes	eca-miR-299	-	-	-	guaugugggaugguaaaccgcu	ugguuuaccgucccacauacau	ugguuuaccgucccacauacauuuugaguauguaugugggaugguaaaccgcu	chr24:43334998..43335051:+
chrX_42520	1.8	18 +/- 2%	-	36	36	0	0	yes	eca-miR-8908l	-	-	-	uagucggugccaucuggguag	gcccagaaugguuccgauuacg	gcccagaaugguuccgauuacguagauuaaguguagucggugccaucuggguag	chrX:119899177..119899231:-
chr11_3501	1.8	18 +/- 2%	-	37855	37631	0	224	yes	eca-miR-142-5p	-	-	-	cccauaaaguagaaagcacu	aguguuuccuacuuuauggaug	cccauaaaguagaaagcacuacuaacagcacuggaggguguaguguuuccuacuuuauggaug	chr11:32880911..32880974:-
chr1_16210	1.7	18 +/- 2%	-	73	73	0	0	no	eca-miR-9a	hsa-miR-9-5p	-	-	ucuuugguuaucuagcuguau	gcagcggcgguggcgaaggga	gcagcggcgguggcgaagggaggcccguuucucucuuugguuaucuagcuguau	chr1:94880209..94880263:-
chr7_35492	1.7	18 +/- 2%	-	64	64	0	0	yes	eca-miR-8985	-	-	-	uacuuuuuggucugagugcgu	acacucacacuaaaagggau	uacuuuuuggucugagugcgucccacacgacauugagacacacucacacuaaaagggau	chr7:767577..767636:+
chr25_22984	1.7	18 +/- 2%	-	41	41	0	0	no	eca-miR-9036	hsa-miR-4793-3p	-	-	acugcacugaccuggggugagu	ucaccugagagcggugccuacgugg	ucaccugagagcggugccuacguggucacccccuuccacugcacugaccuggggugagu	chr25:36152578..36152637:-
chr2_27204	1.7	18 +/- 2%	-	140	140	0	0	yes	eca-miR-9060	-	-	-	ugagcacgcugaugucugcugc	ggcauuggcuucagccugcugaca	ggcauuggcuucagccugcugacauggugcugucguauagcugugagcacgcugaugucugcugc	chr2:33795500..33795565:-
chr27_23697	1.7	18 +/- 2%	-	153382996	153382996	0	0	no	eca-miR-486-5p	hsa-miR-486-5p	-	-	uccuguacugagcugccccgagg	ucagcggccagcucugaccuccgu	ucagcggccagcucugaccuccguccucccugagggauccuguacugagcugccccgagg	chr27:3721449..3721509:+
chr28_24308	1.7	18 +/- 2%	-	497	371	0	126	yes	eca-miR-331	-	-	-	ucuagguauggucccagggau	gccccugggccuauccuagaac	ucuagguauggucccagggaucccagaucaaaccaggccccugggccuauccuagaac	chr28:21450595..21450653:+
chr24_21473	1.6	18 +/- 2%	-	68	68	0	0	yes	eca-miR-323-5p	-	-	-	gcacauuacacggucgaccucu	aggugguccguggcgcguucgc	aggugguccguggcgcguucgcuuuauuuauggcgcacauuacacggucgaccucu	chr24:43336948..43337004:+
chr4_31691	1.6	18 +/- 2%	-	190	177	0	13	yes	eca-miR-183	-	-	-	auggcacugguagaauucac	gugaauuaccgaagggcca	auggcacugguagaauucacugugaacagucucggucagugaauuaccgaagggcca	chr4:84575899..84575956:-
chr21_19003	1.6	18 +/- 2%	-	13	13	0	0	yes	eca-miR-8958	-	-	-	ggaugauugucccuuugcugcuu	gcucagaggguuaauuaucuua	ggaugauugucccuuugcugcuuccauggcugggugagcucagaggguuaauuaucuua	chr21:12305269..12305328:-
chr24_21481	1.6	18 +/- 2%	-	25	25	0	0	yes	eca-miR-3958	-	-	-	agauauugcacgguugaucucu	agguuguccgugauguauuugc	agguuguccgugauguauuugcuuuguuuguggcagauauugcacgguugaucucu	chr24:43346709..43346765:+
chr10_574	1.5	18 +/- 2%	-	2673	2673	0	0	no	eca-miR-99b	hsa-miR-99a-5p	-	-	cacccguagaaccgaccu	cucgugucuguggguccg	cacccguagaaccgaccuugcggggccuucgccgcacacaagcucgugucuguggguccg	chr10:21666039..21666099:+
chr13_6169	1.5	18 +/- 2%	-	2636	2636	0	0	no	eca-miR-1842	hsa-miR-8057	-	-	uuggcucugugaggucggcu	ggggcagcacaagggcagcc	ggggcagcacaagggcagccggcgccugugagguugguggugcugacguuggcucugugaggucggcu	chr13:41809692..41809760:+
chr13_6394	1.5	18 +/- 2%	-	456122	454145	1977	0	no	eca-miR-25	hsa-miR-25-3p	-	-	cauugcacuugucucggucuga	acaccgggacuggccaguguu	acaccgggacuggccaguguugagaggcggagacuugggcaauugcuggacgcugcccugggcauugcacuugucucggucuga	chr13:8114924..8115008:-
chr16_10984	1.4	18 +/- 2%	-	41738	41738	0	0	no	eca-miR-128	hsa-miR-216a-3p	-	-	ucacagugaaccggucucu	gggccgaugcacuguacgaga	gggccgaugcacuguacgagagugaguagcaggucucacagugaaccggucucu	chr16:50693940..50693994:-
chrX_42525	1.4	18 +/- 2%	-	298	298	0	0	yes	eca-miR-8908b	-	-	-	uacccggaagguacugaucac	aauuaguaccugucuggguaga	uacccggaagguacugaucacuuagccuacauguaauuaguaccugucuggguaga	chrX:119904406..119904462:-
chr11_3666	1.4	18 +/- 2%	-	248	248	0	0	no	eca-miR-132	hsa-miR-212-3p	-	-	uaacagucuacagccauggucg	accguggcuuucgauuguuacu	accguggcuuucgauuguuacugugggaaccggagguaacagucuacagccauggucg	chr11:45961568..45961626:-
chr14_7295	1.4	18 +/- 2%	-	111	111	0	0	no	eca-miR-874	hsa-miR-874-3p	-	-	cugcccuggcccgagggaccga	ggccccacgcaccaggguaaga	ggccccacgcaccaggguaagagagacucucgcuuccugcccuggcccgagggaccga	chr14:38023414..38023472:+
chrX_42535	1.4	18 +/- 2%	-	298	298	0	0	yes	eca-miR-8908b	-	-	-	uacccggaagguacugaucac	aauuaguaccugucuggguaga	uacccggaagguacugaucacuuagccuacauguaauuaguaccugucuggguaga	chrX:119913037..119913093:-
chr26_23242	1.4	18 +/- 2%	-	57	57	0	0	yes	eca-miR-802	-	-	-	ucaguaacaaagauucauccu	gagaaucuuugucacuuagu	ucaguaacaaagauucauccuuguguccaucaagcaacaaggagaaucuuugucacuuagu	chr26:33335416..33335477:+
chr24_21475	1.4	18 +/- 2%	-	32	32	0	0	yes	eca-miR-329b	-	-	-	aacgaaccugguuaaccucuuu	agagguuuucuaggucucuguuuc	agagguuuucuaggucucuguuucuuuagugagggugaaacgaaccugguuaaccucuuu	chr24:43338318..43338378:+
chrX_42421	1.4	18 +/- 2%	-	1506	1369	0	137	yes	eca-miR-2483	-	-	-	ucugucaaccauccagcuguu	aacaucuaguugguugagaga	ucugucaaccauccagcuguuuggggugaugcaaacaaacaucuaguugguugagaga	chrX:103584120..103584178:-
chrX_42531	1.4	18 +/- 2%	-	238	238	0	0	yes	eca-miR-8908j	-	-	-	uacccggaagguacugaucac	cauuaguaccugucuggguaga	uacccggaagguacugaucaccuagccuaugugucauuaguaccugucuggguaga	chrX:119909276..119909332:-
chrX_42517	1.4	18 +/- 2%	-	298	298	0	0	yes	eca-miR-8908b	-	-	-	uacccggaagguacugaucac	aauuaguaccugucuggguaga	uacccggaagguacugaucacuuagccuacauguaauuaguaccugucuggguaga	chrX:119898660..119898716:-
chr13_6170	1.3	18 +/- 2%	-	2671	2636	0	35	no	eca-miR-1842	hsa-miR-8057	-	-	uuggcucugugaggucggcu	agcaggccugucagggcguug	uuggcucugugaggucggcucaaggugggucuggauauugagcaggccugucagggcguug	chr13:41809740..41809801:+
chrX_41437	1.3	18 +/- 2%	-	262	262	0	0	yes	eca-miR-676	-	-	-	ccguccuaagguuguugaguu	cucuucaaucucgggacucgca	cucuucaaucucgggacucgcagaauuaauggaaugccguccuaagguuguugaguu	chrX:55035838..55035895:+
chr11_3753	1.2	18 +/- 2%	-	1125	1125	0	0	no	eca-miR-324-3p	hsa-miR-6890-3p	-	-	ccacugccccaggugcugcug	gaagaaggcacagggcucugggg	ccacugccccaggugcugcuggggguuguagucuaaaccgaccuggaagaaggcacagggcucugggg	chr11:50583563..50583631:-
chr6_34962	1.2	18 +/- 2%	-	23	23	0	0	yes	eca-miR-8977	-	-	-	ugaggcgaggguaugacucu	agccauacuccagucuuacu	agccauacuccagucuuacugauuuacagaguauagcagugaggcgaggguaugacucu	chr6:41118401..41118460:-
chr2_26235	1.2	18 +/- 2%	-	46	46	0	0	no	eca-miR-34a	hsa-miR-34a-5p	-	-	uggcagugucuuagcuggu	cagcugugcguguuucu	cagcugugcguguuucuuuggcagugucuuagcuggu	chr2:42156734..42156771:+
chr24_21488	1.2	18 +/- 2%	-	26	26	0	0	no	eca-miR-134	hsa-miR-134-5p	-	-	ugugacugguugaccagagggg	ccugugggccaccuagucaccaa	ugugacugguugaccagaggggcaagcacucuguucacccugugggccaccuagucaccaa	chr24:43363882..43363943:+
chr14_7105	1.1	18 +/- 2%	-	75479	75478	0	1	no	eca-miR-103	hsa-miR-103a-3p	-	-	agcagcauuguacagggcu	ggcuucuuuacagugcugccuugu	ggcuucuuuacagugcugccuuguugcggauggaucaagcagcauuguacagggcu	chr14:11601951..11602007:+
chr23_20561	0.9	0 +/- 0%	-	12507	12507	0	0	yes	eca-miR-101	-	-	-	guacaguacugugauaacuga	gguuaucaugguaccgaugcug	gguuaucaugguaccgaugcuguauaucugaaagguacaguacugugauaacuga	chr23:25728399..25728454:+
chrX_42533	0.8	0 +/- 0%	-	10	10	0	0	yes	eca-miR-8908f	-	-	-	uacucagaaagguacugaucac	agucacugccuuucugggugga	uacucagaaagguacugaucacuuagaggacaaguagucacugccuuucugggugga	chrX:119910650..119910707:-
chrX_42523	0.7	0 +/- 0%	-	10	10	0	0	yes	eca-miR-8908f	-	-	-	uacucagaaagguacugaucac	agucacugccuuucuggguaga	uacucagaaagguacugaucacuuagaggacaaguagucacugccuuucuggguaga	chrX:119903092..119903149:-
chr5_32227	0.6	0 +/- 0%	-	1201	1144	0	57	no	eca-miR-29c	hsa-miR-29a-3p	-	-	uagcaccauuugaaaucggu	accgauuucuccugguguucaga	accgauuucuccugguguucagagucuguuuuugucuagcaccauuugaaaucggu	chr5:27609003..27609059:+
chrX_42529	0.5	0 +/- 0%	-	10	10	0	0	yes	eca-miR-8908f	-	-	-	uacucagaaagguacugaucac	agucacugccuuucuggguaga	uacucagaaagguacugaucacuuagaggacaaguagucacugccuuucuggguaga	chrX:119908764..119908821:-
chr5_32339	0.4	0 +/- 0%	-	73	73	0	0	no	eca-miR-9a	hsa-miR-9-5p	-	-	ucuuugguuaucuagcuguau	gcagccaggaggcgggguu	gcagccaggaggcgggguugguuguuaucuuugguuaucuagcuguau	chr5:38435529..38435577:+
chrX_41351	0.2	0 +/- 0%	-	707	707	0	0	no	eca-miR-98	hsa-let-7a-5p	-	-	ugagguaguaaguuguauugu	uggaggauucugcucaug	uggaggauucugcucaugccagggugagguaguaaguuguauugu	chrX:44906074..44906119:+
chr11_3752	0	0 +/- 0%	-	127	127	0	0	no	eca-miR-497	hsa-miR-15a-5p	-	-	cagcagcacacugugguuugu	aacccaccccaguccugcuccc	aacccaccccaguccugcucccgccccagcagcacacugugguuugu	chr11:50388982..50389029:-
chrX_41414	-0.2	0 +/- 0%	-	10778	10775	3	0	no	eca-miR-223	hsa-miR-223-3p	-	-	ugucaguuugucaaauacccca	ggauacaacagagugacuug	ugucaguuugucaaauaccccaagugcggcacaugccuaacagcuccaggccaggacaguugggauacaacagagugacuug	chrX:51587816..51587898:+
chr4_31707	-0.6	0 +/- 0%	-	80	80	0	0	no	eca-miR-29b	hsa-miR-29a-3p	-	-	uagcaccauuugaaaucag	gauuuaaauagugauugu	gauuuaaauagugauugucuagcaccauuugaaaucag	chr4:85443052..85443090:-
chr14_7525	-1.6	0 +/- 0%	-	73	73	0	0	no	eca-miR-9a	hsa-miR-9-5p	-	-	ucuuugguuaucuagcuguau	ggaccuggagucugaucaaaggaa	ggaccuggagucugaucaaaggaagacagaggcgcgugagggaagcgaguuguuaucuuugguuaucuagcuguau	chr14:78864788..78864864:+
chr8_39442	-1.8	0 +/- 0%	-	20	20	0	0	no	eca-miR-187	-	-	-	cucgugucuuguguugcagcc	cuacaacacgggacccgggc	cuacaacacgggacccgggcgcugcuccgaccccucgugucuuguguugcagcc	chr8:59511288..59511342:-
chr8_39441	-1.9	0 +/- 0%	-	20	20	0	0	no	eca-miR-187	-	-	-	cucgugucuuguguugcagcc	cccgggacucgacgcagcg	cucgugucuuguguugcagccggagggacgcagguccgcagcagagccugcuccgccgcccgggacucgacgcagcg	chr8:59511232..59511309:-
chr21_18575	-1.9	0 +/- 0%	-	16	16	0	0	no	eca-miR-449a	hsa-miR-34a-5p	-	-	uggcaguguauuguuagcuggu	ucauuaacaaagugcauucguuacc	ucauuaacaaagugcauucguuaccugugugugauggguuggcaguguauuguuagcuggu	chr21:17771286..17771347:+
chr11_2074	-2.1	0 +/- 0%	-	5230	5230	0	0	no	eca-miR-9097	-	-	-	ccgaagggcuggcagggauu	gcccugcucucccaggac	ccgaagggcuggcagggauugggaugggaguggggacauggacgccgguuucagugacccauggcccagcccugcucucccaggac	chr11:7308657..7308743:+
chr6_34982	-2.2	0 +/- 0%	-	22	22	0	0	no	eca-miR-8915	-	-	-	cuggauguugggcaggacgccgcc	cggcgucagggucacuugcucuucgc	cggcgucagggucacuugcucuucgccuucugacucuccgucuucuugggcagcagcacggccuggauguugggcaggacgccgcc	chr6:43400645..43400731:-
chr23_20948	-2.5	0 +/- 0%	-	187	187	0	0	no	eca-miR-31	hsa-miR-31-5p	-	-	aggcaagaugcuggcauagcug	acugaagaggcaugauguugcu	acugaagaggcaugauguugcuccuguaacuuggaacuggagaggaggcaagaugcuggcauagcug	chr23:40089735..40089802:-
chr19_13817	-2.9	0 +/- 0%	-	85	85	0	0	no	eca-miR-9179	-	-	-	gucauggguggacuuccugcu	caggaacugugucccuucaaugccu	gucauggguggacuuccugcuaaaguccugagcacagucagcaggaacugugucccuucaaugccu	chr19:56650534..56650600:-
chr10_681	-2.9	0 +/- 0%	-	10	10	0	0	no	eca-miR-9093	-	-	-	cuguaguccauguccccaggccc	gccgauggagggaagcagugggaggcc	gccgauggagggaagcagugggaggccccagaaagucggcguugccuaggaacaagaucuucugggagcuguaguccauguccccaggccc	chr10:28118287..28118378:+
chrX_42515	-3.4	0 +/- 0%	-	10	10	0	0	no	eca-miR-8908f	-	-	-	uacucagaaagguacugaucac	agucacugccuuucuggguaga	uacucagaaagguacugaucacuuagaggacauguagucacugccuuucuggguaga	chrX:119898153..119898210:-
NW_019641929.1_42674	-4.3	0 +/- 0%	-	21820	21820	0	0	no	eca-let-7a	hsa-let-7a-5p	-	-	ugagguaguagguuguauag	uugcaauuucauugcuuaagaa	uugcaauuucauugcuuaagaaaugguagcuuuccagccauugugacugcauguucccagguugagguaguagguuguauag	NW_019641929.1:30608..30690:-
chr7_37176	-4.3	0 +/- 0%	-	21820	21820	0	0	no	eca-let-7a	hsa-let-7a-5p	-	-	ugagguaguagguuguauag	uugcaauuucauugcuuaagaa	uugcaauuucauugcuuaagaaaugguagcuuuccagccauugugacugcauguucccagguugagguaguagguuguauag	chr7:30187991..30188073:-
NW_019642035.1_42695	-4.4	0 +/- 0%	-	21820	21820	0	0	no	eca-let-7a	hsa-let-7a-5p	-	-	ugagguaguagguuguauag	aacuugcaauuucauugcuuaagaa	aacuugcaauuucauugcuuaagaaaugguagcuuuccagccauugugacugcauguucccagguugagguaguagguuguauag	NW_019642035.1:33686..33771:+
chrX_42470	-8.3	0 +/- 0%	-	26	26	0	0	no	eca-miR-450b-5p	hsa-miR-450b-5p	-	-	uuuugcaauauguuccugaau	aaaggaagguacaaaauu	aaaggaagguacaaaauuauuuuugcaauauguuccugaau	chrX:111015271..111015312:-
chr17_11553	-9	0 +/- 0%	-	1177	1177	0	0	no	eca-miR-106a	hsa-miR-17-5p	-	-	caaagugcuuacagugcagguag	accugaagauugugaccagucagaa	accugaagauugugaccagucagaauaaugucaaagugcuuacagugcagguag	chr17:61685010..61685064:+
#miRBase miRNAs not detected by miRDeep2
miRBase precursor id	total read count	5p read counts	3p read counts	remaining reads	UCSC browser	NCBI blastn	miRBase 5p sequence(s)	miRBase 3p sequence(s)	miRBase precursor sequence
561129	560213	0	916	-	-	aaaccguuaccauuacuguguu	-	cuugggaaugucgaggaaaccguuaccauuacuguguuuaguaaugguaacgguucucuugcuguacccaga
169977	169931	0	46	-	-	uguaaacauccccgacuggaag	-	ugugguuguaaacauccccgacuggaagcugugagacauggcuaagcuuucagucagauguuugcugcgac
33188	33169	0	19	-	-	ugcggggcuagggcuaacagcagu	-	cuggguugggcaaggugcggggcuagggcuaacagcagucuuacugaagguuuccuggaaaccacgcacaugcuguugccacuaaccucaacc
1789	0	1760	29	-	-	-	cagugcaaugaugaaagggcau	ggccugccugacacucuuucccuguugcacuacugugggcugcuggaagcagugcaaugaugaaagggcaucggucaggcc
2126	0	1282	844	-	-	-	uacaguauagaugauguacu	ggcugggauaucaucauauacuguaaguuugcgaugagacacuacaguauagaugauguacuaguc
1173	0	1043	130	-	-	-	cgcgcugcaggcugcgcccgggga	cccgcugucagccgcacucgggccaccgggugcagccggcacgcgcuugccgggcaccccgcgcugcaggcugcgcccggggacggggaggcgggagcuccuc
48113	0	863	47250	-	-	-	ccaucgggaauaucguguccgccc	guccccgggucgugcgccugcggcauggaaagcgcuuuggaaugacacgaucacucccguugagugggcacacaagaagccaucgggaauaucguguccgcccagugcucuuucggcgccucccagcaggaccuugaggcccu
568	565	0	3	-	-	gugcauugcuguugcauugc	-	gugcauugcuguugcauugcacgugugugaggcgggugcagugccucggcagugca
341	339	0	2	-	-	ccacguuucaggaggcacugcu	-	gggucagggcuguggugaggcaagagaggcgcccaggacgccacguuucaggaggcacugcuggccccaagagcagcgccgcuugaaguguggugcccuugcaccucccacuucacccuccccuggcucuagagguggc
492	0	146	346	-	-	-	uuuccccgcgggcccgggcucu	cugcccccgccgucaccuucucgcuacgcgagccgggcucccggggacccggcgggccuccguuuccccgcgggcccgggcucuuggcgcggaagcggcgccccgagcg
147	0	104	43	-	-	-	acuguccuaccggaugccaguagc	gaugccugugcuggaacugacugacugcuggcauccugcaaggcagugugggauggaacacuguccuaccggaugccaguagccagaguccccaccucuuuca
144	0	90	54	-	-	-	uaaugccccuaaaaauccuuau	accgcagggaaaaugagggacuuuugggggcagauguguuuccauuccacuaucauaaugccccuaaaaauccuuauugcucuugca
85	0	85	0	-	-	-	gugugccgaaaugcuucugcua	uaggaauguuaaggagaccauucugcacaaacuggaguauggauaucagugugccgaaaugcuucugcuacauuuuuagg
62	0	62	0	-	-	-	auccgagguugguugaaucugu	caagucccuuagucguauccgguagucugcauccaagauucaaccuaccauggaucauaaacauaguacuguacaugauccgagguugguugaaucuguggauguggaacauguggauacagagggcuaacugucuauc
65	47	0	18	-	-	gugcauuguaguugcauugca	-	cuguggugcauuguaguugcauugcauguucuggcgguacccaugcaauguuuccacagugcaucacag
1202	0	46	1156	-	-	-	uagugugcuagaguccucgaagag	uugaugugaaccgagagaacuugucgucgaggcuagagucacgcuuggguaucagcuauugccuuagugugcuagaguccucgaagaguaacugcugaccuuauucacuggcu
180	44	0	136	-	-	agggcugacccaguggcgcagug	-	ugauuacgaguggaaagacuagggcugacccaguggcgcagugguuaagugcgcacauuccgcuucucgggagcccgggguucgcugguucggauccccag
38	38	0	0	-	-	auccgcggauugaaccagccacgua	-	uuaaucgguccuccguauccacgguccugcauccgcggauugaaccagccacguaguaugucuauaauacgugguugguugaauccgcagaugugaaacccgcggauaccgucggccgacuguac
822	0	38	784	-	-	-	uggugugcuagaguccucggaga	guaauggaguggaggcggggcuacguuuugcccgagacuagagucacauccugacacagcucuuguccuggugugcuagaguccucggagaaaaucugcuggucuugauucacuggcgagg
15	14	0	1	-	-	uuugagcuguguugguugucacg	-	gggugaagaagcggagcucucgggacagaaggccaggcuuuuugagcuguguugguugucacgguuccuguuucgugaaccacaagcagcucaacaaacuguggucuguguucucuccuaaaacccuuugcacuucccacu
12	12	0	0	-	-	ggagaccucuggguucugagcu	cugggaucucgggggucuugguu	gcccucugcccggagaccucuggguucugagcugugacguggcuucggagcugggaucucgggggucuugguucagggu
12	12	0	0	-	-	gaucagugccugucugggugga	uacccaguaagguacugaucacuu	-	ggcagauucucuacuuugagccauucugugugcagugcccuacccaguaagguacugaucacuuacuuagacuacaugugaucagugccugucuggguggaguaaugcucuacaagaacaacguuugggagggucuucagacu
19	11	8	0	-	-	cucggggaucaucaugucacga	ugugacagauugauaacugaaa	aggaccucagacaucucggggaucaucaugucacgagauaccacugugcacuugugacagauugauaacugaaaggucugggagcc
19	11	0	8	-	-	uccuucuuguauaagcacugugcuaaa	-	uccuucuuguauaagcacugugcuaaaauugcagaaacuaggaucacuucuugguuuuuguaauaaugcuagcagaguacacacaagaagaaa
11	11	0	0	-	-	uacccagcaagguacugaucgcuua	gaucagugccugucugggugga	-	ggcagauucuccacuuugauccguucugugugcagugcccuacccagcaagguacugaucgcuuagacgagguaugaucagugccugucuggguggaguaaugcucaacaagaacaacauuugggagguuagucagacuggugcu
10	0	10	0	-	-	-	ccaucugcaguuggcugagccc	cggcccuccguaucugugagcucugcaucugcgggauucaaccaaccgcggaucguguauguacugugguuaccaucugcaguuggcugagcccacgggugcagaauccaccaauacagaggaccuagu
376	0	9	367	-	-	-	cuccgccccgccgcgagcggcug	cgagcgugcgcgugguucucccgucgcgugcugggguggggagagaggcccggccuguccgggcuccgccccgccgcgagcggcugaccuauccgcucaguucucauccug
8	8	0	0	-	-	ugauauguuugauauuggguu	-	ugcuucugugugauauguuugauauuggguuguuuaauuagaaaccaacuaaaugucaaacauauucuuacagcaguggg
11	8	0	3	-	-	caagucacuagugguuccguu	-	gggcuuucaagucacuagugguuccguuuaguagaugguugugcauuguuucaaaauggugcccuagugacuacaaagccc
28	0	8	20	-	-	-	uugguccuagucugggugcaaac	uuuugguguuguggcugaguaccuuugggcaguguuuugcaccucugagaguggaguaacuccuccuguggaguugguccuagucugggugcaaacaauuuauuucuguuagaaaaggacccugucuuaag
45994	0	8	45986	-	-	-	ccugugccuuuuaccucuuuaa	aaccuguucucuugagagaucagaggcgcagagugcgucaaugucagugaagccugugccuuuuaccucuuuaagagcgcacgguuuca
22	8	0	14	-	-	uagcagcacagaaauauuggc	-	acacccagcuccccuggcucuagcagcacagaaauauuggcacugggaagagagucugccaauauuggcugugcugcuccaggcagggugguga
11	0	8	3	-	-	-	cccugcagaugacuggacucca	uaaccuuagcagcagccuccauaaaauagcccuagcacccagaguccaagcagcugcagacagaaucguaaaggccucccugcagaugacuggacuccaggcgcuccuggcugcaacagguugccguggcuguggggag
75	0	8	67	-	-	-	cugagcagcucggcgggcugccacu	augcgcggcaagcugccacuuugacccacuguagcgggcggccgccugagugggcuugggucccccagggcugagcagcucggcgggcugccacuuugaccaacucuggcggugggccgccagug
14	7	7	0	-	-	aauccuuggaaccuaggugugagu	aacacaccuauucaaggauuca	ucucgaauccuuggaaccuaggugugagugccauuucagugcaacacaccuauucaaggauucaaa
7	7	0	0	-	-	acucaaacugugggggcacu	aagugccgccauuuuuugagugu	acucaaacugugggggcacuuucugugcuacguagggaagugccgccauuuuuugagugu
6	6	0	0	-	-	caaagugcucauagugcagguag	-	aguaccaaagugcucauagugcagguaguuuuggcauuacucuacuguagugugggcacuuccaguacu
6	0	6	0	-	-	-	ugcugcacccugggaccucuggccu	acagccccaucugucguaggcuggcccagggguggccggggaccuuggaccaggcagcagggaguggcugagccaugcugcacccugggaccucuggccucccggcgagggucagaugccccgggaugggguggc
6	0	6	0	-	-	aggcaguguaauuagcugauugu	aaucacuaacuccacugccauc	gugcucgguuuguaggcaguguaauuagcugauuguacucuggagcuuacaaucacuaacuccacugccaucaaaacaaggcac
6	6	0	0	-	-	uuagacaauacugaugccugggc	-	guuucaauucagugcguacuuucaaauaucuugggagcuuuuagacaauacugaugccugggcuccauuugcuagaaauguccaguaauuggccuuggguaaggcccagguaucaguauuguuuagaaauuccccagacaa
7	6	0	1	-	-	aggcaguguguuguuagcuggcugc	-	cguggaaagcagcagugaccugagucagguaggcaguguguuguuagcuggcugcuuuaggucaauucagcagccacaacuacccugccacuugcuucuggauaaauucuucucauuaacaaagu
6	0	6	0	-	-	-	uuaauaucggacaaccauugu	gugcuuaaagaauggcugucuguaguauggucuccauauucauggugauuaauaucggacaaccauuguuuuaguauc
6	6	0	0	-	-	uuuggcacaugacaagcacuca	-	uacccaugaacaucuuaggacagcguuuggcacaugacaagcacucaaaauagcacugaucaguuauugagcgcuuaaugugugccaggcccuguuuuaagggcuuucg
7	6	0	1	-	-	uacccgguaagguagugaucacuua	-	ggcagauccuccacuuugagccauucugugugcagugcccuacccgguaagguagugaucacuuagaugaggugugaucacugccugucuggguggaguaacgcacaacaggaacaauguuugggagggucuucagacuggugcu
6	0	6	0	-	-	-	uguaugucaacugauccacaguc	gccgaguguuguccaugauaggggaauggaugguugaucagagaacauacauuuuaucaaugauguaugucaacugauccacagucccuaccuauccagagacuucucagg
10	5	0	0	-	-	uccugaguguguacugugcgggcgu	-	agaguguccugaguguguacugugcgggcguggugcugcgugcagacauucucaucuauucauucagccagaguguccugaguguguacugugcgggcgugguccuggacgcugggugcagacguccucggggga
18	5	0	13	-	-	ccccuggaggccucuguaccccacu	-	ugguccccaugaaaacgggcagccaagggggcucggggggccccuggaggccucuguaccccacuugagaaaggguggcaguggggcagcaggccuggggcccccagggcuccaccguuccugcuuggggaccugagaggugcac
5	5	0	0	-	-	cacccgggguaggacuucagca	-	acuggcacugacucugcuuccaaacgaggccgcucugugucacccgggguaggacuucagcacaggaggucgaggggcugcgguccagcccugaguggagcaggccggcugcagucgagaggggaugcagcacccaggc
5	0	5	0	-	-	-	uaaagccuggaaaucugcagcu	uuuggaccagccgcggcacgcuuggcggggaggguggugcuuacuaaaaugcagauuacugggcgcuaccccccagguaaagccuggaaaucugcagcuuagccaguuccacggaugauucccgucagguggccccagg
5	0	5	0	-	-	-	aacacaccuaguuaaccucuuu	guguuaaucagugguaccugaagagagguuuucuggguuucuguuucuuuaaugaagaugaaacacaccuaguuaaccucuuuuccaguaucagaucc
57	0	5	52	-	-	-	ucaacaaacauuuauugugugc	cccagccuggcacauuaguaggccucaguaaauguuuauuggaugaauaaaugaaugacucaucaacaaacauuuauugugugccugcuaacgugaucuccacagg
72	4	0	68	-	-	acaguguuagcucagugacagu	-	uuauuuauuuauuuagugaggaagauuggcacaguguuagcucagugacaguuuugugaggaagauugucacugagcuaacacugugccagucuuccucuauuuuguaugugggaugcc
4	4	0	0	-	-	aauucaaccaaccguggauugu	-	guacaaucagcucuccaguaucagcgguuccaugugcaugaauucaaccaaccguggauugugcgguauuauguuuacgauccaugguuaguugaauccaccgauguggcaccuguggauaccgaaggucagcuaaggg
5	4	1	0	-	-	ugcaccaugguugucugagcaug	ucugcucauacuccaugguuccu	gcuuuuguauuauagguuuuugcucaugcaccaugguugucugagcaugcagcaugcuugucugcucauacuccaugguuccugagcaggaaccuucauugccuacug
4	0	4	0	-	-	-	ucugcacuugaagcugagccug	gauuuugcucaacggucuccuagcaaagcaagcucagcucugaagugcaggggcuauuugcacuuccucugcacuugaagcugagccugaauggcuccuuagcugaaagaguacgaagg
5	1	4	0	-	-	gagcuuauucauaaaaguacag	uaauuuuauguauaagcuagu	caaucagaaacgagcuuauucauaaaaguacaguauaauccaguaaaccuguaauuuuauguauaagcuagucucugauug
4	0	4	0	-	-	-	cccgcugugggucucacuccacu	cuuuacguguugaaggugacaggggagaucuggugagugagcaggccgcggccaggcuagggucacagcccgcugugggucucacuccacucucacucuuccccaccacucugccugccuc
4	4	0	0	-	-	aaaucucugcaggcaaauguga	-	guggcagacuggaaaaucucugcaggcaaaugugaugucacuaaagaaaucacacacuuacccguagagauucuacagucugacau
11	0	4	7	-	-	-	uucaacgggucuuuauugagca	aacacagugggcgcucaauaaauguuuguugaauugagaugcguuaaauucaacgggucuuuauugagcaaccacucugug
4	4	0	0	-	-	aguggggaacccuuccaugagg	cuuaugcaagauucccuucuac	uugacuuagcuggguaguggggaacccuuccaugaggaguagaacacuccuuaugcaagauucccuucuaccugacuggguugg
4	0	4	0	-	-	-	aggggacccucucugcccu	cuggguuucagccuugggguaucuuuuggaagcuugggaaagcaagaguugggcuuucacccccuaaggaggggacccucucugcccucuccuugcuccaugccaaggcugccugagcuccca
3	0	3	0	-	-	-	uugcggacaagggaagccccag	gugcucgcucugucccaguguuggccucaggccccucuggcugccuuggucugccgucugcuaagcucucagagugauugcggacaagggaagccccagggacccuaaagcccccuccugccaccaugcucuccgccgc
3	3	0	0	-	-	uaaucucagcuggcaacuguga	-	uaaucucagcuggcaacugugagauguucauaaauccccacaguggucucugggauua
3	3	0	0	-	-	aggcccugaaucaagaccagcagu	-	aggcccugaaucaagaccagcaguuugcuguggcuguugguuucaagcaggagccg
3	0	3	0	-	-	-	agccucaagcaagggacuuuga	ugggcucagggacaggccauggccuccaugcuccuagucccuuccuugaagggucggauaagucacaugacgagccucaagcaagggacuuugagcugguggcucccagcagccuccuguuccugaacc
34	3	0	31	-	-	ucugagacuucggcauugggu	-	ucacugagcgguagaagcggugugguggucgugggagcggucugagacuucggcauuggguaagcguuuuugggauuuauccgugacuugaggucucgccaggcguugaugccgcgagccguggccguugggagccg
3	3	0	0	-	-	gaacgaaauccaagcgcagcug	-	acuaagacgcugcucaggcagaagagcagggaacgaaauccaagcgcagcuggaaugcucuggagacaacagcugcuuuugggauuccguugcccgcuguccagccguugggggcgggg
34	3	0	31	-	-	ugucuugcaggccgucaugcagg	-	cguccugcgaggugucuugcaggccgucaugcaggccacacugacgguaacguugcaggucgucuugcagggcuucucgcaagacgaca
17	0	3	14	-	-	-	gagcuggccaaugaguugucg	uuccuuaagcacguuacgcggccucggcccgguaccgcguucucauuggcuuccuguccugucaguuccaggagcuggccaaugaguugucggugcuggcgcccuucucgacgccguggacgccgcg
3	3	0	0	-	-	uguccgagggucugcaucagggcu	-	accccaguggacgcgcucacgggcccaguguggaaggagcuguccgagggucugcaucagggcugagcaugucagagggagugccggggucugagcugacauccuccagggcacgugggcgucacacccccgaugcggguccu
2	0	2	0	-	-	-	aucauagaggaaaauccaugu	ugguauuuaaaagguggauauuccuucuauguuuacgugauucauagauaaucauagaggaaaauccauguuuucaguauca
2	2	0	0	-	-	uuuggcacuagcacauuuuugcu	-	uggccgauuuuggcacuagcacauuuuugcuugugucucuccgcucugagcaaucaugugcagugccaauaugggaaa
2	2	0	0	-	-	uugugcuugaucuaaccaugu	-	uugugcuugaucuaaccaugugguggcacgauggaaacggaacaugguucugucaagcaccgc
2	0	2	0	-	-	-	cgaggaggcugcaguuccccgaga	gcugucaaagagcauacugccuauguuuucuuguaggcguugcaugguuucgggugugacauugaagucaaacccgaggaggcugcaguuccccgagagcgagcguagcgcggaaccugcgucccugucagcg
2	0	2	0	-	-	-	ucacccguguccuuucucugccuag	cguggaaaaagagcaggugacacggcaggagcaaagaccuggaggcagggugggcggguugagggucugugggcuuggccucacccguguccuuucucugccuaggaccuauacugccccuguaccccacccaagccaugggccc
1	0	1	0	-	-	-	aucauagaggaaaauccacgu	uaaaagguagauucuccuucuaugaguacaauauuuaugauuaaucauagaggaaaauccacguuuuc
1	1	0	0	-	-	uugugucaauaugcgaugaugu	-	uuaugccaugacauugugucaauaugcgaugaugugugugauggcacagcgucaucacguggugacgcaacaucaugacguaa
1	0	1	0	-	-	-	aauauuauacagucaaccucu	cugaaauagguugccugugagguguucacuuucuauacgaugaauauuauacagucaaccucuuuccggaaucgaauc
1	0	1	0	-	-	-	uaggcugugggcugcauuuggc	cagauaguaaauguuucaggcuuccugggucauaugcaggucaucuccuauuuuucuccucuuuggcaguacaaaaauaggcugugggcugcauuuggccuauggggcuuccuaguuugccagucccuauccaagacca
1	1	0	0	-	-	uguggagagagaugaucuggca	-	uucugggggccggcagagguggggcucguggucuugaggcuguggagagagaugaucuggcagguuucccaugugccucucgucuuuucuccaggccguggccgcggugacaguugcuuuuaccaaagaagcauugagg
4	0	1	3	-	-	-	ugaaggucuuccgugugccagg	cuggccuccagggccuuguacaugguaggcuuucauucauucguuugcacauucggugaaggucuuccgugugccaggcucugugccag
1	1	0	0	-	-	uauccaguaagguacugaucacuua	gaucagugccugucugggugga	-	ggcagauucuccacuuugauccauucugugugcagugcccuauccaguaagguacugaucacuuagacuauaugggaucagugccugucuggguggaguaaugcuugacaggaacaacauuugggagggucuucagacuggugcu
1	0	1	0	-	-	-	aaucauacagggacauccaguu	gguacuugaagagugguuaucccugcuguguucgcuguauuuaugacgaaucauacagggacauccaguuuuucaguauc
1	0	0	1	-	-	ccauggaucuccaggugggu	caaccuggaggacuccaugcug	ucgacaccauggaucuccaggugggucacguuuagagauacaccaaccuggaggacuccaugcuguuga
10	10	0	0	-	-	uacccagcaagguacugaucgcuua	aucagugccugucuaggugga	-	ggcagauacuccacuuugauccauucugugugcagugcccuacccagcaagguacugaucgcuuagacgagguaugaucagugccugucuagguggaguaaugcucaacaagaacaacguuuggaagcgucaucaga
1	0	0	1	-	-	guggauuaggcuuuggcuu	-	ugcuguggauuaggcuuuggcuuaagggaauauuguggcugauuugaucuucuauccagaccacugaagcuuucuccauaucagc
5	0	0	5	-	-	ugcugccuuucuggaagu	-	caggggguccucccggcucugaggggugggggaugguucaugcugccuuucuggaagucggucuguaacgugcuuccagagccuuagucaggcacaaccuuugaucccuuccaaacgucagcggugggacc
5	0	0	5	-	-	-	cuagccuuacccaucccuggg	gccggagagcagacauuaggaaugauguguagugcaaggcgcuuagccucacagcagagagcuagccuuacccaucccuggggcccucugucucugaucgcccacca
2	0	0	2	-	-	-	uagacauuggcccuggauccuuggg	ccuuugugccaccaccacuccccauccccuaacccugcucugagggguuuuuaaugaaguggcaucugaaguaugcgcucuagacauuggcccuggauccuugggggcagggggcggggaggagagaaaggggagaggcacgcca
2	0	0	2	-	-	-	cuuaaugaaaaggcuuaucaaa	cuuuguaaaagaaaaauccugcccgccuuuugauaagcguucucauuaugcuuucauuuacuacaggcuuaaugaaaaggcuuaucaaaagggaggcaggauccacuuuauaaaaacaa
9	0	0	9	-	-	uggcacucgcucggggucuggagca	-	aggaccuggcacuugggcuggggcugcugauggcacucgcucggggucuggagcagcugagggcgcugcugccgguuccagcgcuagaagugauggcagaaauagaacuggaguuccguccagcu
9	0	0	9	-	-	-	cagguucaaaucacagguguagacc	aagaguggcagagagugagggagcuggccgguggcguagugguuaaguuagcgcacucugcuuuggcagccugggguucacagguucaaaucacagguguagaccuagcacugcucaucaaggcaugcuauggugcugucccaca
1	0	0	1	-	-	-	ucgaagggauggcugacuccaggcc	ggaugcacgcccagcgccagaucuuggauuguaagaccgcucucugccgaaggaaccagggccccucgaagggauggcugacuccaggccggggcugggagagcccaaggugagc
394	0	0	394	-	-	uagguuugcgcccucugcuuugg	-	ugacagggaccggcgcuguggccaaguaguuagguuugcgcccucugcuuuggaggcccaggguuuugccgguucagauccugggcgcggaccuagcaccgcucaucaggccaugcuaggg
3	0	0	3	-	-	ggaaaccucuggguucugagcu	cugggaucucgggggucuugguu	gcccggaaaccucuggguucugagcugugacguggcuucugagcugggaucucgggggucuugguucaugguuugggucucuggguucugggc
4	0	0	4	-	-	gaaguuguucgugguggauucg	-	uacuugaagagaaguuguucgugguggauucgcuuuacuuaugacgaaucauucacggacaacacuuuuuucagua
5	0	0	5	-	-	ucuagggcgccugugaagauggu	-	guccgagguucuuggagaagcuggcucuagggcgccugugaagauggucuuucuugagccucgccuucugcgcacgcgccguccuggcagcgccgagcccgacgucuguau
68	0	0	68	-	-	ggcuugaugcgcggucuguagg	-	uguaugugggaugcugccacagcauggcuugaugcgcggucuguagguccauagccaggcccagcacccgcagucccagggccacugaaguggagugcaugaacucagc
24	0	0	24	-	-	uuaaguucacgcacucugggauuuc	-	uccguggcugagugguuaaguucacgcacucugggauuucauugguuggaauccuaggagcggacaugacacagcucaucgagucgcgcuaaggu
2	0	0	2	-	-	cuuugagccugaccuuua	-	augcccaauggccccaugcggauaaccaguggucccuuugagccugaccuuuacaagucugagauggagguccaggacgcagagcucaagguuagugugggaugaaaguggugagcaagug
82	0	0	82	-	-	-	ccacucauuaagccguacuguggc	ggccaggugguuaaguucaugugcucugcuucgguagccugggguuuauggguucagaugcuggguguggaccuacacaccacucauuaagccguacuguggcagugucccacauagaagaacuagaaugaccuacaacuagg
35	0	0	35	-	-	aaaaccuucagaaggaaagga	-	uaaaaccuucagaaggaaaggagaauguuuuguggaccauuugguuuuuuguguggcaguuuua
2	0	0	2	-	-	-	auucugcauuuuuagcaaguuc	auuuucaucaccuagggaucuuguuaaaaggcagauucugauucagggaccaagauucugcauuuuuagcaaguucccaagugaugcuaa
4	0	0	4	-	-	-	uaggucacccguuugacuauc	ugaagggacuguagugccauccacucugcaggguagcugaggggaugguagaccggugacgugcacuucauuuaugauguaggucacccguuugacuauccaucagcacccaguccaucug
3	0	0	3	-	-	cugcagggucaaggacaaggucagg	-	gggucucccacaaagaggucgcuuccugcagggucaaggacaaggucagggaggccaugcucccuuccacaugugucccaggcccuugaucuuggacccuggacaucuggugugu
5	0	0	5	-	-	-	cgcgccuucucagagguacaggauc	uaagcagguccccgugugggaccagcgugcgucuuccgucgcuguuccucugcucaagaagcgcgcgcgcgcgcgcgcgccuucucagagguacaggaucuugugagcuuccucagggaggacucugcuucccga
2	0	0	2	-	-	ugauauguuugauauauuaggu	-	cugugugauauguuugauauauuagguuguuauuuaauccaacuauauaucaaacauauuccuacag
8	0	0	8	-	-	ugggacugagccuguaggggccagc	-	aaugcucccccucuaccauauuuccuugaacucggggucgugggacugagccuguaggggccagcacacccuccugcuggggcuucuccagagugugucauccucccuguccccagaucagguaucucuggcacagggcuagcac
1	0	0	1	-	-	-	ucugagggcuuuugcagggagcaa	gguggaguggaggaggcgugguuuaacuucucccagccucaguuugcucaucuguuaaguggagagagguauaucuaccucugagggcuuuugcagggagcaagggggaggucccgcgugaauguacgucgccaccgucauca
5	0	0	5	-	-	uggcgcggagagggcccacagug	-	cccaggggcuggcgcggagagggcccacagugcacucagugacacuguaugccuucaccgcucagccccuggg
1	0	0	1	-	-	-	uaacugugcccguggggagaacuuc	ucaaccuggagcaacaacguucuuggcgcuuuuccggguguugggcucuccccuacucggaucguauccuaggaauguccuaacugugcccguggggagaacuucacccugagcccgggauuccguuccaagaacugcaaguuga
32	0	0	32	-	-	-	uacgugucacagguuccuugcugag	ugccaguggccccgugcagaccugcggggcccugacagacgaggacaucgucaggcugcggcccugugagaagaggcggguacgugucacagguuccuugcugaggacgcuagcagugcggggggcagagagagcuggacacaca
1	0	0	1	-	-	-	ucagcaccaggauauuguugggg	caggucaggaggcuggcagcugcccucuucaacaaaaucacugaugcuggaguugcgugugucaucacucagcaccaggauauuguuggggaggacggcccgugcggcggcuggggcuggc
1	0	0	1	-	-	-	uuccagucugggcugucaguc	cuggggcucugaaaggggaagcaguagguaaauggcagagcugggauuugaacccgagcacacugguuccagucugggcugucagucuacacaaagccucugcaggggcagggacug
19	0	0	19	-	-	uguucccggcugacccuggcuagg	-	cgcaaucccgccuucuuuccuagcacuuccuguucccggcugacccuggcuaggggcccagggccgaagagugaccguggccggagugacccggggcggcugcgcggacugggcugggccgug
55	0	0	55	-	-	-	ccuggauguggacguaggcacc	gucguggaaagcaggguggcaaaguaggggugcacauucugcuuuggcggcugggguuccaccaauuuggauccuggauguggacguaggcaccgcuugucaagccaugcugcggcaggcaucccacau
2	0	0	2	-	-	gagaucucgcaggcggccggcugug	-	cccgagcgguaacccaggagcggaggcgaagagaucucgcaggcggccggcugugaggauugacagcuggcuuucuggaaaaucgcagccccggcuccuucgaccccucccccauuuccugagcc
15	0	0	15	-	-	-	uuugcauccuggcucucccacuu	gaguccugggccaucuagagaggcgguaguuacaggcaugggugucuuuggggucagucaggccuggguuugcauccuggcucucccacuuauuagcugugugaucuugggcaaguuucuu
3	0	0	3	-	-	-	ugggucucugaugcagcaccaggca	gagcagcucugccugccuggccaguucuuggugggaaaggacccuugucugugucggcccagcgccucccacugagucccugggucucugaugcagcaccaggcaccuuggaauguggggagcgggugcccggggcugcuggacg
9	0	0	9	-	-	cugguggcucugccgcagc	-	ugcucggggucaguggucgccugcgcuuaaggguccugguggcucugccgcagccucugugacgcugugaccugcacugagcauaggaaucauaggaaggacucaggggacccaggagcccua
2	0	0	2	-	-	-	uccuggacaucaggccuggccgagg	cccccaccccaccccuccaaggaucugaucucuucucucaggaaggaugauguucuccagugagcccaggggagauccuggacaucaggccuggccgagggagcaccgaguuccagucuuucccaaggugggaag
23	0	0	23	-	-	-	uccaagagccuguuaucgugcu	uuuguucucuccauucccucuuugaccaaggucauacauaagcacgauaacaggcucuuggaaaacuagaucaguuuuccaagagccuguuaucgugcuuauguacuaacaccauccuagacccuauggucaauagaaa
18	0	0	18	-	-	aaggagcuuacaaucuagcuggg	-	gguaacugcccucaaggagcuuacaaucuagcuggggguaaaugacuugcacaugaacgcaacuagacugugagcuucuagagggcaggggcc
16	0	0	16	-	-	uggggccgaggcccggaggacuggc	-	agcggcgccggccuaguccgcgcgagagcggcugcuggggccgaggcccggaggacuggccuuggagcaucuucuggcccuucgcuggcuccucgagcucgggcuccucucugcagugggcguuggaagucugca
58	0	0	58	-	-	-	gaaccagggccacugaaccu	ccaguucugcuccaugagccgccgccacugcauggcuguggacaggugaguguugugguuccgugcccaggaacugaaccagggccacugaaccuuaaccccuaggccaucagggcuggcucaguguuacauggu
2	0	0	2	-	-	-	gagcagcaugcuagguaccaaguug	gcaacacucugggugcccacuucuaacucuacugcaugucagcuggaauuggccaauggugugcugguagcuucugagcagcaugcuagguaccaaguugggcaguagucuuguucuugcugugggugggagcug
71	0	0	71	-	-	-	cccggguguggacguggucccg	ggcccaguggcgcagugguuaggugcacacauuccgcuuuggcagccugggguuugucaguucagaucccggguguggacguggucccgcuuggcaagccaugcuguggcaggggucac
10	0	0	10	-	-	-	gccugggggcuguaguguccgcgcc	ggcggcgggcggaggcguggccaggcaguauaagaacggagggggcggcggcgcuacggcucauucggugcagcugccugggggcuguaguguccgcgccgcuccugcugggggcugcccacgccaaagaccugc
1	0	0	1	-	-	uucgaauccugaggucgccucccc	-	cgagagacuugaggacgugauucgaauccugaggucgccuccccaugauguggggcaggugagccgaggaguagaaagaaagguuucuuggggucucaagguc
5	0	0	5	-	-	ugugcgcucccgcagucuugggc	-	gaggagacgaggaugcaggcaggaccguucugguccuuucugugcgcucccgcagucuugggcggcguucugaaacgacccgccuuuugagaaaggaggcagcgggccagagagaaccgagcccggccggggcgucgggcc
10	0	0	10	-	-	uagcagcgggaacaguacugcag	-	ugcccuagcagcgggaacaguacugcagugggcgaucggugcucuggaguauuguuccugcugcccgggca
13	0	0	13	-	-	ucaaaugcucagacuccuguggu	-	ugugcaucguagucaaaugcucagacuccugugguggccguucaugcaccacggauguuugagcaugugcuauggugucua
1	0	0	1	-	-	uccagagcggcggagacugugacug	-	uuggugcucagggcuuggguccuccugucccuggggcuucuccagagcggcggagacugugacugggcagggccuggcugccuucucggccucuucucucuggucagcugcccuuccugggaggccccacaguggcagcucccug
34	0	0	34	-	-	ugcuggagaauuugcccaugucccc	-	ggcucuggcauccucccgggggccugaguccugcaugcuggagaauuugcccauguccccgggcccauggucaggaggggagggacgggggcugcagcaguccagcccucucuuggucccauggaggggcaggga
102	0	0	102	-	-	uuaagaaggacacacuuggggcugg	-	uucugggggcgucuggugacugauuggugacucuuuguauuuaagaaggacacacuuggggcuggcccaguggcacagcaguuagguuagcguguucugcuuuggcggcccggcguucgcugguuuggaucccgggugccgacau
3	0	0	3	-	-	agaagacugaggcuccccgc	-	gacaaucguguggccuuggcacugcuugauggugcccaggagaagacugaggcuccccgcccagggucuggagccgggccucaagcugugucuccauugcccgggcuccacagcagugggcugacuucagggcac
2	0	0	2	-	-	ugauagagacggggcggaccaggug	-	agggcucgggacguccggggcugggaaggggagguggacgugauagagacggggcggaccaggugcgcggaucucggccucgcgcccucaucgcucgucuuugggguuuccgcccacaugcgcugggacaauucucggucgaagg
7	0	0	7	-	-	-	ugggcuuucugugcugauggg	acagcagacauaggaaaggggcacaggcuggccuccugcaaucagcagaggugguucagugggagaagccauccccugggcuuucugugcugauggggucaugcagcuuguuuguguaauuacugaaaaggcaauuu
1	0	0	1	-	-	-	uggaggcgguaacugacggucc	caggugccuucuguuggcgacugagcaggacugugugugaccuuugccuucccuccaguuauugcuggggccuggaggcgguaacugacgguccacgcccggccccagcucugcauggaccacuaguaa
2	0	0	2	-	-	ugaccuuggucgggacguagugaac	-	gaucauccagcaggguguggugucaugcacucucaugaccuuggucgggacguagugaaccccagaggucaagaagugggguggcgcugagucuugccacaaagauccugagguggccaggcuccuggggguuuu
2	0	0	2	-	-	ugagcagagggccagguggcaccag	-	aggggagccagggcaagcaggcuguugagcagagggccagguggcaccaggggggaccguccgcauccccacuaugccccagccugaaccuguguucuaacggcaggugacuggc
9	0	0	9	-	-	-	uauucauuuaucuccuagccuaca	gaacauugaaacaggcuaggaaaacugauuggauagaaaauauuacucuauucauuuaucuccuagccuacaaa
2	0	0	2	-	-	agaggauacccuuuguauguu	-	uuugguacuugaagagaggauacccuuuguauguucacuucauuaaugacgaauauacagggggagacucuuauuugcguaucaaa

## Sheet: Table S2
Table S2: Pathway analysis (exacerbation vs. controls). Using miRPath v3.0 and differentially expressed miRNAs between symptomatic horses in an exacerbated state and control horses.
KEGG pathway	Adjusted P-value	Number of genes	Number of miRNAs
Hippo signaling pathway	4.95e-11	56	6
Biosynthesis of unsaturated fatty acids	2.04e-09	9	6
Proteoglycans in cancer	2.69e-08	72	7
TGF-beta signaling pathway	1.72e-07	35	6
Protein processing in endoplasmic reticulum	1.72e-07	67	7
Thyroid hormone signaling pathway	1.72e-07	47	7
Lysine degradation	2.35e-07	20	6
Adherens junction	4.88e-07	33	6
Viral carcinogenesis	1.41e-06	70	7
Renal cell carcinoma	1.75e-06	34	7
Glioma	4.06e-06	29	7
Cell cycle	4.33e-06	53	6
p53 signaling pathway	7.51e-06	35	6
Chronic myeloid leukemia	1.2e-05	36	7
Colorectal cancer	1.43e-05	29	7
Signaling pathways regulating pluripotency of stem cells	3.37e-05	54	7
Pancreatic cancer	6.4e-05	30	7
Pathways in cancer	7.54e-05	123	7
FoxO signaling pathway	0.000296114	54	7
TNF signaling pathway	0.000302299	41	7
Ubiquitin mediated proteolysis	0.000487919	52	7
Hepatitis B	0.00083817	48	7
Prostate cancer	0.00083817	37	7
Melanoma	0.000980009	30	7
Prolactin signaling pathway	0.00150015	29	7
Phosphatidylinositol signaling system	0.00157796	30	7
Bacterial invasion of epithelial cells	0.00157796	30	7
Steroid biosynthesis	0.00243914	8	6
Glycosaminoglycan biosynthesis - keratan sulfate	0.0024928	6	4
Adrenergic signaling in cardiomyocytes	0.00341588	42	7
Oocyte meiosis	0.00436084	41	7
Insulin signaling pathway	0.00460088	50	7
Bladder cancer	0.00461055	19	7
Small cell lung cancer	0.00461055	33	7
Endocytosis	0.00486957	65	7
mTOR signaling pathway	0.00502212	25	7
Estrogen signaling pathway	0.00502212	36	7
Arrhythmogenic right ventricular cardiomyopathy (ARVC)	0.00502212	22	7
Endometrial cancer	0.00533435	21	7
Non-small cell lung cancer	0.00741127	23	7
RNA degradation	0.0110928	30	6
Fatty acid metabolism	0.0115389	14	6
Neurotrophin signaling pathway	0.0143378	43	7
PI3K-Akt signaling pathway	0.0202252	96	7
Focal adhesion	0.020893	65	7
AMPK signaling pathway	0.0250699	45	7
Sphingolipid signaling pathway	0.0275084	38	7
Shigellosis	0.0278513	24	6
Regulation of actin cytoskeleton	0.0278513	62	7
mRNA surveillance pathway	0.0282152	34	6
Inositol phosphate metabolism	0.0296353	21	7
Hepatitis C	0.0328131	44	7
T cell receptor signaling pathway	0.0404222	36	7
HIF-1 signaling pathway	0.0423935	37	7
Progesterone-mediated oocyte maturation	0.0445675	31	7
Circadian rhythm	0.0447944	13	6
ErbB signaling pathway	0.0454355	32	7
Vitamin B6 metabolism	0.0492452	3	3
Acute myeloid leukemia	0.0495074	20	7

## Sheet: Table S3
Table S3:Pathway analysis(remission vs. Controls). Using miRPath v3.0 and differentially expressed miRNAs between asymptomatic horses in remission and control horses.
KEGG pathway	Adjusted P-value	Number of genes	Number of miRNAs
Prion diseases	2.55478e-15	4	3
Proteoglycans in cancer	2.26272e-09	50	6
Viral carcinogenesis	1.82094e-05	45	6
Renal cell carcinoma	0.000114651	21	6
mTOR signaling pathway	0.000133989	22	5
Glioma	0.00106916	18	5
Estrogen signaling pathway	0.00175106	23	6
Hepatitis B	0.0022064	36	6
Pancreatic cancer	0.00454658	18	5
Colorectal cancer	0.00454658	19	6
Biosynthesis of unsaturated fatty acids	0.00489383	5	5
Lysine degradation	0.00738852	12	4
Pathways in cancer	0.00740161	71	6
p53 signaling pathway	0.0106461	20	5
Ubiquitin mediated proteolysis	0.0133609	32	6
Chronic myeloid leukemia	0.0134219	19	5
Small cell lung cancer	0.013802	22	5
Prostate cancer	0.013802	23	6
Non-small cell lung cancer	0.023883	14	5
TNF signaling pathway	0.023883	27	6
FoxO signaling pathway	0.0309145	31	6
Protein processing in endoplasmic reticulum	0.0309145	35	6
Bacterial invasion of epithelial cells	0.0376813	18	6
Long-term depression	0.0386565	14	4
Sphingolipid signaling pathway	0.0395538	24	5
Thyroid cancer	0.0395538	8	5
PI3K-Akt signaling pathway	0.0395538	58	6
B cell receptor signaling pathway	0.0398215	18	5

## Sheet: Table S4
Table S4: Pathway analysis (exacerbation vs. remission). Using miRPath v3.0 and differentially expressed miRNAs between symptomatic asthmatic horses and asymptomatic asthmatic horses.
KEGG pathway	Adjusted P-value	Number of genes	Number of miRNAs
Adherens junction	5.51205e-05	15	3
Shigellosis	0.000198484	17	3
Lysine degradation	0.000607262	8	3
Hippo signaling pathway	0.00227665	24	3
Thyroid hormone signaling pathway	0.00227665	19	3
TNF signaling pathway	0.00291359	17	3
Bacterial invasion of epithelial cells	0.00291359	14	3
Epstein-Barr virus infection	0.00291359	30	3
Colorectal cancer	0.00291359	12	3
Hepatitis B	0.00312606	18	3
Neurotrophin signaling pathway	0.00355406	22	3
ECM-receptor interaction	0.00587478	9	3
HTLV-I infection	0.0124791	35	3
Proteoglycans in cancer	0.0138007	24	3
Viral carcinogenesis	0.0211352	27	3
Pancreatic cancer	0.0211352	12	3
Cell cycle	0.0221754	21	3
Protein processing in endoplasmic reticulum	0.0288509	27	3
Focal adhesion	0.0316563	30	3
Salmonella infection	0.0317797	15	3

## Sheet: Table S5
Table S5: Results of differential gene expression analysis (exacerbation vs. Controls).
	baseMean	log2FoldChange	adjusted P
HSPB7	374.141	2.59624	3.26373e-07
LOC100056936	814.027	4.33193	2.52884e-06
LOC100056698	1049.94	3.71196	3.65432e-06
GSTA1	321.485	5.72919	4.41111e-06
CXCL6	840.102	5.22951	6.63249e-06
PMEPA1	1042.2	0.81471	7.73404e-06
S100A12	2714.89	4.09048	4.57766e-05
IGFBP3	1062.71	4.02156	7.04243e-05
LOC100630497	73.3413	-1.38602	9.63054e-05
CADM3	296.829	4.04254	0.000118207
AP2A1	1462.96	0.380152	0.000145601
SAA1	2773.33	2.70473	0.000145601
SCN1B	106.103	1.64132	0.000145601
S100G	41.2527	-1.70894	0.000300295
LOC111768320	73.5688	1.41771	0.00030564
PTPRQ	29.6509	-2.5835	0.000326762
LOC111773141	10.3509	2.6282	0.000507142
PCDH15	34.8978	2.63975	0.000507142
IL1R2	159.265	3.68017	0.000575564
CA2	72.3303	2.25115	0.000641056
TLX3	12.9503	3.26256	0.000686999
SPRY2	818.34	-0.624407	0.000691001
PPM1K	1469.89	-0.878722	0.000701919
ADAMTSL2	266.508	1.93732	0.00101871
BHLHE22	30.4848	1.79631	0.00101871
EFHD1	85.9434	2.16201	0.00101871
KRT13	349.93	5.99887	0.00101871
NOS3	921.622	0.622117	0.00101871
ST3GAL6	2296.7	-0.412454	0.00101871
LOC100049851	9525.19	-4.70391	0.00116273
RETN	122.523	2.52045	0.00119187
TMEFF2	41.5854	-2.66816	0.00119187
TDRD12	112.771	-0.998126	0.00129598
BZW2	904.191	0.651375	0.00137653
CAPN13	178.171	4.91954	0.00154119
MUM1L1	95.9371	-2.12774	0.00184734
KIAA1755	50.3977	1.85661	0.00199353
ADM5	43.8197	2.0422	0.00216012
LOC111774958	151.385	-4.54433	0.00216012
LOC100066131	21.4795	3.24943	0.00216337
VEZF1	3498.96	-0.396922	0.00216337
LOC106783309	53.8555	-1.59828	0.0030065
PLCXD3	658.068	1.37421	0.00306368
UPP1	584.589	1.95262	0.00306368
EXOC3L2	90.1473	1.42878	0.00323386
C8H22orf15	54.3257	2.69871	0.00349112
CITED4	89.5984	1.85838	0.00361207
LOC102149846	7735.66	1.83439	0.00361207
FBL	1437.32	0.616325	0.00396608
GRB10	1159.55	0.638097	0.00396608
LOC111775741	43.1762	-2.3153	0.00396608
ACKR1	482.645	1.55023	0.00409718
ATP8B1	1301.03	0.78601	0.00414594
CA12	388.721	1.5924	0.00414594
CACNA1D	235.637	-2.084	0.00414594
CHDH	78.602	-1.37654	0.00475408
TMEM260	1562.19	-0.354274	0.00475408
ITGB3	565.741	0.994425	0.00506679
ZNF274	746.545	-0.584317	0.00650536
LOC111769291	30.7634	3.41565	0.00655354
HAS3	346.332	2.3518	0.00685882
HHIPL2	43.6641	3.72083	0.00685882
LOC102149430	56.6306	-1.0607	0.00685882
SUSD5	128.72	2.2649	0.00685882
EMC6	316.179	0.931059	0.00703903
DEFB1	831.904	3.60003	0.00782965
LOC100146307	341.226	-0.564455	0.00826169
LOC106781290	164.939	-1.69706	0.00831277
A2ML1	1662.29	3.87809	0.00910685
MMP28	270.684	1.26491	0.00910685
LOC100065031	81.3602	3.06941	0.00972389
LOC102148209	173.868	-0.469665	0.0101322
SDF2L1	216.86	1.22103	0.0101322
CEMIP	719.709	0.965666	0.0106951
KCNA10	13.6262	-1.52946	0.0106951
LOC100053989	326.671	0.612852	0.010848
MIR9060	23.3644	-0.994072	0.010848
P4HA3	97.6121	1.2632	0.010848
CP	4545.12	0.9966	0.0117027
WIF1	78.3543	-1.78183	0.0117027
ADAM22	62.5569	-1.27509	0.0118959
ADAMTS14	1107.44	-0.771756	0.0128564
TNFRSF8	33.5363	1.56206	0.0129621
ST6GAL2	447.176	4.44226	0.0137619
KCTD17	358.246	1.27082	0.0139003
LOC100067439	84.3234	4.30259	0.0139003
CYP1A1	209.596	-4.15021	0.0155866
GPR162	141.681	1.66496	0.0155866
HAPLN4	16.3403	1.83343	0.0155866
CEBPD	909.997	1.22589	0.0157743
IL22RA2	24.1996	1.68988	0.0157743
LOC100630657	34.6133	3.00962	0.0157743
PROM1	5466.81	4.12127	0.0157743
RALY	132.738	0.724921	0.0157743
CCL24	290.488	1.65684	0.0159627
LOC100630858	150.951	1.38335	0.0162047
COL8A2	220.691	1.17274	0.0162298
IGFBP6	1342.61	1.02422	0.0163821
HSPG2	5480.73	0.931427	0.0168088
TWIST1	21.4733	1.14773	0.0170135
LOC111772450	41.0247	-1.82138	0.0171166
PRTN3	17.3556	-1.83022	0.0172516
SPHK1	119.409	0.918558	0.0172516
LTB4R	222.034	0.872343	0.0179064
LOC111770812	41.3196	2.2987	0.0181741
TNFRSF1A	1718.77	0.520104	0.0181741
SLC25A36	4274.32	-0.384165	0.0184917
SP6	37.4017	1.97912	0.0185861
LOC111772224	25.5342	2.98212	0.0189767
MTURN	4147.67	-0.61468	0.0189767
RAB13	1494.79	0.407925	0.0189767
CLCA2	258.583	4.7048	0.0190981
RGS4	1200.66	2.34868	0.0190981
ANGPT4	273.717	1.3553	0.0192356
CDH11	437.964	1.05658	0.0192356
LOC111773514	236.472	5.03095	0.0192356
SNRPN	1699.21	-0.350332	0.0192356
FBXL3	1671.91	-0.412023	0.0199431
LOC106781556	25.2777	-1.6023	0.0199431
FOXL1	76.4498	0.715926	0.0200502
ZNF23	772.081	-0.417603	0.0200502
ADAMTS6	117.711	1.07787	0.0201601
GPC3	2001.04	-1.16488	0.0201601
MAP7D2	68.5831	2.20087	0.0201601
SLC6A14	1232.54	2.00754	0.0201601
COL13A1	2546.03	-1.58555	0.0202135
KIAA1210	46.7585	-1.10996	0.0202135
LOC102149070	59.3115	-0.744996	0.0202135
LOC111770682	73.4057	-0.93501	0.0202135
OXR1	2990.92	-0.343472	0.0202135
ZBTB14	929.532	-0.313571	0.0202135
CCL15	632.079	0.88832	0.0205955
COL18A1	1954.78	0.881497	0.0205955
SBNO2	1425.15	0.595629	0.0205955
TNFRSF6B	137.093	1.54766	0.0205955
FAM102A	2694.18	-0.336299	0.0207316
FAM174B	1465.4	-0.762427	0.0207316
LOC100051878	1940.1	0.609928	0.0207316
LOC100072148	15.2076	-2.41407	0.0207316
SLC26A4	208.477	2.66408	0.021468
MAMDC2	2212.7	-1.0982	0.0218042
CDC37L1	990.764	-0.182747	0.0220213
IL4R	4997.62	0.51854	0.0220213
LOC111774230	152.289	1.17155	0.0220213
MUC6	144.657	3.18542	0.0220213
USP51	75.5416	-0.723089	0.0220213
MGAT3	218.782	1.86155	0.0222331
FBXL19	983.419	0.31161	0.0227665
MSC	104.454	1.08626	0.0227665
NOL3	120.014	1.05441	0.0227665
SYT12	29.9816	2.5351	0.0227665
LOC106782833	55.4124	0.87237	0.0229543
IER5L	146.182	1.12559	0.0230341
LCT	67.6255	-1.53769	0.0230341
LOC106782651	102.883	3.45329	0.0230341
STRA6	213.363	1.52061	0.0230341
TNS4	226.823	3.22084	0.0230341
KCNA7	22.8874	3.34055	0.0233973
LOC102150383	15.9622	-1.7116	0.0233973
ZKSCAN7	208.7	-0.6045	0.0234215
IL13RA2	172.37	3.0104	0.0234567
SERPINB2	44.4477	2.43062	0.0234567
CCNT2	3031.74	-0.311041	0.0235435
FAP	322.859	1.68358	0.0235435
GAPDH	16991.3	0.910974	0.0235435
IL11	21.8478	2.20344	0.0235435
LOC111775898	16.4504	-2.69639	0.0235435
WDR1	5790.07	0.463983	0.0235435
LOC111775993	26.9348	1.44654	0.0237906
S100A2	1291.36	2.81308	0.0239601
ATAD5	371.705	-0.508313	0.0245185
CXCL2	220.54	1.57339	0.0249306
PRCP	1050.27	0.440136	0.0250026
GPRASP2	198.117	-1.36416	0.0250238
LOC111774215	69.7446	1.25831	0.0250238
TFF1	3982.98	5.41966	0.0253055
PGAM1	4208.33	0.672339	0.0254803
RET	814.21	-0.896058	0.0259177
VDR	273.037	1.35791	0.0261204
SEMA3D	237.6	-0.870025	0.0262351
UNC5D	209.394	-1.74019	0.0262351
STRIP2	86.3695	1.23124	0.02628
CNR2	104.645	-0.916265	0.0277462
ESPN	26.0594	1.71462	0.0277462
LOC111771187	23.1553	-2.07179	0.0277462
SPP1	3023.53	1.97164	0.0277462
FAM133B	1141.33	-0.273755	0.0278779
HDC	73.4085	-1.21325	0.0278779
NARF	827.987	0.477759	0.0285091
PLP1	702.275	1.21197	0.0286125
QPCT	194.462	1.67583	0.029993
NPY	57.2128	-1.45892	0.0303601
FAIM2	474.009	-0.890804	0.030453
LOC102150861	497.1	-0.346044	0.030453
LOC111769943	38.315	-1.51976	0.030453
CTHRC1	39.4983	1.52906	0.030454
KCNJ3	14.6883	-1.8039	0.030454
RABAC1	1722.97	0.624205	0.0309158
NDST3	28.9828	-1.57824	0.0318654
AMPD2	1720.46	0.584056	0.0324121
VCAN	1901.55	1.67676	0.0324157
CCDC68	940.589	-0.646674	0.0328473
FAM83D	176.193	1.17119	0.0330216
HTR2A	13.0753	1.92732	0.0330216
ISLR2	1723.22	1.13489	0.0330216
PADI1	1507.23	2.93777	0.0330216
SYDE2	1349.73	-0.839265	0.0330216
BCHE	222.774	1.01407	0.0336843
LOC100062706	532.976	-0.397337	0.0336843
LOC111775935	93.9123	-1.57017	0.0336843
MS4A2	233.209	-1.25385	0.0336843
PRKRA	699.623	-0.445367	0.0336843
LOC111768927	114.061	-3.26705	0.0337083
SFRP4	132.688	2.85331	0.0344038
VPS13A	2348.31	-0.330892	0.0344038
LOC100064515	753.199	4.97575	0.0344561
MPC2	618.784	0.503487	0.0347233
GART	1211.92	0.458595	0.0350619
CDIP1	929.471	-0.443688	0.0352425
MAG	19.8672	-1.70596	0.0364892
LOC100061216	162.1	0.889462	0.0366976
LOC100064741	746.299	0.997481	0.0367283
IFI30	1445.56	0.544288	0.0370971
RCAN2	258.262	0.774766	0.0375939
DACH2	152.641	-1.36671	0.0378056
JOSD2	338.021	0.814084	0.0378056
NFYC	1430.59	-0.539739	0.0378056
MUC12	28.9007	1.95191	0.0385429
TIMP1	1560.93	2.00904	0.0385429
BDP1	3699.21	-0.359698	0.0390671
FBXO8	341.01	-0.311178	0.0390671
TMPRSS3	200.765	-1.811	0.0390671
C1H10orf99	718.603	4.50839	0.0393522
MEX3A	66.4432	1.45307	0.039609
PRKAG3	126.788	-0.965009	0.0397385
FAM76B	1054.39	-0.278137	0.04079
OGT	8931.51	-0.363421	0.0412522
CRABP2	120.727	2.57807	0.0416791
SPOCK3	77.6394	-2.40322	0.0416791
HES2	162.655	2.64819	0.0422896
ZFP1	266.939	-0.387749	0.0424426
FRMPD4	172.445	1.27985	0.0427057
LOC100062014	62.0678	-0.683348	0.0427057
LOC106781373	22.1229	-1.06273	0.0435546
WNT9B	87.0733	1.57301	0.0437691
LOC100072739	215.611	1.50142	0.0440353
SIAH1	1427.36	-0.358041	0.0440353
TCF7	804.717	-0.671113	0.0449841
NR5A2	259.605	1.40004	0.046041
CRABP1	273.784	0.829809	0.0460515
LOC102149019	238.934	1.94863	0.0460515
ZNF32	647.585	-0.526652	0.0460515
DYNAP	385.196	-1.10535	0.0465756
TMEM41B	2589.44	-0.364104	0.0465756
CCL19	103.238	1.44315	0.0466633
SCD	12622.3	-1.59278	0.0468554
XCL1	108.611	-1.52126	0.0468554
DMTF1	2012.83	-0.356293	0.0472143
GARNL3	151.337	-0.933035	0.0472143
LOC100062823	192.674	-1.29841	0.0473108
SRP14	2034.36	0.304318	0.0473108
ARPC5L	625.105	0.496421	0.0473867
LOC100058814	233.897	2.66698	0.0473867
LOC101910264	141.511	-1.63425	0.0473867
LOC106782066	37.5979	1.12901	0.0473867
FCER1A	162.512	-1.09223	0.047794
FBXL15	224.456	1.15666	0.0486921
ECM1	2343.06	1.20335	0.0487933
ZNF235	229.334	-0.363891	0.0487933
ABCB1	445.479	0.866464	0.0492435
LINGO1	20.9742	-1.78445	0.0492873
PDE4C	214.264	1.04698	0.0494176
SLC7A2	1022.32	1.08951	0.0495206
MRPS12	231.739	0.748548	0.0496973

## Sheet: Table S6
Table S6: Differentially expressed genes (between asthmatic horses in an exacerbated state and healthy horses) that have previously been associated with asthma (according to DisGeNET v6.0). The gene ID, full gene name and DisGeNET disease-gene association scores are indicated. This score ranges from 1 (highly associated) to 0 (not associated).
Gene ID	Full gene name	Disease-gene association score
NPY	neuropeptide Y	0.32
IL4R	interleukin 4 receptor	0.3
CXCL14	C-X-C motif chemokine ligand 14	0.3
NOS3	nitric oxide synthase 3	0.1
VDR	vitamin D receptor	0.1
SLC7A2	solute carrier family 7 member 2	0.1
ADAMTS14	ADAM metallopeptidase with thrombospondin type 1 motif 14	0.1
MS4A2	membrane spanning 4-domains A2	0.1
CXCL10	C-X-C motif chemokine ligand 10	0.08
SLC26A4	solute carrier family 26 member 4	0.08
FCER1A	Fc fragment of IgE receptor Ia	0.07
TIMP1	TIMP metallopeptidase inhibitor 1	0.05
ITGB3	integrin subunit beta 3	0.05
SPP1	secreted phosphoprotein 1	0.04
IL11	interleukin 11	0.04
DEFB1	defensin beta 1	0.04
LTB4R	leukotriene B4 receptor	0.04
CCL24	C-C motif chemokine ligand 24	0.04
GAPDH	glyceraldehyde-3-phosphate dehydrogenase	0.03
LTB4R2	leukotriene B4 receptor 2	0.03
CPA4	carboxypeptidase A4	0.03
CPA3	carboxypeptidase A3	0.03
CXCL1	C-X-C motif chemokine ligand 1	0.02
RETN	resistin	0.02
CXCL12	C-X-C motif chemokine ligand 12	0.02
CPOX	coproporphyrinogen oxidase	0.02
SERPINB2	serpin family B member 2	0.02
SCD	stearoyl-CoA desaturase	0.02
IL13RA2	interleukin 13 receptor subunit alpha 2	0.02
CCL15	C-C motif chemokine ligand 15	0.02
RETNLB	resistin like beta	0.02
IGFBP3	insulin like growth factor binding protein 3	0.01
VCAN	versican	0.01
TNFRSF8	TNF receptor superfamily member 8	0.01
CXCL11	C-X-C motif chemokine ligand 11	0.01
ACKR1	atypical chemokine receptor 1 (Duffy blood group)	0.01
ACP1	acid phosphatase 1	0.01
GSTA1	glutathione S-transferase alpha 1	0.01
XCL1	X-C motif chemokine ligand 1	0.01
CCL19	C-C motif chemokine ligand 19	0.01
S100A12	S100 calcium binding protein A12	0.01
NOL3	nucleolar protein 3	0.01
FBLN1	fibulin 1	0.01
FBXO8	F-box protein 8	0.01
FUCA2	alpha-L-fucosidase 2	0.01
CDIP1	cell death inducing p53 target 1	0.01

## Sheet: Table S7
Table S7: Results of differential gene expression analysis (remission vs. controls).
	baseMean	log2FoldChange	adjusted P
YBX3	3635.21	0.899526	2.79082e-05
TLR3	611.583	-0.619893	0.000186196
LOC111771691	63.0444	0.803505	0.00036213
TMEFF2	41.5854	-3.22594	0.00036213
CXHXorf21	100.014	-1.02987	0.000686526
EFHD1	85.9434	2.36409	0.000887438
RPL35	3594.26	0.656979	0.00407811
MX2	403.922	-1.09353	0.00412253
NR3C2	839.045	-0.628684	0.00587373
POLG2	324.847	0.930522	0.00587373
DDX60	1837.91	-0.938951	0.00643588
F2RL2	1479.91	0.599924	0.00643588
MAPKAP1	854.297	0.367618	0.00643588
TTC19	490.976	0.401685	0.00643588
URI1	1476.69	0.367859	0.00777855
ADM2	80.4291	-0.914152	0.00808253
LOC102147438	100.372	0.700956	0.00808253
DACH2	152.641	-1.80143	0.00872689
TRIM17	81.9252	1.19273	0.00872689
LOC111775294	32.984	-1.29728	0.00902608
CEMIP	719.709	1.06112	0.0113892
PDCD6	2012.06	0.373926	0.0113892
WNT9B	87.0733	2.04293	0.0113892
ADAM22	62.5569	-1.41488	0.0125074
LOC102147819	41.8102	1.08394	0.0129996
ARID1B	1720.74	-0.303214	0.0131497
GORAB	376.252	-0.455349	0.0131497
LOC111771314	27.8151	2.22499	0.0131497
METTL23	342.219	0.657506	0.0131497
ANGPTL1	208.219	-1.06329	0.0152677
LOC100061252	20.7139	-3.84964	0.0152677
LOC100630657	34.6133	3.321	0.0152677
SEMA3D	237.6	-1.03368	0.0152677
TUBB3	83.9647	1.78565	0.0152677
RABL6	1145.65	0.481002	0.0157121
ADAMTSL2	266.508	1.72922	0.0162843
ZMYM3	1213.98	-0.391527	0.0174147
LRRC2	422.818	-1.28938	0.0175144
IHH	31.5764	1.8077	0.0243049
LOC111772614	9.132	1.57064	0.026286
CHRM3	70.1787	-1.78966	0.0303068
FKBP5	6968.43	1.2502	0.0317982
LLPH	526.891	0.424172	0.0317982
RPS29	10967.1	0.386874	0.0317982
DCAF6	1187.29	0.228203	0.0401902
LOC100065592	200.285	-0.607258	0.0401902
MOBP	10.4086	-3.92618	0.0401902
TDRD6	63.877	-0.786925	0.0401902
LOC111774230	152.289	1.2488	0.0411493
NOP56	1887.85	0.369678	0.0414152
PDE8A	1254.1	0.311781	0.0447345
LOC100630862	41.5465	0.793828	0.0452918
UBE2V1	3375.24	0.388622	0.0496072

## Sheet: Table S8
Table S8: Results of differential gene expression analysis (exacerbation vs. remission).
	baseMean	log2FoldChange	adjusted P
LOC100630497	73.3413	-1.94072	1.75213e-07
CADM3	296.829	4.85119	6.36858e-05
FOXL1	76.4498	1.26683	6.36858e-05
LOC111771691	63.0444	-0.952878	6.36858e-05
TFF1	3982.98	9.14442	0.000194757
LOC106781592	6116.45	8.91263	0.000212988
CXCL6	840.102	5.06404	0.000616443
LOC111770812	41.3196	3.56422	0.000616443
LOC111771553	194.37	-0.89204	0.000616443
TNF	130.346	-1.16267	0.000616443
A2ML1	1662.29	5.32082	0.000843354
IGFBP3	1062.71	4.14725	0.000843354
TMEM260	1562.19	-0.463287	0.000843354
ATP8B1	1301.03	1.01244	0.000997357
IL1R2	159.265	4.15524	0.00103085
CCL19	103.238	2.37459	0.00125359
TCN1	599.628	7.24042	0.00125359
ST6GAL2	447.176	6.09099	0.00155245
LOC111768320	73.5688	1.50683	0.00179585
PROM1	5466.81	5.64255	0.00180052
B3GNT6	180.299	1.67188	0.00213753
DCAF6	1187.29	-0.298194	0.00318642
LOC100056936	814.027	3.59571	0.00318642
S100A12	2714.89	3.8157	0.00318642
CDIP1	929.471	-0.653511	0.00339039
ABCA13	281.528	6.2793	0.00363674
HAS3	346.332	2.87379	0.00363674
KHDC4	1981.53	-0.344986	0.00363674
KIAA1755	50.3977	2.10245	0.00363674
LPO	2376.95	5.89204	0.00363674
TFF3	3690.32	7.5675	0.00363674
LOC111774031	29.2555	-1.39811	0.00399823
CDH11	437.964	1.40013	0.00437296
CCL11	27.6553	-3.93589	0.00482336
POLG2	324.847	-0.975375	0.00482336
DEFB1	831.904	4.32098	0.00511508
C1H10orf99	718.603	6.47002	0.00555148
HSPB7	374.141	1.92604	0.00555148
SPC24	183.71	0.785191	0.00555148
HES2	162.655	3.81572	0.00606804
SAA1	2773.33	2.50646	0.00606804
TPCN1	1827.81	-0.450443	0.00613999
BCDIN3D	459.791	-0.403931	0.00642556
CLCA2	258.583	6.00748	0.00642556
FCGBP	17901	6.57392	0.00642556
LOC100069277	2585.22	6.47509	0.00642556
PI3	667.77	6.81466	0.00642556
SPINK9	11287	6.11125	0.00642556
UPP1	584.589	2.1446	0.00642556
VCAN	1901.55	2.29833	0.00642556
LOC100056698	1049.94	2.92519	0.00656116
EFCAB8	689.069	-0.744049	0.00676682
CACNG4	55.4719	3.37407	0.00682558
LOC111772909	94.4839	-1.80508	0.00682558
CRABP2	120.727	3.60747	0.00790716
FOXA3	133.957	5.37261	0.00806667
ITGB3	565.741	1.10687	0.00806667
SENP2	1253.57	-0.313749	0.00839447
STAC3	85.4268	-0.869814	0.00854242
CAPN13	178.171	5.03099	0.00877169
LOC111770149	38.2905	-1.04512	0.00879761
LOC100064741	746.299	1.34806	0.00902874
IL13RA2	172.37	3.80828	0.0114515
TENM3	101.104	2.60178	0.0115987
TMED4	2947.94	-0.357421	0.0115987
LOC111773141	10.3509	2.43559	0.011928
LOC100065031	81.3602	3.4987	0.0124965
BCHE	222.774	1.3264	0.0125945
LOC100054543	120.194	5.2918	0.0125945
LOC106781373	22.1229	-1.38623	0.0125945
LOC111767809	316.69	-0.448921	0.0136498
LTF	163.721	3.50393	0.0136929
MAP1A	807.683	1.86772	0.0143217
ZCWPW1	21.9058	-1.4898	0.0143217
PLEKHG1	453.906	1.09759	0.0146461
CHST4	263.253	5.43842	0.0146918
FAP	322.859	2.07147	0.015353
GJB1	34.4186	4.14058	0.0162499
IFRD1	1688.68	-0.93492	0.0162499
CLCA1	15732.3	6.64741	0.0165519
KLHL29	89.0894	1.51421	0.0173213
MIR8963	269.935	-0.487279	0.0173213
UBE2C	100.295	1.76615	0.0173213
TRIM26	2132.49	0.403792	0.017486
LRRN3	21.7421	3.43007	0.0183988
GFRA1	36.6298	2.34788	0.0189466
LOC111773530	225.325	-0.621263	0.0189466
LOC100050637	2750.97	1.0485	0.0189822
LY6G5B	306.132	-0.612068	0.0191417
MPP4	95.2972	-0.853527	0.0191417
MUC5B	6848.42	5.2095	0.0191417
TRIM25	2086.05	0.380654	0.0191417
ADRA2A	231.802	2.26454	0.0191861
MX2	403.922	0.981801	0.0191861
PLIN4	67.6788	2.597	0.0196067
ANKRD10	1985.62	-0.495173	0.0198622
BHLHE22	30.4848	1.6771	0.020235
LOC100060619	270.469	2.00391	0.0209167
CD52	146.053	-1.16732	0.0213895
AGR2	4481.67	5.20588	0.0214372
MEX3A	66.4432	1.84918	0.0216504
LOC111775245	60.9407	2.61487	0.0220805
ATP12A	21.7967	2.66043	0.0220854
CPZ	21.0274	3.10129	0.0220854
LOC111770096	25.8469	1.437	0.0220854
LOC111773422	117.721	4.93439	0.0220854
VDR	273.037	1.62245	0.0220854
SV2A	43.1737	2.0834	0.0221329
MASP2	25.1073	1.71839	0.0226139
LOC106781540	250.814	-1.01785	0.0238273
MGST2	562.406	0.53821	0.0238273
RSRP1	974.2	-0.503829	0.0238273
SPRY2	818.34	-0.547768	0.0238273
ANKMY2	743.463	0.343606	0.0238419
ADM5	43.8197	1.93004	0.0243359
SP6	37.4017	2.2318	0.0246098
ADM2	80.4291	0.844232	0.0251113
CDKN2AIP	1032.96	-0.470619	0.0251113
ACKR1	482.645	1.5175	0.0251354
LOC100054725	2451.62	1.91522	0.0251354
PADI1	1507.23	3.53526	0.0251354
CBX4	785.176	-0.958547	0.0253552
RAD54L	65.5288	2.138	0.0266254
MYH7	39.0741	4.18356	0.0270506
LOC100069564	55.5882	4.23998	0.027704
CCDC68	940.589	-0.767378	0.0279723
FBP1	331.651	-1.35407	0.0279723
GSTA1	321.485	3.90579	0.0279723
LOC106782227	62.0144	-0.695021	0.0279723
MUC5AC	407.92	4.70205	0.0279723
NECAB2	37.9057	-1.25404	0.0279723
PCDH7	746.456	1.75427	0.0279723
SPTB	265.228	1.03982	0.0279723
TLR3	611.583	0.452418	0.0279723
ZBTB8B	69.5368	2.9077	0.0279723
ANGPTL1	208.219	1.02776	0.0295218
LOC111773514	236.472	5.50931	0.0295218
LSMEM1	52.2357	-1.60781	0.0295218
SDCCAG3	1332.59	-0.378023	0.0295218
STRA6	213.363	1.72023	0.0295218
LOC111773898	47.56	4.11266	0.0297732
ST6GALNAC5	161.002	1.64813	0.029973
CSF2RB	3129.92	0.925805	0.0300098
ZDHHC7	2112.32	-0.483765	0.0300098
LOC100630139	128.995	1.98587	0.0300912
LOC106782066	37.5979	1.41493	0.0300912
MMP28	270.684	1.27939	0.0300912
LOC100060672	61.1266	-0.911594	0.0305768
CCL15	632.079	0.976763	0.0311029
FOXM1	66.9271	1.66424	0.0311029
SERPINF1	991.283	1.26862	0.0311029
LOC106781245	34.7416	-2.47009	0.0314313
CAPN9	104.211	5.27188	0.0318092
LOC111773630	15.5493	2.85616	0.0318092
ST3GAL6	2296.7	-0.357007	0.0318092
GLI1	131.177	1.05843	0.0324247
IFI30	1445.56	0.642241	0.0324247
SETD3	1361.93	-0.250814	0.0324247
CLDN10	43.7263	4.26531	0.0325573
CIB2	252.564	0.898018	0.0341123
LOC100073305	1644.46	-0.434674	0.0341123
LOC102150789	86.7962	-0.885088	0.0341123
AS3MT	75.4793	1.04908	0.0348204
HHIPL2	43.6641	3.63974	0.034841
LOC100061216	162.1	1.04362	0.0350156
PCOLCE	1201.76	1.35295	0.0350517
SLC26A4	208.477	2.90147	0.0350693
CPXM1	106.553	2.88204	0.0352298
DTL	116.301	1.54448	0.0357347
EXOC3L2	90.1473	1.31063	0.0357347
CREB3L4	368.778	2.73941	0.0357819
LOC111769935	264.909	-0.455001	0.0357819
MUM1L1	95.9371	-1.8702	0.0357819
IGFBP2	490.892	2.61264	0.0359174
AKTIP	876.563	-0.402704	0.0359436
VEZF1	3498.96	-0.353891	0.0359922
PLCXD3	658.068	1.24893	0.0361252
LIMA1	2504.08	1.09327	0.0371008
LOC111772438	109.155	4.59373	0.0371008
SFRP1	1251.21	1.99237	0.0371008
LOC111768661	110.037	-1.2117	0.0376639
TRPA1	46.8579	2.07034	0.0381058
CHRM3	70.1787	1.75106	0.0382193
FNDC10	37.1694	1.28182	0.0382193
ZNF274	746.545	-0.554733	0.0382193
ARIH2	1671.69	-0.264911	0.0383215
LOC111773839	35.0554	-1.18645	0.0383215
MAPK9	1188.86	-0.40864	0.0383215
SERPINB11	129.545	5.62755	0.0392223
LYNX1	81.8533	1.5176	0.0398538
NIPSNAP1	311.42	0.796131	0.0398538
CDC6	88.57	1.32205	0.0403427
ECM1	2343.06	1.42621	0.0403427
LOC100072592	273.964	0.8313	0.0403427
METTL23	342.219	-0.597524	0.0403427
TGFB3	459.816	1.62518	0.0403427
LOC111768888	10.7292	2.49156	0.0405842
CAP2	128.453	1.02892	0.0407587
IGFBP6	1342.61	1.04279	0.0407587
KLF15	185.508	-0.909208	0.0407587
LOC102148260	66.3013	-0.961077	0.0407587
LOC111771600	81.0897	-2.78435	0.0407587
LOC111772600	9.89109	2.0005	0.0407587
MND1	21.8988	1.76781	0.0407587
PRTN3	17.3556	-1.84958	0.0407587
KMO	734.668	2.90115	0.0407617
IL1RL2	58.1873	1.35842	0.0413012
BID	537.794	0.410046	0.0419928
BPIFC	94.3323	-2.82825	0.0419928
C1QTNF6	146.19	2.12583	0.0419928
PRUNE2	230.425	1.09993	0.0430997
S100A2	1291.36	3.01834	0.0434706
SYNJ2	566.461	1.06698	0.0442333
C2H1orf159	478.83	-0.492306	0.0450377
CAT	5489.44	-0.737955	0.0450377
PBK	51.2377	1.76017	0.0450377
HELLS	146.769	1.09467	0.045062
PLEKHA4	431.209	1.09904	0.045062
SPDEF	449.41	3.25859	0.045062
CYP19A1	104.509	2.91176	0.0451127
ABI3BP	2266.75	1.8186	0.0463104
CA12	388.721	1.42958	0.0463104
CYP1B1	298.265	2.47692	0.0463104
LOC100065827	8.36521	2.85708	0.0463104
LOC111772450	41.0247	-1.81268	0.0463104
MXRA5	1117.35	2.67013	0.0463104
NCAPG	146.723	1.55235	0.0463104
PDE7B	71.4332	1.25966	0.0463104
UBTD2	787.736	-0.511884	0.0463104
IGIP	112.086	-0.935211	0.0471078
UHRF1	268.528	1.85796	0.0471078
NEK2	71.273	1.43766	0.0471113
QPCT	194.462	1.82098	0.0471113
LOC111774687	13.0073	1.75746	0.047372
MUC6	144.657	3.32127	0.047372
TXNRD3	278.471	-0.440392	0.047372
ANKLE2	2278.86	-0.189442	0.0473996
CA2	72.3303	1.76848	0.0473996
COL1A1	7443.98	2.45705	0.0473996
DEPDC1	51.552	1.94444	0.0473996
KLHL21	1460.35	-0.513275	0.0473996
LOC100061670	198.567	-0.505156	0.0473996
LOC102148763	3691.09	3.21873	0.0473996
LOC111775438	102.734	2.3091	0.0473996
OSGIN2	455.803	-0.387874	0.0473996
TIMP1	1560.93	2.23806	0.0473996
BRINP3	30.1814	1.99223	0.0474773
CHDH	78.602	-1.22961	0.0474773
GYS1	789.46	0.644333	0.0474773
SELENOO	353.382	-0.524009	0.0474773
TMEM41B	2589.44	-0.413977	0.0474773
LOC100069407	447.406	5.17344	0.0476684
LOC100063059	661.004	1.91938	0.0479829
RNF150	230.371	1.14045	0.0483009
HPSE2	49.8371	1.48935	0.0486762
INPP1	1459.02	-1.07398	0.0488052
ACOT12	35.8934	-1.57485	0.0497883

## Sheet: Table S9
Overlaps between the three sets of significantly differentially expressed genes, complementing the Venn diagramm.
Contrasts applied	Shared significantly differentially expressed genes
Exacerbation vs. controls and remission vs. controls	LOC100630657, TMEFF2, EFHD1, ADAMTSL2, WNT9B, DACH2, ADAM22, LOC111774230, CEMIP, SEMA3D
Remission vs. controls and exacerbation vs. remission	CHRM3, MX2, ANGPTL1, POLG2, ADM2, LOC111771691, METTL23, TLR3, DCAF6.
Exacerbation vs. controls and exacerbation vs. remission	GSTA1,TFF1,CXCL6,LOC111773514,CAPN13,CLCA2,C1H10orf99,ST6GAL2,LOC100056936,PROM1,S100A12,CADM3,IGFBP3,A2ML1,HHIPL2,LOC100056698,IL1R2,DEFB1,MUC6,LOC100065031,IL13RA2,PADI1,S100A2,SAA1,SLC26A4,HES2,LOC111773141,HSPB7,CRABP2,HAS3,LOC111770812,CA2,MUM1L1,ADM5,TIMP1,SP6,UPP1,KIAA1755,PRTN3,LOC111772450,BHLHE22,FAP,VCAN,QPCT,CA12,ACKR1,STRA6,MEX3A,CCL19,EXOC3L2,LOC111768320,LOC100630497,CHDH,PLCXD3,VD…

## Sheet: Table S10
Extended disussion of biological implications of miRNA differential expression results
Comparison of symptomatic asthmatic horses against healthy controls.
miRNA ID	log2fold change	Biological implications
eca-miR-142-3p	0.69	· Aberrant WNT signaling during airway remodeling1
		· Overexpressed in sputum of severe asthmatic humans (especially in severe neutrophilic asthma)2.
		· Pro-inflammatory function via monocyte-derived dendritic cells and suppressing Treg cells3.
		· Impairment of antigen processing4.
		· Suppressing Th1 cytokines by dendritic cells5.
		· Overexpressed in LPS stimulated macrophages and shown to target IL-6 expression6.
eca-miR-26a	-0.38	· Downregulated in human asthmatic epithelial lung tissue and in BALF fluid exosomes7,8.
		· Increased expression of IL-17 and Il-6 in mice.
		· Involvement in airway remodeling in severe asthma by targeting anti-hypertrophic GSK-39.
		· MiR-26a/KLF4 axis altering macrophage polarization towards M2-type10,11.
		· MiR-26a targets ADAM17, a known factor in asthma pathology, through the EGFR-ADAM17 axis12,13.
eca-miR-142-5p	0.51	· Expression of this miRNA dependent on IL-4 and Il-1314.
		· Regulates profibrogenic gene expression in macrophages14.
		· miR-142-5p upregulated in macrophages upon stimulation by Th2-cells, leads to M2-type skewing14.
		· Negatively regulates TGF-beta signaling pathway15,16.
eca-miR-31	2.11	· Upregulated in lung tissue, BALF, epithelial cells. and plasma of asthmatic individuals8,17.
		· Regulates asthma progression by targeting the CD44 promotor17.
		· Proposed to be a master regulator of neutrophil recruitment18.
		· Shown to regulate Th1 and Th17 cell differentiation positively by targeting IL-25 while suppressing Treg differentiation through FOXP319
eca-miR-212	2	· Inducing hypotension in asthmatic mice (by targeting NCX1) 20.
		· Positively regulates Th17 cell differentiation21.
		· Upregulated upon mast cell activation22.
		· Involved in macrophage activation23
eca-miR-223	1.16	· Upregulated in sputum of humans affected by severe neutrophilic asthma2
		· Targets ICAM1, which mediates inflammation in asthma24,25.
		· Regulates mDC-driven Th17 response26.
		· Highly expressed in M2 macrophages and promotes M2 polarization27
		· Regulates neutrophil recruitment28
eca-miR-224	2.28	· Expression positively regulated by NF-kB activity29.
		· Targets SMAD4 affecting the SMAD4/STAT3/IL-6 axis30,31
Comparison of asymptomatic asthmatic horses against healthy controls.
eca-miR-142-3p	0.62	Already discussed above.
eca-miR-142-5p	0.58	Already discussed above.
eca-miR-223	1.04	Already discussed above.
eca-miR-363	-0.61	· Downregulated miR-363 was shown to lead to increased Th17 cell differentiation, increased IL-17 production, increased RoR-γt and integrin αv expression32,33
		· Proposed therapeutic target in Th17-mediated disease33
eca-miR-379	-1.97	· Shown to directly target IL-11, SMAD2, SMAD3, and SMAD4, thus downregulation leads to increased expression of TGF-β signaling pathways34
		· Promising potential therapeutic target, as targeting the TGF-β1/SMAD signaling pathway experimentally attenuated allergic bronchial asthma in mice35
		· Mir-379 was shown to regulate epithelial to mesenchymal transition, a critical mechanism involved in airway remodeling in asthma 36
eca-miR-193a-3p	1.02	· Regulating TGF-β pathway by targeting TGFβR2 and TGFβR3
		· MiR-193a-3p is directly activated by p53 and it was shown to target EGFR in a negative feedback loop37
		· Involved in alleviating inflammation together with NEAT1 through regulating activation of TLR4/NF-κB38
Comparison of symptomatic asthmatic horses against asymptomatic asthmatic horses
miRNA ID	log2fold change	biological implications
eca-miR-146b-5p	2.3	· Might be Implicated in asthma pathogenesis in humans by targeting inflammatory mediators like COX-2, IL-1β, KIT, NFKB1, TLR4, TRAF6, and UHRF139
		· Anti-inflammatory action by targeting IRAK1, TRAF6, and thus decreasing NF-kB-responsive molecules like ICAM-1 and VCAM-140
		· A panel of three miRNAs, including miR-146b-5p was proposed as predictor of asthma exacerbations in children41,42
eca-miR-135b	4.08	· MiR-135b expression depends on IL-1R1 and acts anti-inflammatory43
		· Targeting IL-1 mediated activation of Caspase-1, downregulating IL-1β43
		Experimentally shown to target FOXN3 and RECK, an inhibitor of MMP-2 and MMP-9, a known factor in pathogenesis of severe equine asthma44–46
		· Targeting of STAT6 and GATA3 leads to suppressed Th2 cell differentiation, but miR-135b affects TH17 cell differentiation positively47
eca-miR-31	2.17	Already discussed above.
1. Bartel, S. et al. miR-142-3p is associated with aberrant WNT signaling during airway remodeling in asthma . Am. J. Physiol. Cell. Mol. Physiol. 315, L328–L333 (2018). 2. Maes, T. et al. Asthma inflammatory phenotypes show differential microRNA expression in sputum. J. Allergy Clin. Immunol. 137, 1433–1446 (2016). 3. Wang, Y. et al. Elevated expression of miR-142-3p is related to the pro-inflam…
21. Nakahama, T. et al. Aryl hydrocarbon receptor-mediated induction of the microRNA-132/212 cluster promotes interleukin-17-producing T-helper cell differentiation. Proc. Natl. Acad. Sci. 110, 11964–11969 (2013). 22. Mayoral, R. J. et al. MicroRNA-221–222 Regulate the Cell Cycle in Mast Cells. J. Immunol. 182, 433–445 (2009). 23. Just, J., Ipsen, M. & Lykkemark, S. Human Mast Cell Sensitization …
36. Gururajan, M. et al. MiR-154∗ and miR-379 in the DLK1-DIO3 MicroRNA mega-cluster regulate epithelial to mesenchymal transition and bone metastasis of prostate cancer. Clin. Cancer Res. 20, 6559–6569 (2014). 37. Wang, W. et al. The p53/miR-193a/EGFR feedback loop function as a driving force for non-small cell lung carcinoma tumorigenesis. Ther. Adv. Med. Oncol. 11, 1–15 (2019). 38. Nong, W. Lo…
